# Supplementary material for: Integrated miRNA and mRNA Expression Profiles Reveal Differentially Expressed miR-222a as an Antiviral Factor Against Duck Hepatitis A Virus Type 1 Infection
Source: Front Cell Infect Microbiol. 2022 Jan 3;11:811556. doi: 10.3389/fcimb.2021.811556 (PMC8761743; doi:10.3389/fcimb.2021.811556)
Supplement: Supplementary file 15 [file Table_1.xlsx]

## Sheet: Sheet1
miRNA
gga-let-7a-2-3p
gga-let-7a-3p
gga-let-7a-5p
gga-let-7b
gga-let-7c-3p
gga-let-7c-5p
gga-let-7f-3p
gga-let-7f-5p
gga-let-7g-3p
gga-let-7g-5p
gga-let-7i
gga-let-7j-3p
gga-let-7k-5p
gga-let-7l-3p
gga-let-7l-5p
gga-miR-100-3p
gga-miR-100-5p
gga-miR-101-1-5p
gga-miR-101-2-5p
gga-miR-101-3p
gga-miR-103-1-5p
gga-miR-103-2-5p
gga-miR-103-3p
gga-miR-106-3p
gga-miR-106-5p
gga-miR-107-3p
gga-miR-107-5p
gga-miR-10a-3p
gga-miR-10a-5p
gga-miR-10b-3p
gga-miR-10b-5p
gga-miR-10c-3p
gga-miR-10c-5p
gga-miR-12229-3p
gga-miR-12237-3p
gga-miR-122-3p
gga-miR-12243-5p
gga-miR-12245-3p
gga-miR-122-5p
gga-miR-12268-5p
gga-miR-122b-3p
gga-miR-122b-5p
gga-miR-124a-3p
gga-miR-124a-5p
gga-miR-124c-3p
gga-miR-124c-5p
gga-miR-125b-3p
gga-miR-125b-5p
gga-miR-126-3p
gga-miR-126-5p
gga-miR-128-1-5p
gga-miR-128-2-5p
gga-miR-128-3p
gga-miR-129-3p
gga-miR-1306-3p
gga-miR-1306-5p
gga-miR-130a-3p
gga-miR-130a-5p
gga-miR-130b-3p
gga-miR-130b-5p
gga-miR-130c-3p
gga-miR-130c-5p
gga-miR-1329-3p
gga-miR-1329-5p
gga-miR-132a-5p
gga-miR-132b-3p
gga-miR-132b-5p
gga-miR-132c-3p
gga-miR-132c-5p
gga-miR-133a-3p
gga-miR-133a-5p
gga-miR-133b
gga-miR-133c-3p
gga-miR-135a-1-3p
gga-miR-135a-2-3p
gga-miR-135a-3-3p
gga-miR-135a-5p
gga-miR-137-3p
gga-miR-137-5p
gga-miR-138-1-3p
gga-miR-138-2-3p
gga-miR-138-5p
gga-miR-1388b-3p
gga-miR-1388b-5p
gga-miR-1397-3p
gga-miR-140-3p
gga-miR-140-5p
gga-miR-1416-5p
gga-miR-142-3p
gga-miR-142-5p
gga-miR-143-3p
gga-miR-1434
gga-miR-143-5p
gga-miR-144-3p
gga-miR-144-5p
gga-miR-1451-5p
gga-miR-145-3p
gga-miR-1454
gga-miR-145-5p
gga-miR-1467-3p
gga-miR-146a-3p
gga-miR-146a-5p
gga-miR-146b-3p
gga-miR-146b-5p
gga-miR-146c-3p
gga-miR-146c-5p
gga-miR-147
gga-miR-148a-3p
gga-miR-148b-3p
gga-miR-153-3p
gga-miR-155
gga-miR-1552-3p
gga-miR-1552-5p
gga-miR-1559-3p
gga-miR-1559-5p
gga-miR-1597-5p
gga-miR-15a
gga-miR-15b-3p
gga-miR-15b-5p
gga-miR-15c-3p
gga-miR-15c-5p
gga-miR-16-1-3p
gga-miR-1621-5p
gga-miR-1623
gga-miR-16-2-3p
gga-miR-1641
gga-miR-1648-5p
gga-miR-16-5p
gga-miR-1662
gga-miR-1677-3p
gga-miR-16c-3p
gga-miR-16c-5p
gga-miR-17-3p
gga-miR-1756a
gga-miR-17-5p
gga-miR-1784-5p
gga-miR-1784b-3p
gga-miR-1784b-5p
gga-miR-1805-3p
gga-miR-1805-5p
gga-miR-181a-3p
gga-miR-181a-5p
gga-miR-181b-1-3p
gga-miR-181b-2-3p
gga-miR-181b-5p
gga-miR-182-5p
gga-miR-183
gga-miR-184-3p
gga-miR-184b-5p
gga-miR-187-3p
gga-miR-187-5p
gga-miR-18a-3p
gga-miR-18a-5p
gga-miR-18b-3p
gga-miR-18b-5p
gga-miR-190a-3p
gga-miR-190a-5p
gga-miR-190b-5p
gga-miR-191-5p
gga-miR-193a-3p
gga-miR-193a-5p
gga-miR-193b-3p
gga-miR-193b-5p
gga-miR-194
gga-miR-196-1-3p
gga-miR-196-5p
gga-miR-199-3p
gga-miR-199-5p
gga-miR-19a-3p
gga-miR-19a-5p
gga-miR-19b-3p
gga-miR-19b-5p
gga-miR-1a-1-5p
gga-miR-1a-3p
gga-miR-1b-3p
gga-miR-1b-5p
gga-miR-200a-3p
gga-miR-200a-5p
gga-miR-200b-3p
gga-miR-200b-5p
gga-miR-202-5p
gga-miR-203a
gga-miR-203b-3p
gga-miR-204
gga-miR-205a
gga-miR-205b
gga-miR-205c-3p
gga-miR-206
gga-miR-20a-3p
gga-miR-20a-5p
gga-miR-20b-3p
gga-miR-20b-5p
gga-miR-210a-3p
gga-miR-210a-5p
gga-miR-210b-3p
gga-miR-210b-5p
gga-miR-212-3p
gga-miR-212-5p
gga-miR-2131-3p
gga-miR-2131-5p
gga-miR-21-3p
gga-miR-214
gga-miR-214b-3p
gga-miR-214b-5p
gga-miR-215-5p
gga-miR-21-5p
gga-miR-216b
gga-miR-216c
gga-miR-217-3p
gga-miR-217-5p
gga-miR-218-3p
gga-miR-2184a-3p
gga-miR-2184a-5p
gga-miR-2184b-3p
gga-miR-2184b-5p
gga-miR-218-5p
gga-miR-219a
gga-miR-221-3p
gga-miR-221-5p
gga-miR-222a
gga-miR-222b-3p
gga-miR-22-3p
gga-miR-22-5p
gga-miR-23b-3p
gga-miR-23b-5p
gga-miR-24-3p
gga-miR-24-5p
gga-miR-26a-3p
gga-miR-26a-5p
gga-miR-27b-3p
gga-miR-27b-5p
gga-miR-2954
gga-miR-2984-3p
gga-miR-2985-2-3p
gga-miR-29a-3p
gga-miR-29a-5p
gga-miR-29b-1-5p
gga-miR-29b-2-5p
gga-miR-29b-3p
gga-miR-29c-3p
gga-miR-29c-5p
gga-miR-301a-3p
gga-miR-301a-5p
gga-miR-301b-3p
gga-miR-301b-5p
gga-miR-302b-3p
gga-miR-302b-5p
gga-miR-302c-3p
gga-miR-302d
gga-miR-3064-5p
gga-miR-30a-3p
gga-miR-30a-5p
gga-miR-30b-3p
gga-miR-30b-5p
gga-miR-30c-1-3p
gga-miR-30c-2-3p
gga-miR-30c-5p
gga-miR-30d
gga-miR-30e-3p
gga-miR-30e-5p
gga-miR-31-3p
gga-miR-31-5p
gga-miR-32-3p
gga-miR-32-5p
gga-miR-33-5p
gga-miR-34a-3p
gga-miR-34a-5p
gga-miR-34b-3p
gga-miR-34b-5p
gga-miR-34c-3p
gga-miR-34c-5p
gga-miR-3528
gga-miR-3535
gga-miR-365-1-5p
gga-miR-365-2-5p
gga-miR-365-3p
gga-miR-365b-5p
gga-miR-375
gga-miR-383-5p
gga-miR-429-3p
gga-miR-449a
gga-miR-449d-3p
gga-miR-451
gga-miR-454-3p
gga-miR-454-5p
gga-miR-455-3p
gga-miR-455-5p
gga-miR-456-3p
gga-miR-458a-3p
gga-miR-458b-5p
gga-miR-460a-3p
gga-miR-460a-5p
gga-miR-460b-3p
gga-miR-460b-5p
gga-miR-489-3p
gga-miR-489-5p
gga-miR-490-3p
gga-miR-499-3p
gga-miR-499-5p
gga-miR-551-3p
gga-miR-6516-3p
gga-miR-6651-5p
gga-miR-7
gga-miR-7452-5p
gga-miR-7463-3p
gga-miR-7475-5p
gga-miR-7b
gga-miR-92-3p
gga-miR-92-5p
gga-miR-9-3p
gga-miR-9-5p
gga-miR-96-5p
gga-miR-99a-3p
gga-miR-99a-5p
gga-miR-9b-3p
gga-miR-9b-5p
novel_108
novel_111
novel_112
novel_113
novel_120
novel_122
novel_132
novel_133
novel_142
novel_146
novel_147
novel_150
novel_151
novel_153
novel_154
novel_155
novel_157
novel_158
novel_159
novel_162
novel_165
novel_167
novel_169
novel_170
novel_172
novel_178
novel_179
novel_180
novel_182
novel_183
novel_190
novel_192
novel_198
novel_2
novel_200
novel_201
novel_202
novel_203
novel_212
novel_220
novel_221
novel_222
novel_226
novel_227
novel_228
novel_234
novel_240
novel_244
novel_249
novel_266
novel_270
novel_271
novel_273
novel_280
novel_282
novel_288
novel_292
novel_294
novel_299
novel_300
novel_302
novel_303
novel_308
novel_312
novel_313
novel_316
novel_322
novel_323
novel_326
novel_328
novel_329
novel_330
novel_332
novel_333
novel_334
novel_337
novel_338
novel_339
novel_340
novel_341
novel_345
novel_346
novel_353
novel_354
novel_362
novel_363
novel_364
novel_366
novel_369
novel_371
novel_377
novel_378
novel_379
novel_380
novel_384
novel_386
novel_388
novel_389
novel_390
novel_391
novel_393
novel_396
novel_397
novel_399
novel_60
novel_66
novel_90
tgu-let-7a-2-3p
tgu-let-7b-3p
tgu-let-7d-3p
tgu-let-7d-5p
tgu-let-7f-3p
tgu-let-7g-3p
tgu-let-7i-3p
tgu-miR-100-3p
tgu-miR-100-5p
tgu-miR-101-1-5p
tgu-miR-101-2-5p
tgu-miR-10a-3p
tgu-miR-122-3p
tgu-miR-122-5p
tgu-miR-124-3p
tgu-miR-124-5p
tgu-miR-125-2-3p
tgu-miR-126-3p
tgu-miR-126-5p
tgu-miR-128-1-5p
tgu-miR-128-2-5p
tgu-miR-129-3p
tgu-miR-129-5p
tgu-miR-130a-5p
tgu-miR-132
tgu-miR-1329-3p
tgu-miR-1329-5p
tgu-miR-133-3p
tgu-miR-133-5p
tgu-miR-135a-1-3p
tgu-miR-135a-2-3p
tgu-miR-137-5p
tgu-miR-138-1-3p
tgu-miR-138-2-3p
tgu-miR-138-5p
tgu-miR-1388-3p
tgu-miR-1388-5p
tgu-miR-1397-3p
tgu-miR-1397-5p
tgu-miR-142-3p
tgu-miR-142-5p
tgu-miR-144-3p
tgu-miR-144-5p
tgu-miR-1451-3p
tgu-miR-146a-5p
tgu-miR-148a-5p
tgu-miR-148b
tgu-miR-153-2-5p
tgu-miR-155-5p
tgu-miR-15b-5p
tgu-miR-15c-5p
tgu-miR-1677-3p
tgu-miR-16a-3p
tgu-miR-16b-3p
tgu-miR-16b-5p
tgu-miR-17a-5p
tgu-miR-1805-3p
tgu-miR-1805-5p
tgu-miR-181a-2-3p
tgu-miR-181b-1-3p
tgu-miR-183
tgu-miR-187-5p
tgu-miR-193a-3p
tgu-miR-193b-3p
tgu-miR-196
tgu-miR-199-3p
tgu-miR-199-5p
tgu-miR-19a-5p
tgu-miR-19b-2-5p
tgu-miR-200a-5p
tgu-miR-203-5p
tgu-miR-20a-3p
tgu-miR-20b-3p
tgu-miR-21-3p
tgu-miR-214-5p
tgu-miR-216b-3p
tgu-miR-217-3p
tgu-miR-217-5p
tgu-miR-218-3p
tgu-miR-2188-3p
tgu-miR-2188-5p
tgu-miR-219b
tgu-miR-221-5p
tgu-miR-222-5p
tgu-miR-23-5p
tgu-miR-26-3p
tgu-miR-27-5p
tgu-miR-2954-5p
tgu-miR-2966
tgu-miR-2968
tgu-miR-2970-3p
tgu-miR-2984-5p
tgu-miR-29a-2-5p
tgu-miR-29b-1-5p
tgu-miR-29b-2-5p
tgu-miR-29b-3p
tgu-miR-301-3p
tgu-miR-30a-5p
tgu-miR-30b-3p
tgu-miR-30d-3p
tgu-miR-33-3p
tgu-miR-338-3p
tgu-miR-34a
tgu-miR-34c-5p
tgu-miR-363-3p
tgu-miR-363-5p
tgu-miR-365-1-5p
tgu-miR-425-5p
tgu-miR-454-5p
tgu-miR-455-3p
tgu-miR-456-3p
tgu-miR-460a-5p
tgu-miR-460b-3p
tgu-miR-460b-5p
tgu-miR-489-3p
tgu-miR-499-5p
tgu-miR-7-1-3p
tgu-miR-7-4-3p
tgu-miR-92-2-5p
tgu-miR-9-3p
tgu-miR-99-5p
