# Supplementary material for: Integrated miRNA and mRNA Expression Profiles Reveal Differentially Expressed miR-222a as an Antiviral Factor Against Duck Hepatitis A Virus Type 1 Infection
Source: Front Cell Infect Microbiol. 2022 Jan 3;11:811556. doi: 10.3389/fcimb.2021.811556 (PMC8761743; doi:10.3389/fcimb.2021.811556)
Supplement: Supplementary file 16 [file Table_2.xlsx]

## Sheet: DE-mRNAs at 12hpi
gene_id	gene_name	gene_locus	D_FPKM	N_FPKM	log2FoldChange	pvalue	padj
101794704	LOC101794704	NC_040047.1:94193593-94197182	177.665	0	17.531	1.02e-218	7.6e-215
101791352	RSAD2	NC_040048.1:101100493-101105690	1100.96	0.0559537	14.3706	2.25e-207	1.01e-203
101790417	DDX60	NC_040049.1:26417914-26461548	70.9682	0.00416767	14.0949	2.27e-178	7.29e-175
101801512	CD7	NC_040064.1:2384524-2396389	8.29842	0	14.0182	3.64e-67	2.72e-64
113842288	LOC113842288	NW_020867019.1:1225-9191	6.89587	0	14.0098	3.36e-05	0.00055457
101793492	LOC101793492	NC_040046.1:79508479-79529166	502.204	0.045559	13.1057	7.55e-40	2.78e-37
101797569	LOC101797569	NC_040051.1:18106619-18110747	3141.5	0.599658	12.4861	1.9e-227	2.13e-223
113843368	LOC113843368	NC_040048.1:116888711-116894094	2.30317	0	11.8481	1.04e-22	1.57e-20
106016676	LOC106016676	NC_040047.1:145227666-145319551	0.119735	0	11.6534	5.52e-07	1.45e-05
101799583	RIT2	NC_040075.1:4450741-4561757	0.0748827	0	11.2687	5.32e-18	5.61e-16
101792029	APOBEC1	NC_040046.1:123577840-123587037	2.54796	0	11.2413	8.89e-18	9.28e-16
101791974	LOC101791974	NC_040049.1:44497492-44500382	149.052	0.060123	11.1572	1.15e-155	2.88e-152
110354301	LOC110354301	NC_040065.1:11499083-11500238	6.01379	0	11.0178	5.95e-15	4.82e-13
101790338	CMPK2	NC_040048.1:101088571-101108820	293.604	0.0915063	10.7513	2.18e-267	4.9e-263
113841661	LOC113841661	NW_020866308.1:216-11445	0.505428	0	10.7366	0.000566756	0.00619697
101801806	RBBP8NL	NC_040066.1:12554885-12573611	0.202127	0	10.1447	4.98e-10	2.31e-08
101793783	TMPRSS2	NC_040046.1:79507638-79554848	13.7715	0.0217963	9.91045	6.49e-86	7.67e-83
101798951	LOC101798951	NC_040054.1:15034856-15049523	0.217476	0	9.82149	0.000573498	0.00625997
101796052	LOC101796052	NC_040075.1:8236140-8237110	3.09987	0	9.81851	1.04e-08	3.78e-07
XLOC_116947	XLOC_116947	NC_040075.1:60296178-60302213	0.497807	0	9.81595	9.3e-09	3.41e-07
113839656	LOC113839656	NC_040066.1:6040894-6057657	0.175915	0	9.77198	6.98e-05	0.00104405
101803794	CACNA1I	NC_040046.1:149797784-149881263	0.177464	0	9.69269	0.000387019	0.00448619
101794429	CNTN6	NC_040058.1:2671176-2812280	0.021902	0	9.64186	1.14e-07	3.5e-06
106020157	LOC106020157	NC_040047.1:150691601-150839723	0.0183097	0	9.47689	0.00309979	0.0249283
113841635	LOC113841635	NW_020866289.1:466-25794	0.0947403	0	9.46438	2.39e-06	5.35e-05
101789422	CNPY1	NC_040047.1:8148378-8155546	0.281875	0	9.24424	1.29e-06	3.09e-05
113845757	LOC113845757	NC_040066.1:12505063-12512977	0.24404	0	9.17404	0.000363029	0.00425423
101793244	CCL19	NC_040075.1:8752688-8760913	11.1386	0.0206047	9.12337	1.91e-31	4.72e-29
101801682	LOC101801682	NC_040046.1:30200644-30209271	0.213704	0	9.12055	2.82e-06	6.2e-05
101792509	RFX6	NC_040048.1:67131662-67168417	0.0503053	0	9.10978	1.28e-06	3.05e-05
106015506	LOC106015506	NC_040070.1:3353410-3429626	0.026011	0	9.09895	1.33e-06	3.17e-05
101802077	CNGA2	NC_040055.1:11076396-11083405	0.258673	0	9.07688	1.16e-06	2.83e-05
113841293	LOC113841293	NW_020865757.1:710-2240	1.02064	0	8.88211	0.000771875	0.00804965
101801363	NTSR1	NC_040066.1:12844258-12895786	0.0306613	0	8.87618	0.000799211	0.00828854
101798993	PAPPA2	NC_040053.1:24488596-24565988	0.0202733	0	8.8563	2.28e-05	0.000392523
101803521	FAM3D	NC_040058.1:9092881-9098507	0.268721	0	8.82534	6.6e-06	0.000130949
110354597	LOC110354597	NC_040048.1:115063358-115064546	1.17512	0	8.71452	1.13e-05	0.000212295
110352209	LOC110352209	NC_040047.1:66900487-66919407	0.0741853	0	8.70189	0.00106958	0.0106089
101791924	VCAM1	NC_040053.1:33357038-33383128	205.674	0.556494	8.69587	1.36e-47	6.36e-45
101794023	UTS2	NC_040067.1:5926634-5932976	0.213945	0	8.66492	2.19e-05	0.000378305
101800226	LOC101800226	NC_040063.1:387695-390607	0.469835	0	8.6233	1.89e-05	0.000331452
113845386	LOC113845386	NC_040062.1:407002-411203	0.304609	0	8.59285	2.61e-05	0.000442117
101802974	EPSTI1	NC_040046.1:30105977-30212775	292.983	0.837615	8.58476	9.67e-199	3.62e-195
113839772	LOC113839772	NC_040069.1:1097370-1099376	0.679473	0	8.57046	3.07e-05	0.000511541
101793515	GALNT8	NC_040046.1:124827357-124864324	0.0335857	0	8.55416	0.00162166	0.0150088
101795577	HAAO	NC_040048.1:39286145-39320340	0.0368887	0	8.55241	5.26e-05	0.000815933
101804439	LOC101804439	NC_040065.1:1639112-1645232	3.08723	0.007325	8.48663	4.98e-24	8.53e-22
113840842	LOC113840842	NW_020865331.1:769-5252	0.257252	0	8.43446	5.26e-05	0.000815933
101794861	FLT3	NC_040046.1:20715299-20755221	0.0292613	0	8.4333	0.00215901	0.0188771
101805253	LOC101805253	NC_040047.1:59329154-59389859	0.0191173	0	8.39674	0.0142782	0.0819921
101798516	LOC101798516	NC_040048.1:30912455-30930094	194.815	0.653909	8.36606	5.92e-208	3.32e-204
101790576	KCNH4	NC_040073.1:2780603-2804144	0.0466167	0	8.34802	0.00273591	0.0226844
101793253	LOC101793253	NC_040072.1:3267654-3273557	0.209269	0	8.29954	0.000153717	0.00203984
101791362	LOC101791362	NC_040073.1:843417-866346	0.0453947	0	8.29752	0.00305921	0.0247348
106020188	LOC106020188	NC_040073.1:15304-61560	0.021122	0	8.21066	0.00341269	0.0269238
101802211	LOC101802211	NC_040059.1:9580388-9590730	0.093872	0	8.19575	0.000227047	0.00283689
101792037	TMPRSS6	NC_040046.1:148863423-148881245	0.053083	0	8.1647	0.000151638	0.0020175
101791431	IFITM1	NC_040050.1:35778806-35780394	6.79243	0.018255	8.12391	8.9e-14	6.66e-12
101804150	LOC101804150	NC_040065.1:1474205-1484391	0.089485	0	8.09782	0.000206988	0.00263526
101798888	LOC101798888	NC_040065.1:322922-351918	0.0390267	0	8.02841	0.00498464	0.0362436
101793875	CLDN14	NC_040046.1:92807522-92834608	0.030953	0	7.96407	0.00509053	0.0368821
101803211	LOC101803211	NC_040046.1:160264511-160278776	19.6193	0.0898653	7.94442	7.53e-21	9.89e-19
113840529	LOC113840529	NW_020865009.1:43474-49073	0.142289	0	7.91525	0.0263108	0.128342
113842862	LOC113842862	NC_040047.1:116277134-116293966	0.046357	0	7.88679	0.000496713	0.00555689
101800790	RGSL1	NC_040053.1:25938130-25954592	0.054257	0	7.85977	0.000421824	0.00483846
113844172	LOC113844172	NC_040052.1:32482718-32506620	0.032043	0	7.84831	0.00674083	0.0460036
113839803	LOC113839803	NC_040069.1:253207-255013	0.413024	0	7.84404	0.000487518	0.0054786
113841901	LOC113841901	NW_020866598.1:6532-19347	0.0586883	0	7.82816	0.0298807	0.140535
113841271	LOC113841271	NW_020865729.1:1235-6847	0.127903	0	7.76769	0.000556708	0.00610341
101802391	GABRB1	NC_040049.1:50008582-50134414	0.00578567	0	7.7333	0.0331304	0.151812
101798856	GHSR	NC_040054.1:5452550-5456616	0.174522	0	7.7291	0.00842638	0.0547764
101800938	LOC101800938	NC_040074.1:4087834-4114254	840.815	4.61317	7.70613	1.22e-26	2.4e-24
101802642	NUGGC	NC_040048.1:116918249-116929930	13.2615	0.0688013	7.66739	3.46e-94	4.58e-91
106017786	LOC106017786	NC_040062.1:52099-63121	0.0572463	0	7.60316	0.0117554	0.0706297
101803806	USP18	NC_040046.1:138025852-138042288	177.3	1.00988	7.59583	5.97e-113	9.58e-110
106015878	LOC106015878	NC_040047.1:126380777-126538460	10.0963	0.108903	7.58798	2.27e-26	4.39e-24
113845714	FOXS1	NC_040066.1:14946135-14948566	12.1187	0.062812	7.55923	1.12e-32	2.95e-30
101793511	LOC101793511	NC_040047.1:24437916-24446628	188.656	1.1563	7.49753	7.97e-141	1.79e-137
101791323	C3H6orf58	NC_040048.1:62294435-62308979	0.0399997	0	7.43765	0.0131249	0.0767029
101800921	LOC101800921	NC_040074.1:4087834-4090711	900.906	5.34244	7.4235	3.19e-34	8.96e-32
101799712	FBXL16	NC_040060.1:12368604-12380778	0.0452663	0	7.40606	0.00209401	0.0184452
113842021	LOC113842021	NW_020866737.1:1064-49198	0.0113717	0	7.39117	0.0483521	0.197698
101790209	FAM243A	NC_040046.1:93691486-93693272	0.299225	0	7.34772	0.00218314	0.0190213
101794982	LOC101794982	NC_040046.1:140010810-140027125	0.0314043	0	7.29018	0.0181562	0.0981136
101803857	FAM107A	NC_040058.1:9100438-9125671	0.060222	0	7.28173	0.00256881	0.0215697
101796858	BCL2L15	NC_040072.1:384462-388629	7.06926	0.0485473	7.27306	1.06e-23	1.77e-21
101802917	GTF2A1L	NC_040048.1:19418286-19430040	0.0458543	0	7.25684	0.0169666	0.0933019
101796809	LOC101796809	NC_040049.1:11933150-11955633	73.5556	0.551773	7.25456	8.53e-121	1.74e-117
113841099	LOC113841099	NW_020865580.1:31105-41781	0.04416	0	7.19155	0.00332686	0.0264418
101790439	IFNG	NC_040046.1:166191428-166194876	0.141883	0	7.18055	0.0222082	0.113463
101801034	HELZ2	NC_040066.1:14569392-14586666	70.071	0.535551	7.14559	7.2e-156	2.02e-152
113841198	LOC113841198	NW_020865675.1:18348-20198	0.23453	0	7.06427	0.0243057	0.120738
113845494	LOC113845494	NC_040046.1:26847943-26854255	0.0653543	0	7.01972	0.00401621	0.0306147
101790628	TTLL10	NC_040067.1:5013321-5041936	2.03232	0.016707	7.01908	2.68e-10	1.3e-08
101798847	LOC101798847	NC_040075.1:34363559-34371286	0.493819	0.00323767	7.00669	3.62e-08	1.2e-06
113844342	LOC113844342	NC_040053.1:29440115-29448314	0.0505023	0	6.99946	0.0259575	0.127004
113841465	LOC113841465	NW_020865964.1:520-1412	0.460632	0	6.98637	0.00414151	0.0313375
101792382	DHX58	NC_040073.1:2929508-2933313	181.728	1.62496	6.95599	5.73e-119	1.07e-115
106019289	LOC106019289	NC_040070.1:5349806-5360080	0.151188	0	6.95066	0.00512215	0.0370342
101791564	LOC101791564	NC_040067.1:5003622-5012858	0.969454	0.00729433	6.9213	5.93e-10	2.7e-08
101792640	LIPH	NC_040054.1:16100027-16111160	0.0354033	0	6.91769	0.00463245	0.0342146
101802706	ACER1	NC_040065.1:205275-218210	0.0358207	0	6.88026	0.0269458	0.130729
101792812	TMEM269	NW_020865126.1:6401-10370	0.116929	0	6.8759	0.00656886	0.0451042
101800773	IRF4	NC_040047.1:79315066-79327711	1.27599	0.0117023	6.86702	1.83e-10	9.07e-09
101790661	LOC101790661	NC_040063.1:5322400-5325923	0.108046	0	6.84128	0.00591862	0.0415474
106017840	LOC106017840	NC_040051.1:7540373-7557266	0.021607	0	6.84058	0.00637962	0.0440874
101797552	GNG13	NC_040060.1:1933613-1936322	0.135839	0	6.83423	0.0298356	0.140381
101792380	HAL	NC_040046.1:156665763-156679252	0.0267323	0	6.80699	0.00638901	0.0440985
101789792	AGXT	NC_040054.1:14729644-14733456	0.0941773	0	6.80442	0.00661164	0.0453279
106014690	LOC106014690	NC_040049.1:10018983-10025655	0.0665017	0	6.79086	0.0336917	0.153538
101795089	LOC101795089	NC_040052.1:15716995-15723307	0.05633	0	6.77156	0.00683734	0.0464541
101800867	HABP2	NC_040051.1:9054130-9074763	0.0168177	0	6.76028	0.0293668	0.138874
101792387	LOC101792387	NC_040050.1:14785241-14808395	7.502	0.0764533	6.75194	2.12e-28	4.63e-26
113841031	LOC113841031	NW_020865523.1:1627-11627	0.0341677	0	6.7226	0.0317625	0.147358
113843752	IRF7	NC_040050.1:50060240-50061075	4.50155	0.037007	6.69713	1.38e-08	4.99e-07
101791646	LOC101791646	NC_040066.1:1710877-1718696	0.0438933	0	6.69163	0.00783646	0.0517811
113843588	LOC113843588	NC_040049.1:44500584-44504402	0.155825	0	6.65085	0.00978256	0.0610981
101790872	TRANK1	NC_040047.1:64937815-64989244	152.998	1.68974	6.64628	5.13e-117	8.86e-114
101793369	SCNN1D	NC_040067.1:4832336-4852213	0.305282	0.003152	6.57544	2.83e-08	9.64e-07
101804592	LOC101804592	NW_020866203.1:581-16527	0.0181887	0	6.5405	0.0152092	0.0861225
101795361	CLDN16	NC_040054.1:11404371-11412561	0.035744	0	6.49768	0.0437659	0.184436
101796306	SLC7A9	NC_040057.1:13578716-13590961	0.0271497	0	6.47004	0.0412616	0.177276
101797076	C5	NC_040063.1:9272764-9298891	1.40574	0.0174353	6.43101	1.59e-34	4.57e-32
101795624	IFITM5	NC_040050.1:35783456-35784458	13.4487	0.162067	6.41295	1.38e-13	1e-11
101790651	LOC101790651	NC_040063.1:369132-370701	0.167635	0	6.38775	0.0137676	0.0797351
113839771	LOC113839771	NC_040069.1:1100275-1101842	2.01598	0.0219443	6.33442	2.46e-06	5.49e-05
101792906	TEKT1	NC_040065.1:5377855-5384368	0.376057	0.00352167	6.24287	1.4e-05	0.000254518
101793233	LOC101793233	NC_040071.1:1297464-1300993	1.47205	0.0220933	6.11168	6.84e-07	1.76e-05
101795211	C12H15orf48	NC_040057.1:3355153-3362127	72.7245	1.17756	6.10094	9.53e-40	3.45e-37
101800181	PTCHD3	NC_040047.1:16782937-16791413	18.597	0.301989	6.07784	2.83e-69	2.27e-66
113842972	LOC113842972	NC_040047.1:318731-327760	1.71749	0.0315057	6.07712	3.86e-10	1.83e-08
101790980	SSTR3	NC_040046.1:148927517-148933070	0.037473	0	6.06864	0.027603	0.132713
101796875	GCNT1	NC_040075.1:37204650-37215876	1.75273	0.02897	6.02981	4.87e-13	3.35e-11
101800211	IL12B	NC_040055.1:395526-408848	1.06194	0.0148743	6.01778	1.94e-09	8.13e-08
101803334	CIITA	NC_040060.1:17026215-17062294	1.10479	0.0205057	5.97527	1.27e-11	7.29e-10
101797037	LOC101797037	NC_040066.1:9005488-9013975	1.85826	0.0328137	5.95256	1.42e-06	3.35e-05
113845392	LOC113845392	NC_040062.1:340748-448278	3.6323	0.293772	5.93213	7.4e-15	5.93e-13
113843546	SMIM31	NC_040049.1:27692383-27717134	0.040245	0	5.92582	0.0330091	0.151379
101804105	LOC101804105	NC_040055.1:14743401-14760762	0.284438	0.00471467	5.89809	3.03e-06	6.6e-05
106015872	LOC106015872	NC_040047.1:126367117-126538460	9.65988	0.131809	5.88699	5.34e-42	2.14e-39
101800520	LOC101800520	NC_040060.1:11130437-11131459	0.1885	0	5.86827	0.0364154	0.162811
101794647	LOC101794647	NC_040053.1:32438883-32443834	1.12681	0.019556	5.86229	2.09e-08	7.22e-07
101800045	OLIG3	NC_040048.1:57613434-57616298	0.0667013	0	5.85787	0.0336519	0.15345
101791571	LOC101791571	NC_040064.1:215620-218862	64.792	0.82203	5.80576	2.79e-64	1.85e-61
113842338	OLIG2	NC_040046.1:94406777-94408098	0.122591	0	5.78186	0.0367014	0.163601
113839779	LOC113839779	NC_040069.1:254928-257065	0.076904	0	5.70591	0.0425365	0.180687
106016586	LOC106016586	NC_040064.1:2319083-2387620	17.584	0.303473	5.68184	1.83e-47	8.38e-45
101789724	PARP9	NC_040052.1:35994641-36007415	240.284	5.23978	5.66736	1.28e-82	1.25e-79
113844283	TNFSF4	NC_040053.1:27339456-27348381	4.2568	0.090991	5.65121	1.88e-18	2.08e-16
101791089	ABCG2	NC_040049.1:45385121-45405973	1.70517	0.0416767	5.64516	2.74e-15	2.29e-13
101795927	ARHGEF38	NC_040049.1:5612032-5648695	0.0806547	0.00171167	5.57786	7.62e-05	0.00112445
101790237	TNFSF8	NC_040063.1:2816366-2832562	0.280702	0.00605033	5.54013	3.37e-05	0.000554725
101801059	MOV10	NC_040072.1:2014732-2021094	78.8733	1.91264	5.51741	1e-63	6.42e-61
101792399	DLL4	NC_040050.1:37204257-37216348	6.55693	0.160444	5.49818	8.07e-23	1.23e-20
101799179	MC2R	NC_040047.1:101500453-101512864	0.403092	0.009657	5.47466	3.89e-05	0.000629371
101795904	LOC101795904	NC_040050.1:50061264-50066916	24.7777	0.626825	5.45297	3.51e-53	1.79e-50
101796943	NLRC5	NC_040056.1:18966359-19013109	31.2324	0.827267	5.34059	1.52e-99	2.28e-96
101799156	TMEM173	NC_040059.1:13392237-13396967	4.56037	0.124777	5.28281	2.39e-15	2.02e-13
101800860	LOC101800860	NC_040064.1:1250113-1258965	116.727	3.41011	5.24065	2.02e-98	2.84e-95
101796098	GPR65	NC_040050.1:22694988-22706502	0.904763	0.0258643	5.20317	8.25e-08	2.58e-06
101793849	LOC101793849	NC_040053.1:26476818-26486936	2.72372	0.0771107	5.1831	2.9e-12	1.81e-10
113845682	LOC113845682	NC_040065.1:1645469-1654273	0.579754	0.0132033	5.17209	1.56e-05	0.000279545
101796308	LOC101796308	NC_040056.1:12737377-12741736	0.417868	0.0112713	5.09211	0.00106822	0.0106034
101797680	TAP1	NC_040062.1:499860-504083	22.9847	0.758065	5.06499	1.45e-38	4.93e-36
101799887	COL9A3	NC_040066.1:12962526-12998882	5.06926	0.166196	5.02433	7.81e-31	1.85e-28
101797086	IL12RB1	NC_040065.1:3584021-3589374	1.64472	0.0522103	5.01446	1.2e-09	5.23e-08
101799913	DENND2D	NC_040072.1:3248113-3260255	4.83571	0.165556	5.00395	3.96e-20	5.02e-18
101800064	WNT3A	NC_040047.1:2218141-2310452	0.0574457	0.00198167	4.97686	0.000229355	0.00285936
101798321	IL6	NC_040047.1:33205917-33218480	5.88802	0.19678	4.97139	6.8e-40	2.55e-37
101802068	AMH	NC_040065.1:526558-531178	0.537347	0.0168307	4.97046	7.23e-06	0.000141485
XLOC_119679	XLOC_119679	NW_020865618.1:97790-100462	2.11839	0.068399	4.94883	0.000368208	0.00430592
101799633	IRF1	NC_040059.1:3519710-3526860	129.727	4.68334	4.94611	4.39e-83	4.48e-80
113843589	LOC113843589	NC_040049.1:44502423-44503352	0.928848	0.02953	4.94182	0.00540989	0.0386596
101796896	SLCO4C1	NC_040075.1:53156411-53188421	5.61923	0.158873	4.92472	2.78e-10	1.34e-08
101804875	LOC101804875	NC_040074.1:4129927-4135505	17.628	0.69165	4.88744	1.08e-21	1.52e-19
101791534	LOC101791534	NC_040062.1:889430-897624	0.304477	0.009273	4.88017	0.00160863	0.0148943
101803633	LOC101803633	NC_040062.1:114298-118675	0.436211	0.0144017	4.84345	0.0015638	0.0145612
101791103	LOC101791103	NC_040062.1:874518-888433	0.394786	0.0142403	4.82559	4.87e-06	0.000100668
101789646	LOC101789646	NC_040048.1:21391211-21394818	0.890267	0.0331277	4.78652	7.94e-05	0.00116439
113843447	PYURF	NC_040049.1:11933034-11955596	3.37391	0.235962	4.76897	3.2e-23	5.17e-21
106020456	LOC106020456	NC_040070.1:6905125-6916763	0.0951907	0.00295667	4.76723	0.00508266	0.0368489
106018440	LOC106018440	NC_040048.1:116761930-116772730	0.173774	0.00499033	4.7597	0.00271281	0.0225274
101801200	SLC28A1	NC_040056.1:10837007-10846593	0.110303	0.00406967	4.74427	0.0101856	0.0631414
101791120	LOC101791120	NC_040073.1:4451173-4454190	247.768	10.4236	4.7182	1.48e-74	1.28e-71
101797758	NMI	NC_040050.1:2511974-2518489	194.793	8.30216	4.70674	3.88e-75	3.48e-72
101801740	LRRC9	NC_040050.1:9945484-9994984	0.07144	0.002998	4.70575	0.00238208	0.020363
101793169	LAMP3	NC_040054.1:8688389-8704261	18.352	0.780395	4.7051	8.83e-50	4.22e-47
101797500	LOC101797500	NC_040050.1:34001054-34013944	4.02987	0.17279	4.69295	4.8e-14	3.67e-12
101800076	IFIH1	NC_040052.1:26262225-26287990	92.5775	3.96791	4.68798	3.14e-84	3.36e-81
110352909	DTX3L	NC_040052.1:36006444-36016118	82.8509	3.57109	4.68616	2.59e-62	1.61e-59
101800626	DUOX2	NC_040056.1:11013230-11036375	0.0457047	0.00156667	4.65266	0.00720711	0.048464
101791705	LOC101791705	NC_040046.1:123534863-123539881	0.398325	0.0169027	4.60917	0.00331125	0.0263665
101790836	TDRD6	NC_040048.1:112983906-112995737	1.0343	0.0452287	4.60815	6.53e-12	3.9e-10
101794837	CCL22	NC_040056.1:18812146-18813591	16.7462	0.76803	4.58106	4.79e-13	3.31e-11
101799189	LOC101799189	NC_040047.1:116153535-116276284	0.0776143	0.003688	4.55276	0.0017216	0.015739
101796105	LOC101796105	NC_040056.1:12728463-12736353	14.0056	0.66394	4.54865	1.14e-37	3.75e-35
101791640	CFAP206	NC_040048.1:80798656-80815491	0.146075	0.00653933	4.54699	0.0021962	0.0191138
101800493	LOC101800493	NC_040046.1:107766452-107783922	0.894027	0.064161	4.54066	5.1e-08	1.65e-06
113844857	PML	NC_040056.1:12719861-12723685	52.5135	2.52423	4.52848	6.79e-52	3.31e-49
101804455	NOS2	NC_040065.1:6264702-6285373	135.509	6.60867	4.5259	1.05e-08	3.83e-07
101794331	CD86	NC_040046.1:121207532-121214527	4.52128	0.172503	4.5235	2.2e-14	1.73e-12
113844118	IL15RA	NC_040046.1:201627438-201634080	6.7493	0.316904	4.51514	2.75e-10	1.33e-08
113842963	LOC113842963	NC_040047.1:300931-336529	5.62415	0.314554	4.48767	2.2e-60	1.27e-57
101795022	STAT1	NC_040052.1:8124808-8147146	225.729	11.2642	4.48225	6.55e-89	8.17e-86
101799500	KLHL35	NC_040046.1:1927636-1939036	3.81133	0.187702	4.46691	1.22e-23	2.01e-21
101802072	LOC101802072	NC_040053.1:27314870-27320137	66.5512	3.31994	4.46501	6e-27	1.21e-24
101796364	SYTL3	NC_040048.1:54814500-54855951	0.225741	0.00436033	4.45282	0.00284834	0.0233578
101796666	EHF	NC_040050.1:53013505-53046237	0.270701	0.0145497	4.38652	0.00184745	0.0166858
101793314	DRAM1	NC_040046.1:144724812-144746020	125.285	6.76266	4.36344	2.72e-84	3.06e-81
101798768	CHRDL2	NC_040046.1:1109899-1133586	0.224016	0.011251	4.34025	0.000252675	0.00310866
101790937	LOC101790937	NC_040073.1:4444792-4451001	28.2476	1.56689	4.32214	1.98e-41	7.67e-39
106014788	RNF135	NC_040064.1:1110682-1117309	40.3994	2.24295	4.31885	2.21e-53	1.16e-50
101796692	LOC101796692	NC_040070.1:3582839-3594854	13.4924	0.751944	4.3181	9.86e-33	2.67e-30
101797091	TAP2	NC_040062.1:496220-499718	7.40298	0.409306	4.30807	5.93e-17	5.81e-15
101792103	LOC101792103	NC_040048.1:103246165-103253459	0.476762	0.0262803	4.29718	0.00101969	0.0102028
101804257	LOC101804257	NC_040065.1:1157544-1181590	0.554968	0.0304827	4.29609	2.08e-09	8.56e-08
101796142	LOC101796142	NC_040066.1:14948709-14951707	30.5251	1.72278	4.29077	2.2e-31	5.31e-29
101800299	PLEKHS1	NC_040051.1:8956590-8976238	5.70362	0.372703	4.28578	1.58e-16	1.48e-14
101790644	PRKG2	NC_040049.1:45403457-45446854	2.76422	0.115686	4.26581	6.08e-19	6.93e-17
101805165	ANKK1	NC_040070.1:6894933-6904296	0.183125	0.00917133	4.24537	0.0014258	0.013451
101789567	DDX58	NC_040075.1:63294058-63316084	69.4876	4.08341	4.23492	5.79e-82	5.42e-79
101792842	ZNFX1	NC_040066.1:15826992-15839831	74.1561	4.37738	4.20946	1.39e-66	1.01e-63
101789908	LOC101789908	NC_040052.1:36017924-36035834	116.191	7.09646	4.17852	2.13e-66	1.49e-63
101803907	SLC2A2	NC_040054.1:4982362-4990700	0.103583	0.00585733	4.15612	0.0211703	0.109651
101791001	LOC101791001	NC_040056.1:12541235-12545976	0.158079	0.00849233	4.15583	0.0198345	0.104492
101792364	LOC101792364	NC_040063.1:7841848-7844700	36.0152	2.22838	4.15062	1.02e-32	2.72e-30
101796958	LOC101796958	NC_040048.1:114764434-114769064	0.301264	0.0179947	4.11078	0.0148477	0.0844204
101791091	GJB7	NC_040048.1:80821096-80859034	0.0801027	0.004621	4.11015	0.0125767	0.0741753
101800947	CAPN9	NC_040048.1:42423921-42454597	0.83296	0.0584663	4.10934	8.85e-12	5.26e-10
113844492	LOC113844492	NC_040054.1:12513285-12517546	0.107947	0.00621933	4.10658	0.0477335	0.196078
101790952	LOC101790952	NW_020866413.1:4459-24804	6.17356	0.433999	4.08241	4.1e-28	8.77e-26
101796567	LOC101796567	NC_040069.1:1100275-1112314	6.94493	0.384293	4.07977	6.4e-19	7.26e-17
101793580	TDRD7	NC_040075.1:63467187-63505259	22.5437	1.47981	4.07932	7.99e-55	4.27e-52
101790016	KCNE1	NC_040046.1:93660733-93670359	0.609108	0.039189	4.04899	0.000165435	0.00217096
101789763	FHAD1	NC_040067.1:2253012-2279945	0.37448	0.0251177	4.04867	4.18e-07	1.12e-05
110353866	LOC110353866	NC_040048.1:30935537-30953718	141.606	9.65962	4.04292	1.48e-46	6.54e-44
101802105	SLC15A1	NC_040046.1:53615656-53636340	0.141252	0.00904367	4.04266	0.00877468	0.0564683
101789988	GCH1	NC_040050.1:8134472-8154246	73.9105	5.20493	4.0161	3.46e-70	2.88e-67
101797635	MITD1	NC_040046.1:66111553-66115463	116.435	8.02764	4.01214	5.87e-56	3.21e-53
101798379	HAS2	NC_040047.1:143655884-143675464	121.428	8.61077	3.98298	6.71e-20	8.33e-18
101798523	SAA2	NC_040050.1:33917732-33919714	259.059	18.8763	3.95408	4.86e-11	2.58e-09
101791506	GPR19	NC_040046.1:133293434-133309907	0.0880973	0.00608633	3.95311	0.0280757	0.134353
101800495	SAMHD1	NC_040066.1:6861384-6885696	143.034	10.2378	3.95285	9.29e-65	6.32e-62
101801940	SOCS1	NC_040060.1:17235905-17240551	43.7078	3.20528	3.9269	8.83e-36	2.64e-33
101798651	LOC101798651	NC_040048.1:59823241-59831648	16.7947	1.27485	3.89727	5.6e-06	0.000113302
101790995	ANKRD9	NC_040050.1:15369496-15371722	19.8993	1.50894	3.87396	1.44e-21	1.99e-19
106015064	LOC106015064	NC_040047.1:20649359-20687228	0.0534867	0.00402733	3.85196	0.0168812	0.0929459
101798745	POU1F1	NC_040046.1:106943677-106957171	0.0446873	0.00435533	3.84583	0.0422294	0.179886
101800656	ART5	NC_040046.1:54924-57719	2.75079	0.200965	3.8416	1.39e-06	3.29e-05
113842870	LOC113842870	NC_040047.1:120103890-120107459	0.404542	0.028483	3.83743	0.00206755	0.0182767
101795565	LOC101795565	NC_040046.1:132657854-132681930	287.114	23.662	3.82214	6.09e-58	3.42e-55
101792161	LOC101792161	NC_040063.1:9301313-9314737	0.186014	0.0142337	3.78699	0.00167553	0.0153805
101797428	HSD17B3	NC_040075.1:41839486-41864902	0.21616	0.0174553	3.78526	0.00991189	0.0617685
101802573	CRTAM	NC_040070.1:4981645-4995945	0.400357	0.0349843	3.78287	0.00053227	0.00588432
113839616	LOC113839616	NC_040069.1:5720535-5732648	11.8254	0.771203	3.76886	3.12e-18	3.39e-16
101790497	LOC101790497	NC_040062.1:485845-489010	39.6039	3.2772	3.74129	7.03e-35	2.05e-32
101803598	FBH1	NC_040046.1:201605976-201625961	33.3976	2.78007	3.73648	1.67e-67	1.29e-64
110354736	LOC110354736	NC_040056.1:17756004-17765178	2.91292	0.265637	3.73327	0.00052367	0.0058064
101805126	SUSD3	NC_040058.1:11693036-11763347	7.43225	0.626834	3.71798	2.1e-46	9.08e-44
101793226	CD83	NC_040047.1:51302017-51327731	9.33701	0.727364	3.71451	1.76e-18	1.96e-16
113843807	FGF4	NC_040050.1:51773260-51779887	0.35586	0.043633	3.71273	0.00127561	0.0122714
113840231	LOC113840231	NC_040075.1:9727756-9728939	475.754	41.3445	3.69866	6.29e-12	3.77e-10
101799313	NDST4	NC_040049.1:1985273-2142695	2.84462	0.241877	3.68701	1.18e-14	9.33e-13
101790142	IL4I1	NC_040062.1:937533-943134	36.2085	3.15752	3.68355	3.78e-19	4.51e-17
101795208	STEAP4	NC_040047.1:22306237-22328297	38.6518	3.45526	3.65282	1.43e-16	1.35e-14
101801281	P2RX7	NC_040061.1:12077151-12093494	18.632	1.66646	3.63541	6.3e-33	1.72e-30
113840976	LOC113840976	NW_020865472.1:444-8356	8.58721	0.623979	3.6289	3.54e-14	2.75e-12
106015007	ARTN	NC_040053.1:15071983-15081774	0.327255	0.0326473	3.59458	0.000914189	0.00927951
101801582	MAFA	NC_040047.1:154791329-154792208	3.29195	0.285657	3.59188	0.000424027	0.00485502
101798744	LOC101798744	NC_040052.1:27400856-27422931	71.111	6.53194	3.59173	5.02e-45	2.13e-42
101791518	C3H2orf50	NC_040048.1:103248734-103259901	0.914672	0.0822933	3.57339	0.00359031	0.0279907
113845275	LOC113845275	NC_040060.1:15845313-15858865	0.111064	0.00994967	3.57189	0.0386286	0.169235
101792802	KLHL34	NC_040046.1:89761369-89765180	0.410742	0.023599	3.56935	0.0232892	0.117114
101803350	LOC101803350	NC_040048.1:116883376-116915765	0.374213	0.0351787	3.56799	4.97e-06	0.000102335
101790301	LOC101790301	NC_040046.1:199448663-199456831	7.56236	0.708668	3.5646	3.94e-09	1.56e-07
101791242	PKP3	NC_040050.1:35735015-35745212	0.153239	0.013384	3.5617	0.0123824	0.0733374
101789961	LOC101789961	NC_040060.1:6612626-6617029	0.545164	0.0469907	3.55274	0.00120718	0.011749
101791678	IL23R	NC_040053.1:5865210-5879451	0.713086	0.0601947	3.53639	6.43e-06	0.000127839
101790564	MLKL	NC_040056.1:17569303-17574057	11.3226	1.08575	3.52665	5.21e-19	5.97e-17
101800933	PGF	NC_040050.1:28355561-28361611	0.62822	0.0572737	3.50128	0.0104051	0.0641827
101789766	LOC101789766	NC_040065.1:1750513-1790067	117.421	12.3435	3.49114	2.03e-60	1.2e-57
101793671	RXRG	NC_040053.1:26438382-26454589	0.119131	0.011634	3.48288	0.0401475	0.173787
101799957	DEUP1	NC_040046.1:10148153-10190580	0.667842	0.052407	3.46333	2.63e-07	7.39e-06
101791719	IL2RB	NC_040046.1:148883885-148900434	1.05364	0.101265	3.44906	1.08e-06	2.64e-05
101798488	LOC101798488	NC_040046.1:13915340-13930821	0.0839357	0.00804567	3.44339	0.047916	0.196468
101794037	ACOD1	NC_040046.1:42833788-42840267	62.0573	6.36423	3.44337	1.79e-24	3.14e-22
101801622	LOC101801622	NC_040072.1:748226-767771	0.778764	0.038595	3.42594	2.86e-05	0.000480303
101805030	CCDC60	NC_040061.1:7771623-7831808	0.827952	0.0766013	3.40781	2.33e-16	2.15e-14
101803013	CCL20	NC_040054.1:22972994-22975295	64.6851	6.88292	3.39515	3.59e-18	3.85e-16
106014264	IFITM2	NC_040050.1:35781052-35782194	1771.79	188.39	3.39023	6.49e-41	2.47e-38
101803237	WNT10A	NC_040052.1:36182055-36193906	0.306114	0.0317753	3.38356	0.00471573	0.0346247
101801826	IL10	NC_040072.1:746473-751223	1.24184	0.131184	3.37885	5.06e-06	0.000103964
101792348	C1QTNF12	NC_040067.1:4874784-4899760	12.6706	1.35645	3.37774	3.31e-37	1.08e-34
101805035	HK3	NC_040059.1:10755046-10760284	0.108051	0.00901267	3.36806	0.0473426	0.1949
101795721	EXOC3L4	NC_040050.1:14856533-14878122	0.335871	0.03463	3.36582	6.02e-06	0.000120709
113843443	LOC113843443	NC_040049.1:34943234-34946675	4.67282	0.693963	3.36218	3.31e-05	0.000546967
113841757	LOC113841757	NW_020866432.1:2469-6641	18.2877	1.97431	3.36095	6.56e-05	0.00099012
101803225	TAPBPL	NC_040046.1:121471876-121479434	2.56201	0.272928	3.36049	5.57e-10	2.55e-08
101795963	IL22RA2	NC_040048.1:57752453-57758360	7.78146	0.927057	3.35837	1.49e-08	5.35e-07
101794857	SLC46A2	NC_040075.1:68604009-68609559	7.06476	0.737854	3.35213	4.44e-12	2.71e-10
101802909	LOC101802909	NC_040074.1:4089079-4123548	389.385	71.2661	3.34617	2.71e-21	3.69e-19
101790578	CNTN5	NC_040046.1:12204843-12896902	0.024287	0.00263833	3.34233	0.0275832	0.132647
101797502	LOC101797502	NC_040062.1:493687-495297	39.6768	4.33477	3.34176	8.97e-22	1.28e-19
101802175	LOC101802175	NC_040066.1:2731711-2736825	0.189246	0.0188407	3.33713	0.0233132	0.117129
101795053	IL18RAP	NC_040046.1:64657968-64674389	0.306776	0.034345	3.31601	0.00615367	0.0428828
101799702	OGFR	NC_040066.1:12950495-12962092	60.0992	6.81344	3.30111	4.43e-39	1.55e-36
113845377	LOC113845377	NC_040062.1:1054902-1065573	286.592	32.473	3.29874	1.59e-36	4.95e-34
106019759	LOC106019759	NC_040051.1:32449025-32451733	3.04162	0.347879	3.29117	0.0045107	0.0336362
101802930	SUSD4	NC_040048.1:2003828-2078464	0.975827	0.107573	3.28095	1.83e-10	9.08e-09
XLOC_118969	XLOC_118969	NW_020865424.1:1568-9025	6.04109	0.691866	3.2718	5.21e-19	5.97e-17
101794721	LOC101794721	NC_040049.1:10005426-10012666	0.225821	0.024894	3.25451	0.00408447	0.031035
101793408	LOC101793408	NC_040053.1:19186369-19210579	0.110409	0.0116687	3.25111	0.0011855	0.0115781
101802866	LOC101802866	NC_040046.1:144472623-144489663	146.047	17.0441	3.2467	1.3e-44	5.41e-42
110353607	LIF	NC_040061.1:9873863-9878882	2.79652	0.271791	3.23549	1.66e-06	3.88e-05
101794713	BLK	NC_040048.1:114913821-114952786	1.06374	0.125074	3.23054	1.4e-16	1.33e-14
110351737	LOC110351737	NC_040048.1:59099369-59148428	0.099079	0.0115533	3.22592	0.0320749	0.148337
101797196	TMPRSS7	NC_040046.1:111277340-111321994	0.0871497	0.0106553	3.21901	0.00761894	0.050747
101803012	EDN1	NC_040047.1:63347617-63372419	2.36998	0.307866	3.21174	3.44e-13	2.41e-11
101801522	DIO3	NC_040050.1:15750967-15752546	58.6118	7.04214	3.21005	1.77e-23	2.89e-21
110354662	LOC110354662	NC_040062.1:694391-792308	1.23849	0.403297	3.20653	0.00487299	0.0355469
101795285	FOXA2	NC_040048.1:4892801-4896363	0.515524	0.0513247	3.20498	0.0229689	0.116062
101804742	SLC24A1	NC_040056.1:2644171-2661682	0.841173	0.071517	3.19447	0.000109349	0.00153259
101803758	C1QA	NC_040067.1:1900626-1902992	48.5506	5.91937	3.18234	1.04e-17	1.08e-15
101802289	NUAK2	NC_040072.1:4269228-4279773	3.29718	0.396474	3.18189	9.86e-12	5.79e-10
101791732	DEGS2	NC_040050.1:16594774-16611124	0.239422	0.0295827	3.18102	0.0443441	0.186104
101794144	SDC4	NC_040066.1:4510394-4527785	84.2088	10.3109	3.18047	3.7e-47	1.66e-44
113844894	IL34	NC_040056.1:17756096-17760822	8.84017	1.09857	3.1739	4.18e-09	1.64e-07
101804743	LOC101804743	NC_040065.1:1657537-1665017	15.1186	1.8684	3.16751	9.21e-28	1.93e-25
101793943	LOC101793943	NC_040050.1:50050686-50058532	0.619817	0.071654	3.16462	0.00022127	0.00277706
101792619	TIMP4	NC_040058.1:14010960-14125428	78.0971	10.4077	3.15513	5.19e-23	8.14e-21
101796895	LRRC32	NC_040046.1:2596816-2613970	47.3446	6.16366	3.14343	1.51e-36	4.76e-34
101797939	PDE4C	NC_040065.1:3644286-3654510	0.576144	0.068909	3.14041	0.000383912	0.00445476
113841693	LOC113841693	NW_020866358.1:7731-9658	5.58796	0.700206	3.13882	1.98e-06	4.51e-05
101800868	REELD1	NC_040049.1:34611859-34623665	0.694525	0.0734467	3.13371	0.00046519	0.00526794
101798906	PDCD1LG2	NC_040075.1:27795547-27809153	0.929332	0.0894317	3.13161	0.00191212	0.0171478
101794290	LOC101794290	NC_040074.1:238178-253888	0.231891	0.016947	3.12987	0.0129437	0.0758615
101797333	RBM43	NC_040050.1:2506233-2511833	76.9891	9.5888	3.12941	1.93e-32	4.97e-30
101796987	NLGN1	NC_040054.1:5656124-6090300	9.76444	1.85814	3.12715	9.55e-32	2.41e-29
113844757	LOC113844757	NC_040046.1:57799-60220	0.62683	0.070259	3.12651	0.0082863	0.0540536
101795616	KIF17	NC_040067.1:729821-758065	2.35455	0.264231	3.12331	3.59e-14	2.78e-12
101792229	ICOSLG	NC_040046.1:80916643-80930101	36.5216	4.68503	3.12258	7.56e-24	1.28e-21
101802721	THEMIS	NC_040048.1:62197546-62287910	0.213603	0.021185	3.12158	0.0027385	0.0226975
113841567	LOC113841567	NW_020866201.1:11531-13832	48.6163	6.26608	3.11394	7.55e-19	8.52e-17
101804639	LOC101804639	NC_040075.1:67387240-67442087	1.51155	0.100101	3.10996	9.24e-09	3.4e-07
101796300	TNFAIP3	NC_040048.1:57483922-57499180	62.8057	8.13389	3.10364	1.99e-31	4.87e-29
101800966	ITIH4	NC_040058.1:17118811-17137990	0.823625	0.105939	3.10127	3.28e-08	1.1e-06
113841983	LOC113841983	NW_020866689.1:11019-13264	54.1134	7.06575	3.0941	4.32e-19	5.08e-17
101800417	ANKRD6	NC_040048.1:79895045-79925672	6.08527	0.573005	3.08885	8.4e-27	1.68e-24
113842551	LOC113842551	NC_040047.1:120107652-120109304	1.26072	0.159921	3.06385	0.00523387	0.0376788
101795383	IL18R1	NC_040046.1:64679190-64700692	1.11052	0.14835	3.05898	1.08e-07	3.32e-06
101796480	DPYS	NC_040047.1:136155430-136189708	0.64794	0.0905113	3.04821	9.01e-05	0.00129531
101801340	PLA1A	NC_040046.1:119329278-119346706	1.76349	0.15631	3.04624	3.02e-07	8.39e-06
101803050	CRH	NC_040047.1:120748689-120750028	1.28529	0.167866	3.04351	0.0214878	0.110792
101799123	ENPP2	NC_040047.1:142798676-142872392	17.4051	2.36481	3.03678	7.44e-07	1.9e-05
101790673	IL17REL	NC_040046.1:182260708-182310785	32.5758	4.38781	3.03676	4.02e-39	1.43e-36
113842527	LOC113842527	NC_040047.1:829025-830348	2.36027	0.31359	3.03066	0.014144	0.0813672
101795090	CFAP100	NC_040058.1:21032812-21048526	0.198986	0.0350553	3.02868	0.0178292	0.0967654
101790771	TLR3	NC_040049.1:19765755-19771414	11.2459	1.54379	3.00904	1.66e-15	1.43e-13
101802438	GDNF	NC_040075.1:12303429-12336265	5.37866	0.477686	3.00038	1.96e-18	2.13e-16
101800742	MSTN	NC_040052.1:8408607-8420629	0.471266	0.05493	2.98864	0.0127935	0.0751969
101796889	LOC101796889	NC_040046.1:143596337-143608731	2.80806	0.380339	2.98467	6.68e-09	2.51e-07
101800237	A1CF	NC_040051.1:29969393-29997551	2.27044	0.250517	2.98158	0.0047233	0.0346576
101804546	TOR1B	NC_040063.1:7835883-7841116	127.26	18.0421	2.96813	1.38e-43	5.62e-41
101803777	TNFSF13B	NC_040046.1:58545795-58564893	2.3061	0.328681	2.96488	1.41e-11	8.01e-10
101800235	CAPSL	NC_040075.1:11464549-11496990	1.06375	0.145796	2.96398	1.07e-06	2.62e-05
101799077	ATP6V1G3	NC_040053.1:30025840-30100631	6.85686	1.11944	2.96319	3.36e-09	1.35e-07
101796366	RASGEF1A	NC_040051.1:26320756-26480677	9.26021	2.4885	2.96111	1.6e-26	3.13e-24
101792942	LOC101792942	NC_040046.1:69524416-69549165	0.097225	0.012483	2.95954	0.0330665	0.151581
101797490	LOC101797490	NC_040047.1:2685262-2691430	0.364392	0.0504827	2.9555	0.00232878	0.0199802
101805230	ARL14	NC_040054.1:2298394-2306409	0.157775	0.0214437	2.95479	0.034408	0.155759
101805477	TMEM106A	NC_040073.1:4344653-4352412	2.68423	0.318946	2.92903	2.28e-07	6.51e-06
101796412	DOK5	NC_040066.1:9088501-9134947	8.38702	1.01836	2.92886	1.43e-11	8.09e-10
101791779	C1S	NC_040046.1:121928230-121937586	490.193	71.8847	2.92711	2.89e-28	6.23e-26
101797607	STOML1	NC_040056.1:12724030-12728316	73.5935	11.0204	2.89603	3.21e-26	6.11e-24
101795303	TF	NC_040054.1:15061711-15075850	102.498	15.5698	2.89548	3.4e-06	7.28e-05
101798726	APOLD1	NC_040046.1:159284523-159288891	0.272901	0.0368963	2.89339	0.0172018	0.0942719
101797264	TLR7	NC_040046.1:75891735-75905450	0.270576	0.039237	2.88904	0.00179127	0.0162766
101803977	C1HXorf21	NC_040046.1:86248656-86257127	0.639369	0.0939057	2.88782	0.00106147	0.010541
101802423	LOC101802423	NC_040051.1:29938709-29963242	0.269692	0.041216	2.87554	0.00929666	0.058812
101798456	SSX2IP	NC_040053.1:19212432-19241781	1.24284	0.184607	2.87535	1.4e-05	0.000254518
101805361	PLVAP	NC_040065.1:4311078-4313833	0.694808	0.100016	2.85769	0.00929513	0.058812
113842971	LOC113842971	NC_040047.1:803798-805822	6.9004	1.04946	2.84775	1.87e-07	5.47e-06
101800984	ASPG	NC_040050.1:14211548-14258472	20.25	3.12286	2.84619	1.3e-38	4.48e-36
113843708	LOC113843708	NC_040050.1:57950658-57951945	3.71007	0.566308	2.83653	0.0333531	0.152526
101796868	LOC101796868	NC_040065.1:7528843-7559341	0.713385	0.126702	2.83062	0.000144258	0.00193953
101795385	LOC101795385	NC_040049.1:34945687-34966225	46.0653	7.37154	2.82452	8.6e-36	2.61e-33
101797692	LOC101797692	NC_040065.1:11870049-11878001	13.235	2.08696	2.81501	7.29e-15	5.87e-13
101791799	EPPK1	NC_040047.1:155585188-155620982	0.142248	0.0219163	2.8145	0.000196183	0.00252285
101800050	GPR160	NC_040054.1:4802895-4807684	4.27072	0.686631	2.81373	5.37e-06	0.000109727
113845674	LOC113845674	NC_040065.1:4910134-4912314	169.161	27.362	2.81221	0.000620396	0.00666869
101795038	CX3CL1	NC_040056.1:18820994-18829047	51.16	8.17413	2.80897	3.96e-13	2.75e-11
101803927	RAD21L1	NC_040066.1:14722859-14735819	0.096488	0.0151913	2.79569	0.0459006	0.190959
101801493	NR4A2	NC_040050.1:3592456-3598259	1.96358	0.311793	2.79509	2.54e-06	5.66e-05
101794349	LOC101794349	NC_040046.1:13942297-13948749	74.4242	9.64098	2.79412	5.88e-05	0.000902155
113844784	ISL2	NC_040056.1:13607305-13610011	1.11253	0.173093	2.79228	0.00337414	0.0267133
101804425	LOC101804425	NC_040046.1:138045963-138064929	0.334995	0.066916	2.78265	0.0337185	0.153628
113843498	LOC113843498	NC_040049.1:34964936-34974768	33.6606	5.45506	2.77424	1.52e-31	3.79e-29
101794283	LOC101794283	NC_040051.1:33121176-33138886	0.265138	0.0418827	2.77294	0.000581501	0.00631662
101803982	TMEM140	NC_040046.1:158968456-158975327	44.7891	7.32069	2.76909	1.73e-22	2.54e-20
101802670	TIFA	NC_040049.1:3138691-3142358	20.9445	3.51598	2.75928	2.37e-12	1.5e-10
101799032	GATA3	NC_040046.1:198554997-198583578	0.430749	0.0704327	2.75809	0.000325895	0.00388731
101789977	CALB2	NC_040056.1:17977762-17981983	1.16759	0.192725	2.73801	0.0219014	0.1124
101792862	TNFAIP2	NC_040050.1:14827549-14844465	180.621	30.2493	2.73365	1.53e-33	4.24e-31
101804010	IL8	NC_040049.1:46770642-46773744	315.759	53.9533	2.73157	8.26e-13	5.55e-11
113843692	LOC113843692	NC_040050.1:35773836-35775012	251.639	42.3953	2.7263	3.57e-24	6.21e-22
101791396	NFKBIA	NC_040050.1:30489392-30493033	185.147	29.4024	2.72499	6.86e-24	1.17e-21
113839987	DLX4	NC_040073.1:3907755-3911075	0.775603	0.104111	2.71557	0.00819383	0.0536374
101791361	GSC	NC_040050.1:19532293-19538894	13.0815	2.3531	2.71014	2.61e-09	1.06e-07
113845560	LOC113845560	NC_040064.1:9382476-9390844	0.138673	0.019085	2.70744	0.0375286	0.166166
113845363	GP1BB	NC_040061.1:4841146-4843910	0.886851	0.145861	2.7029	0.0155553	0.087447
101796057	ABRA	NC_040047.1:137267149-137274572	2.0928	0.356105	2.69985	4.8e-07	1.27e-05
101795789	CCDC160	NC_040055.1:13569251-13581270	0.135911	0.0219367	2.6949	0.0143886	0.0823974
101805457	LOC101805457	NC_040062.1:898487-905085	0.408417	0.0697497	2.66487	0.00406395	0.030926
101794945	ARHGAP8	NC_040046.1:130921326-131053895	7.20849	1.63732	2.66176	2.62e-15	2.19e-13
101797788	LOC101797788	NC_040056.1:12743900-12746598	0.66284	0.114067	2.66075	0.0101364	0.062882
101801387	PPP1R42	NC_040047.1:121028383-121053261	0.29689	0.043943	2.6534	0.00469623	0.034538
101791982	C1R	NC_040046.1:121939522-121947046	123.974	21.9845	2.65225	4.45e-28	9.42e-26
101804640	LOC101804640	NC_040055.1:6367590-6371314	0.896337	0.154223	2.65183	0.00315702	0.0253069
101789971	DRC1	NC_040048.1:116785935-116796325	1.85445	0.326726	2.65076	1.83e-07	5.4e-06
101798298	LOC101798298	NC_040046.1:13905499-13912513	14.5289	2.65511	2.63552	0.00282866	0.0232304
101792168	LOC101792168	NC_040075.1:1129268-1140077	1.28892	0.232565	2.63053	0.000202977	0.00259093
101793306	CDHR1	NC_040051.1:28110848-28165556	0.371301	0.073964	2.62992	1.3e-05	0.000239928
101789534	CDHR5	NC_040050.1:34929226-34956789	0.595042	0.120064	2.62663	8.97e-06	0.000172002
101791778	RILPL2	NC_040061.1:11580189-11584436	54.2335	9.69337	2.62571	4.2e-26	7.92e-24
101795392	ASIP	NC_040066.1:2292086-2358341	0.826714	0.212537	2.62533	0.0429902	0.181918
101799108	B2M	NC_040056.1:11353584-11356553	613.431	110.641	2.6252	4.54e-32	1.16e-29
101791112	ADCY3	NC_040048.1:116704004-116716217	0.188875	0.0325993	2.61717	0.00893358	0.0571589
101794936	PTGFRN	NC_040046.1:107787710-107857821	75.5216	13.8256	2.60884	4.61e-36	1.42e-33
101797804	PRDM1	NC_040048.1:71942535-72054820	15.2626	2.78874	2.6021	7.3e-31	1.74e-28
101797418	LOC101797418	NC_040046.1:191794713-191878375	0.115018	0.0401637	2.60029	0.0210454	0.109231
101800531	NR4A1	NC_040073.1:7060396-7067320	2.48882	0.462422	2.59733	0.00019452	0.00250721
101789438	CILP2	NC_040065.1:4293229-4300803	0.783379	0.143057	2.59571	0.000586441	0.00635798
101800580	TECTA	NC_040070.1:4514552-4540444	0.163967	0.027981	2.58067	0.00185285	0.0167166
101798500	IRF8	NC_040057.1:5197451-5203550	14.609	2.73903	2.56898	4.73e-17	4.66e-15
101792815	LOC101792815	NC_040047.1:127384803-127389059	0.751719	0.13823	2.56367	0.0398713	0.173104
101803071	CORIN	NC_040049.1:49812396-49938927	5.3017	1.00862	2.56182	1.87e-06	4.28e-05
101790101	MOCOS	NC_040047.1:89044908-89270415	3.29306	0.611759	2.55848	1.12e-13	8.3e-12
101799004	GGT5	NC_040061.1:6315076-6335299	31.7752	6.00273	2.55419	1.1e-36	3.54e-34
101794213	TNFRSF9	NC_040067.1:5938360-5943717	1.81818	0.346228	2.54455	9.28e-05	0.0013263
101789680	UNC5D	NC_040068.1:1028830-1192788	0.774803	0.145243	2.54385	4.74e-07	1.26e-05
101797203	LOC101797203	NC_040073.1:5490054-5500330	20.9298	4.00582	2.53602	8.01e-23	1.23e-20
101798268	LOC101798268	NC_040049.1:9104447-9150578	1.223	0.170949	2.5317	6.25e-06	0.000124951
101792590	LOC101792590	NC_040057.1:2267625-2320920	0.845325	0.149305	2.53112	0.00244423	0.0207096
101799097	CD274	NC_040075.1:27776732-27790713	7.15194	1.19887	2.52909	2.97e-11	1.63e-09
113845656	LOC113845656	NC_040065.1:3655285-3657521	0.703685	0.134693	2.52861	0.0329015	0.151064
113839588	C3AR1	NC_040046.1:123440690-123444525	13.3054	2.56231	2.5248	5.53e-13	3.78e-11
101798228	LOC101798228	NC_040048.1:59803612-59819664	2.62355	0.484918	2.52366	4.1e-06	8.62e-05
101791574	TRIM25	NC_040064.1:648011-659061	90.1557	17.5935	2.51581	4.8e-19	5.55e-17
101794509	CNTNAP4	NC_040075.1:42798531-42997924	0.161702	0.03138	2.51465	1.96e-09	8.18e-08
101799479	AGR2	NC_040047.1:30708837-30713942	0.739535	0.144998	2.51081	0.0433844	0.183172
101795669	AQP3	NC_040075.1:8075588-8088715	50.0207	9.76236	2.51033	1.61e-20	2.09e-18
101804382	PLCD4	NC_040052.1:36289215-36296098	0.486829	0.092258	2.50639	0.00907096	0.057828
101795726	DRGX	NC_040051.1:18783251-18802146	0.201414	0.0389327	2.49257	0.00219764	0.0191181
101790477	BDKRB2	NC_040050.1:18823087-18848282	25.0567	4.83359	2.48725	1.18e-10	6.02e-09
101802686	ADTRP	NC_040047.1:63571282-63603568	4.26545	0.852159	2.48551	6.45e-11	3.41e-09
101802442	CMTR2	NC_040056.1:17951395-17960300	5.73927	1.18803	2.47969	2.95e-12	1.84e-10
101797713	TNFSF10	NC_040054.1:5463435-5471911	39.1065	7.78709	2.47915	4.43e-22	6.38e-20
101800153	IKBKE	NC_040072.1:630158-642764	9.37475	1.76841	2.47746	5.9e-13	4.01e-11
101797494	LOC101797494	NC_040048.1:31022710-31029722	7.12705	1.42895	2.47669	2.88e-06	6.32e-05
101794895	PDGFB	NC_040046.1:149581682-149594328	4.8236	0.964954	2.46987	8.69e-14	6.52e-12
101796083	KIT	NC_040049.1:48351468-48385925	0.168988	0.0336197	2.46719	0.0304276	0.142569
113841203	LOC113841203	NW_020865677.1:8132-17436	0.587009	0.1209	2.44618	0.0311453	0.145205
101793887	LOC101793887	NC_040046.1:148787599-148801072	12.1091	2.47697	2.44399	1.14e-18	1.27e-16
101790274	TMEM51	NC_040067.1:2280082-2295588	5.38755	0.976405	2.44113	9.48e-10	4.21e-08
101800424	LOC101800424	NC_040074.1:4135831-4137154	22.2472	4.57968	2.43916	7.97e-07	2.02e-05
101800579	ADORA2B	NC_040065.1:9540675-9555150	4.05678	0.832866	2.43851	1.2e-11	6.95e-10
101795709	TNIP2	NC_040049.1:67169440-67177279	50.3969	9.61	2.42619	4.89e-21	6.5e-19
101794598	ANKRD33B	NC_040047.1:81929200-81971307	8.52871	1.69437	2.42416	1.73e-08	6.14e-07
101801175	SLCO4A1	NC_040066.1:12793951-12817805	0.707353	0.147379	2.42139	9.36e-07	2.34e-05
101796982	CYGB	NC_040064.1:3145826-3153845	114.188	23.7074	2.42082	1.1e-27	2.29e-25
101791426	PFKFB3	NC_040046.1:199333414-199376509	29.0443	6.9195	2.42036	1.75e-25	3.22e-23
101802395	LOC101802395	NC_040050.1:35416091-35417826	44.952	9.51237	2.40957	2.97e-07	8.28e-06
101799400	HTR2A	NC_040046.1:28516692-28543934	1.64856	0.527798	2.39584	1.15e-09	5.04e-08
101799962	CASP7	NC_040051.1:8977365-9000563	18.2728	3.8944	2.39561	1.04e-25	1.94e-23
101793237	HS3ST1	NC_040049.1:62410553-62421351	4.43647	1.13641	2.39236	2.39e-06	5.35e-05
101794749	LOC101794749	NC_040050.1:38450541-38477773	1.23893	0.295461	2.3901	1.58e-05	0.00028434
101802676	SLC25A47	NC_040050.1:16519346-16537640	1.56024	0.246181	2.38725	1.26e-06	3.01e-05
101795223	ATP10A	NC_040046.1:66859278-66971493	41.2616	8.66658	2.3868	1.87e-23	3.04e-21
113842634	MAFF	NC_040046.1:149339997-149343078	21.3763	4.52602	2.38677	6.53e-13	4.42e-11
101797323	LOC101797323	NC_040062.1:1094491-1160729	211.961	44.2111	2.38443	3.25e-13	2.28e-11
101791859	HHATL	NC_040047.1:2744459-2758503	0.54909	0.111909	2.38061	0.00148662	0.0139312
110351494	LOC110351494	NC_040046.1:81111422-81304414	18.6182	3.369	2.37826	1.54e-28	3.47e-26
101791717	CMTR1	NC_040048.1:32836511-32852152	30.143	6.45777	2.36964	4.32e-24	7.47e-22
101793700	BATF	NC_040050.1:28169724-28182631	0.2934	0.0633933	2.36763	0.0453303	0.189295
101792607	NFKBIZ	NC_040046.1:114511743-114521148	33.8461	7.30999	2.3628	3.36e-23	5.38e-21
101804100	ACKR4	NC_040047.1:44839492-44844444	18.6572	4.02697	2.36207	4.88e-15	3.99e-13
101800571	SLX4IP	NC_040048.1:12274108-12373907	6.87732	2.20416	2.35871	3.27e-17	3.28e-15
101790460	LOC101790460	NC_040050.1:31267614-31331366	0.062248	0.0132907	2.34927	0.00719308	0.0484276
101795921	GDPD4	NC_040046.1:3006732-3035343	6.46005	1.41045	2.346	3.17e-11	1.73e-09
113844167	RASSF10	NC_040052.1:4165654-4168609	1.52815	0.336429	2.33448	0.0021963	0.0191138
101800042	IL7R	NC_040075.1:11464555-11479584	21.36	4.75223	2.32752	1.31e-09	5.64e-08
101801863	FADD	NC_040050.1:52014671-52018230	16.4156	3.64978	2.32036	3.52e-12	2.18e-10
101794396	LOC101794396	NC_040050.1:38347218-38372640	1.91549	0.430179	2.3179	6.93e-07	1.78e-05
101800940	LOC101800940	NC_040047.1:45242055-45256236	1.5991	0.350327	2.31398	3.11e-06	6.72e-05
101796262	STX17	NC_040047.1:93771525-93799660	45.5035	10.1517	2.31376	2.21e-27	4.55e-25
101791918	MFSD14B	NC_040075.1:43700760-43719993	49.3239	11.0303	2.31041	2.68e-27	5.46e-25
101797547	PAX7	NC_040067.1:1288364-1390856	0.859774	0.188122	2.30964	3.25e-14	2.53e-12
106014279	COL7A1	NC_040058.1:19324937-19348557	0.152535	0.0336887	2.30834	0.00638889	0.0440985
101791980	LOC101791980	NC_040047.1:154487829-154494144	845.471	189.981	2.30756	1.01e-26	2.01e-24
101800572	LRRC2	NC_040075.1:42137474-42207656	0.565786	0.126973	2.299	6.64e-09	2.5e-07
101790196	BCL2L14	NC_040046.1:132910059-132938294	0.236912	0.126516	2.29798	0.0461841	0.191783
101791582	KAZN	NC_040067.1:2296220-2428686	14.6506	3.10941	2.29178	2.65e-22	3.83e-20
XLOC_117839	XLOC_117839	NW_020865017.1:1039-4800	5.27838	1.2193	2.28798	0.00212196	0.0186329
101799595	NAV2	NC_040050.1:58162717-58559897	17.2586	3.95236	2.28759	4.1e-19	4.87e-17
101803587	GSDMA	NC_040073.1:3554312-3561823	9.25754	2.11637	2.28723	3.88e-14	2.99e-12
101796198	ADAR	NC_040071.1:16957-29683	32.2033	7.42878	2.28658	7.32e-25	1.33e-22
101789865	LOC101789865	NC_040068.1:1384417-1544424	5.33332	1.38251	2.2843	1.2e-21	1.69e-19
101803570	LOC101803570	NC_040047.1:46840310-46846932	0.257225	0.057148	2.28109	0.037448	0.165875
101805163	MCF2L	NC_040046.1:60912073-61059598	8.95741	2.01422	2.28107	7.19e-29	1.65e-26
113845657	YJEFN3	NC_040065.1:4286255-4292527	0.273851	0.0610267	2.28035	0.0235352	0.117981
101793012	PATL2	NC_040056.1:11347436-11353513	0.872437	0.19363	2.27454	0.0059909	0.0419699
101789859	IRF6	NC_040072.1:1493426-1501066	2.29586	0.506758	2.2677	2.5e-05	0.000424698
101791961	TNFRSF4	NC_040067.1:4961784-4987505	10.8052	2.52391	2.26593	0.00445435	0.0333162
101791081	LOC101791081	NC_040047.1:120115573-120237815	51.9201	12.0248	2.26396	1.6e-22	2.37e-20
101796643	LOC101796643	NC_040062.1:1122437-1131409	277.388	64.3374	2.26017	1.38e-25	2.56e-23
101792573	LOC101792573	NC_040060.1:6072160-6082379	2.34028	0.527529	2.25629	2.11e-06	4.77e-05
101803181	MAP3K6	NC_040069.1:3048007-3060158	2.61676	0.611311	2.24986	6.1e-08	1.94e-06
101789603	TEKT2	NC_040069.1:1348741-1354294	1.12777	0.251241	2.23906	0.00422838	0.031859
101801851	SLC26A7	NC_040047.1:131011528-131093945	0.608559	0.142515	2.22525	1.03e-06	2.54e-05
101801932	LOC101801932	NC_040054.1:22951999-22961550	0.452944	0.106478	2.22357	0.00582534	0.0410401
101803214	RASSF6	NC_040049.1:46708961-46840358	8.25778	2.17385	2.22348	9.63e-13	6.42e-11
101804187	RNF19B	NC_040069.1:227971-252980	10.2701	2.4307	2.22029	4.35e-19	5.09e-17
101800035	LOC101800035	NC_040063.1:390874-394438	109.658	26.1359	2.2194	0.0149773	0.0850493
101800376	GPHB5	NC_040050.1:11226761-11306501	0.59873	0.108275	2.21879	0.000327698	0.00389921
101804440	APELA	NC_040049.1:27653053-27657539	0.649926	0.162515	2.21432	0.0407919	0.175797
101800349	RGS4	NC_040053.1:28086742-28092883	5.76069	1.43458	2.21335	1.41e-05	0.000256337
101798663	LOC101798663	NC_040048.1:108191903-108195732	1.81428	0.435128	2.20615	0.0006233	0.00669615
101798824	LOC101798824	NC_040059.1:10539112-10549641	0.490927	0.116874	2.20306	0.00788629	0.052049
101793263	BIRC2	NC_040046.1:13766166-13777574	94.4187	22.8082	2.20103	1.19e-23	1.99e-21
101796345	EPAS1	NC_040048.1:36667873-36785339	25.3985	6.55273	2.19402	5.6e-23	8.73e-21
101795496	SAG	NC_040054.1:17036235-17055799	0.769687	0.156341	2.19103	0.00527847	0.0379377
101792932	LOC101792932	NC_040050.1:38314651-38344129	0.213261	0.051887	2.18099	0.00532247	0.0381792
101803310	LRP3	NC_040057.1:13422133-13472491	7.42486	1.79835	2.17869	2.36e-17	2.41e-15
101790574	ADAMTS5	NC_040046.1:96579402-96626975	17.313	4.44664	2.17669	4.32e-20	5.45e-18
101797885	ALK	NC_040048.1:20009562-20302969	6.96789	1.77343	2.17587	1.84e-11	1.04e-09
101795788	CP	NC_040054.1:48703-68470	8.62043	2.12521	2.17564	4.62e-07	1.23e-05
101800429	LOC101800429	NC_040047.1:45219083-45222708	5.15251	1.26814	2.17035	1.48e-05	0.000267969
101797549	ANGPTL4	NC_040065.1:1571940-1581275	6.87319	1.70506	2.16852	8.26e-09	3.06e-07
101801585	P2RY2	NC_040046.1:1551540-1558747	3.01973	0.742629	2.16793	1.24e-06	2.99e-05
101798054	TRIM65	NC_040064.1:3463176-3467446	1.79198	0.440212	2.16755	0.000820835	0.00846976
101804861	MARCO	NC_040052.1:35731274-35742541	23.9095	5.90687	2.166	3.73e-19	4.48e-17
101795032	LOC101795032	NC_040062.1:336947-432056	19.8082	3.37896	2.16168	2.39e-07	6.81e-06
101797204	LOC101797204	NW_020865975.1:2809-6342	1.09647	0.271933	2.16048	0.00829366	0.0540852
101795021	LMX1A	NC_040053.1:26273922-26278901	0.480265	0.118339	2.14906	0.0203763	0.106397
113840370	LOC113840370	NC_040075.1:34607190-34617897	0.258992	0.0651967	2.14497	0.0166233	0.091841
106014693	LOC106014693	NC_040049.1:9958914-9961158	106.55	26.8981	2.14243	1.32e-16	1.26e-14
101796041	PSTPIP2	NC_040075.1:3189332-3205694	4.49631	1.13617	2.13861	3.97e-11	2.13e-09
101797078	IP6K2	NC_040058.1:19198644-19218525	95.2227	24.0357	2.13698	2.6e-26	4.99e-24
101794923	CHRM4	NC_040050.1:36343994-36352594	6.04952	1.53612	2.12937	8.45e-10	3.77e-08
101792262	CCDC13	NC_040047.1:2703849-2742649	4.06358	1.54595	2.12874	1.68e-08	5.99e-07
101802145	LOC101802145	NC_040055.1:630587-648938	7.93233	1.99112	2.12758	7.89e-16	6.98e-14
101801072	IL31RA	NC_040075.1:17461365-17488757	12.8717	3.27874	2.12284	3.51e-20	4.48e-18
101794702	CNP	NC_040073.1:3058749-3066458	83.5472	21.4793	2.12266	2.15e-19	2.6e-17
101802989	KCNRG	NC_040046.1:27506792-27511635	4.85493	1.23395	2.11906	1.86e-06	4.27e-05
101803053	MYBPC1	NC_040046.1:144551617-144632452	0.803173	0.200107	2.11449	7.88e-10	3.53e-08
101790163	TRIM35	NC_040048.1:116782178-116785985	36.4863	9.37156	2.1136	7.67e-15	6.13e-13
101804078	SPON2	NC_040049.1:69743649-69766759	61.2642	15.1018	2.11067	1.47e-10	7.35e-09
101797863	PLK3	NC_040053.1:14592822-14603375	5.38686	1.9018	2.10979	8.69e-05	0.00125419
101800358	LOC101800358	NC_040063.1:383116-386637	267.008	69.5971	2.10911	1.27e-07	3.85e-06
101791481	PTGER2	NC_040050.1:7376852-7381052	7.78403	1.65829	2.10667	9.93e-05	0.00140551
101793684	LOC101793684	NC_040047.1:132538898-132578119	0.193811	0.049609	2.10547	0.0036879	0.0286223
101797308	SPATA13	NC_040046.1:19375869-19534747	8.48497	2.29465	2.09661	2.91e-20	3.74e-18
101797291	ST6GALNAC1	NC_040064.1:3075091-3099067	0.892177	0.215533	2.09558	0.000107658	0.00151268
101804453	CLIC2	NC_040055.1:6372706-6379244	49.4114	13.0646	2.08995	6.47e-10	2.94e-08
101791450	CCDC180	NC_040063.1:6480464-6504020	2.22858	0.542805	2.08821	6.07e-08	1.94e-06
106014260	LOC106014260	NC_040075.1:68614998-68675389	40.056	11.7854	2.0849	1.55e-24	2.74e-22
101795350	MLLT6	NC_040073.1:4663753-4702931	3.31489	0.869965	2.07958	3.04e-13	2.14e-11
101797184	CALCOCO2	NC_040073.1:5151383-5163564	54.6059	14.4713	2.06701	1.5e-21	2.07e-19
101799906	TENT5D	NC_040055.1:19531787-19546015	1.51944	0.404987	2.06477	2.47e-05	0.000420516
101799707	SNORC	NC_040054.1:16873622-16884111	1.61947	0.419298	2.05823	0.0389982	0.170197
101803646	ZC3H12A	NC_040069.1:1892296-1902571	43.5478	11.6183	2.05748	4.48e-21	5.99e-19
106015541	MATN3	NC_040048.1:107859311-107877707	0.118249	0.0298953	2.05658	0.0313928	0.146025
101790642	LOC101790642	NC_040049.1:10034208-10043964	0.87704	0.232954	2.05643	0.00105915	0.0105226
101803049	ALPK1	NC_040049.1:3099323-3142543	4.12613	1.03062	2.05484	1.12e-08	4.07e-07
113842085	LOC113842085	NW_020866848.1:1758-33416	0.575405	0.15374	2.04912	7.86e-05	0.00115518
101798253	AXDND1	NC_040053.1:25285715-25307437	0.547854	0.149084	2.04836	0.00449313	0.0335386
113839634	LOC113839634	NC_040053.1:33529140-33554714	1.41024	0.376994	2.04825	1.64e-08	5.84e-07
101792163	CACNA2D4	NC_040046.1:139033195-139148193	1.29445	0.35169	2.04737	1.81e-05	0.000319293
101791544	C6H10orf71	NC_040051.1:18812122-18831821	10.1304	2.64398	2.04712	1.16e-09	5.05e-08
110354206	FGFR4	NC_040059.1:10813624-10820062	1.00464	0.235885	2.04216	0.0029438	0.0239482
101796332	LHX6	NC_040063.1:9712757-9728817	2.45292	0.664196	2.03711	2.26e-07	6.46e-06
101796188	LOC101796188	NC_040051.1:28584558-28592340	0.578011	0.13793	2.03657	0.0325042	0.149843
101792173	STX11	NC_040048.1:48274921-48289255	1.14202	0.296473	2.03493	0.000243912	0.0030091
101799625	NR5A2	NC_040053.1:30559234-30648169	1.19697	0.323128	2.03433	1.25e-11	7.22e-10
101795757	LOC101795757	NC_040049.1:15094702-15097241	6.04893	1.63737	2.03332	0.000141431	0.00190839
101794537	LOC101794537	NC_040046.1:26464413-26475290	0.302383	0.0812053	2.03093	0.0289681	0.137589
101795799	RBM44	NC_040052.1:13281280-13294956	0.290083	0.0825407	2.02313	0.0289788	0.137589
101801666	MAPKAPK3	NC_040058.1:18129145-18218638	2.33152	0.628381	2.0169	3.94e-15	3.23e-13
101797914	TRPV1	NC_040065.1:9270662-9288121	0.802324	0.218895	2.01468	9.87e-05	0.00139975
101790036	IL13RA1	NC_040055.1:12835483-12852272	31.6964	7.69089	2.01209	4.51e-18	4.82e-16
101799450	GLUL	NC_040053.1:25925352-25931938	56.4947	15.6459	2.00863	3.73e-17	3.71e-15
106016000	LOC106016000	NC_040066.1:562163-603963	2.50192	0.730736	2.00522	9.78e-07	2.42e-05
101803004	DLX3	NC_040073.1:3898642-3902909	0.496578	0.133748	2.00304	0.0333909	0.152618
113842446	LOC113842446	NC_040046.1:125951787-125975549	7.72397	2.18197	1.99852	3.7e-09	1.47e-07
101794901	CH25H	NC_040051.1:18132143-18139502	23.7096	6.10099	1.99648	7.67e-09	2.84e-07
101801879	LOC101801879	NC_040073.1:5331521-5345606	0.920998	0.251844	1.99613	0.00412904	0.0312785
101802065	ACE	NC_040073.1:2418635-2435139	1.49086	0.411825	1.99603	2.17e-05	0.000375573
101790723	ARC	NC_040047.1:154181092-154187344	1.1489	0.319169	1.99389	0.0014666	0.0137839
101803120	UBXN11	NC_040069.1:2635754-2646520	1.10495	0.317926	1.98719	0.0214062	0.11049
101799288	HACD4	NC_040075.1:34336718-34356538	22.4496	6.26209	1.97961	5.44e-10	2.5e-08
101799296	DNAH10	NC_040061.1:11444154-11499891	2.47163	0.441394	1.97954	5.95e-08	1.91e-06
101798795	ELF3	NC_040072.1:4517799-4522299	0.714069	0.197915	1.97746	0.0201215	0.105533
113845388	LOC113845388	NC_040062.1:1090193-1096733	3.80748	1.07316	1.97679	1.72e-06	4e-05
101800097	PAWR	NC_040046.1:161607490-161714115	8.22639	2.25573	1.97177	9.08e-14	6.77e-12
101792112	SEMA4D	NC_040075.1:44245250-44293700	11.3161	3.22443	1.96597	1.57e-15	1.35e-13
101792136	CITED4	NC_040069.1:5913143-5915467	33.6986	9.64886	1.96444	1.2e-07	3.67e-06
101803955	ADRA2A	NC_040051.1:10348786-10352341	16.6583	4.73448	1.9611	2.81e-09	1.13e-07
101789384	SLF2	NC_040051.1:13831545-13862342	64.6172	18.5279	1.95444	5.71e-23	8.84e-21
101793782	MMP9	NC_040066.1:15582301-15585823	14.9856	4.33644	1.95322	3.16e-06	6.8e-05
101799901	HBEGF	NC_040059.1:12752285-12759528	4.34198	1.08975	1.95283	0.000151674	0.0020175
101802794	TRIM13	NC_040046.1:27512662-27517653	30.3536	8.76628	1.94815	2.88e-15	2.4e-13
101797580	AFP	NC_040049.1:46836428-46864918	0.292219	0.0927913	1.94635	0.0204614	0.106742
113840355	LOC113840355	NC_040075.1:42017511-42027664	0.283747	0.082242	1.94402	0.0428839	0.181708
101797665	ACKR2	NC_040047.1:2691570-2696322	4.60874	1.30017	1.94397	1.43e-05	0.000259351
101797603	SLC35D2	NC_040075.1:41859626-41885730	4.12828	1.61582	1.9436	3.8e-09	1.51e-07
101800739	CDHR3	NC_040046.1:188739795-188774401	0.0750767	0.020181	1.94072	0.0476386	0.195724
101802443	SLC6A2	NC_040057.1:20462957-20535463	5.93621	1.98226	1.93979	6.3e-07	1.64e-05
101797411	SETX	NC_040063.1:6873880-6901269	43.1716	12.4399	1.93809	3.48e-18	3.76e-16
113841947	LOC113841947	NW_020866647.1:2004-22321	17.6346	4.99738	1.93472	1.2e-12	7.93e-11
101797319	NANP	NC_040048.1:30955493-31017227	9.6975	4.71527	1.93455	4.02e-10	1.9e-08
101794053	CHAF1B	NC_040046.1:92858389-92873930	14.6353	4.48676	1.93433	2.29e-12	1.47e-10
101800292	C6	NC_040075.1:13529170-13555998	1.0901	0.319528	1.93179	3.97e-05	0.000639494
101793615	LOC101793615	NC_040071.1:1324990-1335130	0.375719	0.108407	1.93172	0.0141682	0.0814852
101804616	PHYHD1	NC_040063.1:8147401-8155249	1.33299	0.382531	1.93116	0.000506904	0.00565682
101805440	NYX	NC_040046.1:82502081-82513521	0.790511	0.232874	1.93087	0.00116778	0.0114399
101796553	COL21A1	NC_040048.1:92447646-92565053	7.15655	2.12186	1.92977	7.75e-08	2.43e-06
101805017	SNX10	NC_040047.1:34570145-34608673	49.9512	14.5919	1.92928	1.37e-16	1.3e-14
101800674	PLCXD3	NC_040075.1:13588565-13677434	2.72398	0.792699	1.92852	8.78e-17	8.46e-15
101790019	AFAP1L2	NC_040051.1:8659000-8721632	4.92523	1.44535	1.92818	3.47e-12	2.15e-10
101793739	LOC101793739	NC_040062.1:308346-358478	4.74658	1.29946	1.92801	0.00225727	0.0195003
101797327	LOC101797327	NC_040055.1:3989037-4120570	0.465479	0.135729	1.9204	6.45e-09	2.43e-07
101802348	LOC101802348	NC_040075.1:12739967-12772312	41.5246	12.2165	1.91963	4.5e-16	4.11e-14
101799190	TC2N	NC_040050.1:20907461-20941524	1.97784	0.702152	1.9193	0.000319579	0.00382286
101799613	SERPINB1	NC_040047.1:78126616-78135754	4.37669	1.20727	1.91872	6.44e-07	1.67e-05
101799803	BPI	NC_040066.1:15323098-15332526	9.77999	2.90884	1.91512	2.71e-06	5.98e-05
101797741	CLDN1	NC_040054.1:11380002-11391195	34.8215	10.2977	1.91021	1.92e-18	2.1e-16
101801608	SINHCAF	NC_040046.1:140581254-140604390	12.8892	3.8206	1.90703	6.17e-16	5.54e-14
101799677	PHLDA2	NC_040050.1:33211517-33212791	59.213	17.6396	1.90597	3.12e-08	1.06e-06
101797507	SYT4	NC_040075.1:4379291-4390648	16.567	5.06768	1.90587	1.07e-05	0.000201901
101798168	TNFAIP6	NC_040050.1:2537570-2550021	255.199	75.7229	1.90346	2.45e-21	3.35e-19
101792067	SLC25A30	NC_040046.1:29076654-29086902	6.63202	1.95553	1.89696	1.09e-09	4.79e-08
101795491	ZC3H7B	NC_040046.1:160792510-160840960	16.7839	4.94124	1.89685	5.43e-20	6.81e-18
101794454	TP63	NC_040054.1:11110218-11264727	7.63436	2.34307	1.89645	1.77e-13	1.28e-11
101800620	CCL26	NC_040074.1:4080009-4082010	349.463	105.702	1.89328	7.68e-06	0.000149724
101800542	ENPP3	NC_040048.1:60323287-60365726	0.290491	0.0896077	1.89131	0.0193538	0.102488
101802020	SLC2A6	NC_040063.1:6384061-6389253	5.17192	1.55818	1.88773	1.13e-05	0.000212295
101802631	POPDC2	NC_040046.1:119347377-119357841	2.33899	0.698076	1.88559	8.21e-05	0.0011967
106020652	CHST3	NC_040051.1:32859886-32864933	39.8026	11.9939	1.88345	2.29e-13	1.62e-11
101792335	NUB1	NC_040047.1:6261762-6277227	85.2661	25.7317	1.88081	1.21e-17	1.25e-15
101795854	PLEKHN1	NC_040067.1:5391299-5409314	0.955684	0.286154	1.88051	0.000150426	0.00200445
101794399	GINM1	NC_040048.1:50648394-50673277	389.756	117.988	1.8784	1.83e-13	1.31e-11
101796443	LOC101796443	NC_040046.1:143577330-143595423	0.564769	0.171943	1.87774	0.00239319	0.0204236
113845281	LOC113845281	NC_040060.1:12585797-12586917	3.75136	1.13345	1.8727	0.0160515	0.0894971
101803986	CFAP97D1	NC_040073.1:4218964-4226669	0.85933	0.233622	1.87248	0.00630234	0.0436883
101797614	LOC101797614	NC_040058.1:17094737-17115712	0.321817	0.096869	1.87182	0.00297674	0.024155
101804405	OPRM1	NC_040048.1:52686620-52709310	0.232903	0.0701673	1.87146	0.0288106	0.137052
101799915	CFLAR	NC_040052.1:4545586-4564869	31.4933	9.47329	1.86916	7.68e-19	8.62e-17
101789868	PXK	NC_040058.1:9153449-9196150	89.9359	24.5902	1.86903	2.25e-17	2.3e-15
101797199	LOC101797199	NC_040054.1:17134791-17147952	1.47009	0.397505	1.86733	0.00247841	0.0209596
101798567	DUSP8	NC_040050.1:32090937-32131586	5.42865	1.65634	1.86365	1.08e-11	6.3e-10
101803817	LOC101803817	NC_040049.1:46777448-46790321	6.79355	2.40547	1.85873	0.000501696	0.00560706
101795659	SMTNL2	NC_040065.1:5351157-5374355	0.462522	0.142204	1.85559	0.000960832	0.00969163
101794654	FAM84A	NC_040048.1:104764430-104772947	0.589754	0.17835	1.85475	0.00840463	0.0546983
101797616	LOC101797616	NC_040057.1:21209172-21223552	66.266	20.6664	1.8491	1.99e-11	1.11e-09
101797151	RNF114	NC_040066.1:293981-299655	87.881	27.0687	1.84811	9.1e-20	1.11e-17
101789509	LOC101789509	NC_040050.1:36977411-36996239	1.15106	0.521661	1.84735	0.00129781	0.0124582
106020368	C14H5orf47	NC_040059.1:11624716-11637905	1.1388	0.352044	1.84586	0.000421615	0.00483846
101795145	DCHS2	NC_040049.1:31307316-31413470	1.96769	0.625834	1.82589	1.31e-09	5.64e-08
101799013	PTX3	NC_040054.1:1576758-1582788	385.759	121.038	1.82214	4.13e-16	3.79e-14
101799206	VEPH1	NC_040054.1:1522742-1607188	5.04331	1.67735	1.81349	4.24e-10	1.99e-08
101793002	MYMK	NC_040063.1:6356593-6365117	2.97224	0.937122	1.81328	1.08e-05	0.000204768
101789916	RIPOR2	NC_040047.1:94646759-94706151	19.6219	6.3116	1.81307	5.91e-21	7.81e-19
101789408	TMEM154	NC_040049.1:32020946-32049764	0.345616	0.087009	1.81301	0.0254029	0.124862
101790350	SHROOM3	NC_040049.1:15715165-15856051	4.21966	1.3376	1.81157	7.14e-16	6.36e-14
101796873	LOC101796873	NC_040065.1:4950475-4973595	0.219113	0.0860817	1.80765	0.0317646	0.147358
101795595	NPNT	NC_040049.1:5452932-5502610	12.2331	3.87133	1.80487	5.78e-20	7.21e-18
101798071	HTR1F	NC_040046.1:107132512-107248518	0.774978	0.324975	1.79969	0.0031464	0.0252308
101797298	CFAP69	NC_040047.1:23068426-23096521	1.18334	0.427391	1.79966	0.00115278	0.0113077
101801794	ARHGAP42	NC_040046.1:12992275-13162062	38.9982	12.9844	1.79824	5.28e-18	5.59e-16
101798632	WDFY2	NC_040046.1:26720130-26775534	25.202	6.57559	1.79544	9.13e-14	6.79e-12
101791376	UPP1	NC_040047.1:83804052-83815434	0.91055	0.276523	1.78913	0.00441469	0.033052
101802679	TRIM24	NC_040046.1:143800809-143856292	14.9883	4.80656	1.78832	1.9e-18	2.09e-16
101799514	AMOTL2	NC_040054.1:15225334-15233153	13.6467	4.39615	1.78303	1.3e-08	4.7e-07
101794597	NCF4	NC_040046.1:148758885-148784971	12.0453	3.89046	1.78247	9.29e-12	5.49e-10
101790547	ELOVL4	NC_040048.1:83784387-83817324	7.0182	2.24792	1.78063	4.51e-12	2.74e-10
101791392	ANKFN1	NC_040064.1:8231032-8370393	0.722936	0.29338	1.7772	0.000389513	0.00451044
101801053	SLC1A2	NC_040050.1:53292569-53385074	21.1465	6.85879	1.77637	2.62e-14	2.06e-12
113842698	CMTM6	NC_040047.1:42980087-42991195	55.8769	18.0084	1.77535	2.16e-16	2.01e-14
101795510	LNX1	NC_040049.1:48758328-48835337	0.912623	0.198074	1.77477	6.78e-06	0.000133706
101795919	BTBD6	NC_040050.1:11909290-12076846	36.2927	11.7588	1.77379	4.37e-21	5.87e-19
101791354	LOC101791354	NC_040075.1:49534576-49706410	0.892151	0.240512	1.7695	3.29e-05	0.000544191
101794186	ASS1	NC_040063.1:7570762-7594984	0.330745	0.107766	1.76886	0.0103226	0.0637267
101799688	GAB2	NC_040046.1:3333722-3403261	2.44905	0.801861	1.76862	9.91e-11	5.14e-09
101791677	PLAGL1	NC_040048.1:55021320-55071442	27.8999	9.09726	1.76827	1.34e-15	1.17e-13
101799483	ATP6V0A2	NC_040061.1:11500026-11517634	62.5352	20.5413	1.76741	4.73e-19	5.5e-17
101803066	AMACR	NC_040075.1:10938507-10957675	33.4476	10.4493	1.76496	4.01e-11	2.15e-09
101800416	RAB37	NC_040064.1:4309806-4320818	0.34365	0.10949	1.76343	0.0487307	0.198756
101800524	RMDN3	NC_040050.1:35421885-35463320	19.714	7.11954	1.76234	5.49e-13	3.76e-11
101792424	LOC101792424	NC_040046.1:124089035-124108294	2.57966	0.849218	1.76072	1.85e-05	0.000324283
101791650	OPTN	NC_040046.1:196255459-196273876	37.2457	12.292	1.75337	1.43e-15	1.25e-13
101792564	LOC101792564	NC_040047.1:154522076-154526037	15.3344	5.06766	1.75225	4.52e-08	1.48e-06
101797213	XG	NC_040046.1:70271292-70293536	0.848681	0.27651	1.75186	0.0110311	0.067104
101804995	FGFR3	NC_040049.1:68207632-68264354	4.02637	1.50065	1.75092	3.05e-11	1.67e-09
101789486	TNFSF15	NC_040063.1:2771403-2785194	27.5923	9.11728	1.75088	3.62e-12	2.23e-10
101801336	LOC101801336	NC_040051.1:7515615-7533757	0.62138	0.206367	1.74962	0.0140343	0.0808189
101802159	LOC101802159	NC_040075.1:12598435-12647854	60.7017	19.9606	1.74901	7.33e-17	7.14e-15
101791102	KCNK9	NC_040047.1:151372759-151471347	0.30702	0.101322	1.74382	3.72e-06	7.92e-05
101805187	ATF3	NC_040048.1:21489507-21516259	65.1598	16.6259	1.74007	3.94e-12	2.42e-10
101797425	CXCL14	NC_040059.1:5267586-5277728	150.187	52.6759	1.73535	4.54e-07	1.21e-05
101802417	LOC101802417	NC_040048.1:106959258-106966215	110.21	36.7579	1.73435	5.26e-18	5.59e-16
101804545	AZIN2	NC_040069.1:212338-219139	14.0197	4.44191	1.73331	3.44e-08	1.15e-06
101796752	TRAF3	NC_040050.1:15114916-15186524	19.2243	6.44909	1.7314	3.18e-16	2.93e-14
101798510	TERB1	NC_040057.1:12089221-12110053	0.235037	0.0975713	1.72675	0.049002	0.199355
101791917	TMEM129	NC_040049.1:68724485-68737120	13.2441	4.43892	1.7265	1.02e-10	5.27e-09
101793802	CDH17	NC_040047.1:132205187-132242437	0.673842	0.226422	1.7261	3.48e-05	0.000570712
113840914	LOC113840914	NW_020865423.1:574-36492	1.74878	0.485949	1.72441	1.24e-06	2.99e-05
101792829	MOV10L1	NC_040046.1:182181949-182221085	0.174703	0.0585203	1.72371	0.0399066	0.173104
101800032	LOC101800032	NC_040073.1:1329775-1338090	0.54643	0.183445	1.717	0.017594	0.0957667
101796470	LOC101796470	NC_040073.1:5630902-5645304	0.655359	0.261559	1.71644	0.0160095	0.0893069
101795732	MOB3C	NC_040053.1:13407809-13425661	13.5069	4.58437	1.7135	1.89e-11	1.07e-09
101798066	F8	NC_040055.1:11419107-11440271	0.901211	0.305418	1.71267	0.000237887	0.00294935
101796808	LRP2	NC_040052.1:23808033-23944312	2.66552	0.869504	1.71132	4.79e-09	1.86e-07
110351185	LOC110351185	NC_040049.1:31628923-31637559	1.30842	0.441895	1.71001	0.00225312	0.0194949
101790403	LRRC36	NC_040056.1:18283365-18294030	0.577576	0.186592	1.70904	0.0243145	0.120755
101789426	PDE4B	NC_040053.1:6006316-6184045	57.4796	19.3312	1.70888	2.58e-15	2.17e-13
101791769	MAP3K8	NC_040047.1:15840845-15860271	48.6034	16.5267	1.70848	1.92e-15	1.64e-13
101790072	NRARP	NC_040063.1:558043-561082	12.4142	4.22141	1.70725	2.98e-06	6.51e-05
101795228	ANGPT1	NC_040047.1:137450828-137635345	9.52533	3.1831	1.70457	1.44e-06	3.4e-05
101799443	APAF1	NC_040046.1:157677879-157713168	23.0379	8.39209	1.6993	1.54e-16	1.45e-14
101795609	ZMYND10	NC_040058.1:17665717-17676907	6.15245	1.97485	1.69903	4.93e-05	0.000774592
101797962	CREB5	NC_040047.1:35698290-35893312	7.24451	2.7157	1.69748	5.6e-09	2.14e-07
101797528	LOC101797528	NC_040053.1:25376118-25386043	9.52316	3.25712	1.6939	3.29e-09	1.32e-07
101802919	LOC101802919	NC_040046.1:80868720-80903203	11.984	4.12754	1.69388	3.61e-13	2.51e-11
113839802	LOC113839802	NC_040069.1:1891309-1912101	1.3871	0.459591	1.693	4.58e-05	0.000728945
101802920	ALB	NC_040049.1:46869333-46879914	0.944493	0.322126	1.69267	0.00363133	0.0282614
101791922	LOC101791922	NC_040062.1:827203-845065	0.952762	0.307033	1.68908	0.00579845	0.0409282
101791539	SLC25A29	NC_040050.1:16543054-16552062	61.5074	19.6438	1.6865	1.83e-13	1.31e-11
101790412	ROS1	NC_040048.1:66925150-67007580	0.441804	0.119908	1.68599	0.00779934	0.0516338
101789893	MRPL30	NC_040046.1:66109521-66111526	58.9779	20.3531	1.68412	1.44e-09	6.15e-08
101800973	TUT4	NC_040053.1:10502186-10546387	38.7502	13.3844	1.68116	3e-17	3.03e-15
101802881	SLC45A2	NC_040075.1:10919806-10937009	1.36598	0.454969	1.67894	0.00470655	0.0345912
101790154	TNFRSF8	NC_040067.1:2876653-2907769	0.333006	0.107407	1.67545	0.00754758	0.0503613
101796754	ARG2	NC_040050.1:42021828-42040811	60.6998	21.2374	1.67537	2.02e-10	9.96e-09
110353724	LOC110353724	NC_040047.1:88569443-88629105	0.115486	0.039657	1.67369	0.0158676	0.0887583
101803683	DUSP28	NC_040054.1:13794641-13809596	0.567138	0.207979	1.66949	0.0227923	0.115494
101795569	LOC101795569	NC_040049.1:15098049-15102756	2.71811	1.12171	1.66449	0.0053332	0.038221
101802508	ITGA2	NC_040075.1:16358228-16424320	3.356	1.09739	1.66136	2.59e-09	1.05e-07
101794387	METTL18	NC_040053.1:26508976-26511911	1.3771	0.479242	1.66067	0.0250223	0.12337
101790518	ADGRB1	NC_040047.1:153781029-154039722	0.219961	0.0774937	1.66033	3.08e-06	6.68e-05
113843284	BORCS6	NC_040048.1:80178059-80180491	86.1087	30.9059	1.65913	1.22e-10	6.19e-09
101800794	CRYAB	NC_040070.1:7461707-7464998	7.89586	2.77151	1.65857	4.02e-05	0.000647566
101791894	CALN1	NC_040074.1:3295552-3451477	0.113658	0.0400753	1.65767	0.00151947	0.0141917
101796545	SH3BP2	NC_040049.1:67085006-67122172	38.1625	13.0574	1.65706	3.45e-11	1.87e-09
101795486	HPGD	NC_040049.1:24238963-24266270	6.4389	2.27066	1.65506	1.22e-06	2.96e-05
101800662	SOX13	NC_040072.1:3834003-3861214	0.710426	0.236376	1.65387	0.0467634	0.193473
101796588	LOC101796588	NC_040046.1:88712419-88722505	5.33796	1.88756	1.65192	9.98e-06	0.000190135
101800593	PTPRC	NC_040053.1:30122817-30183443	9.87219	3.48722	1.64913	1.39e-11	7.97e-10
101793602	KCNK5	NC_040048.1:33832571-33893570	20.712	7.26249	1.64735	4.58e-11	2.44e-09
101795323	VCAN	NC_040075.1:71801951-71911859	163.941	56.9625	1.64218	5.97e-16	5.39e-14
101799001	CCN1	NC_040053.1:19502841-19505371	113.793	40.4642	1.64157	2.21e-11	1.23e-09
101800342	LACC1	NC_040046.1:29627699-29653929	13.7427	5.09957	1.6413	8.09e-06	0.00015677
101791125	EMCN	NC_040049.1:7024567-7070622	1.56743	0.538371	1.63951	0.00545036	0.0388621
101799621	SUDS3	NC_040061.1:7924788-7948601	42.0097	15.4087	1.63894	1.93e-15	1.64e-13
101796776	PROC	NC_040054.1:17123753-17134636	1.02194	0.359135	1.6367	0.00659484	0.045241
101796115	MYO7A	NC_040046.1:2920277-3006253	0.164441	0.0587557	1.63587	0.00511601	0.0370316
101791268	LOC101791268	NC_040047.1:154467019-154487778	16.7877	6.17582	1.63357	2.07e-10	1.02e-08
101795028	NR4A3	NC_040047.1:93818720-93853651	7.13308	1.696	1.63334	2.1e-07	6.07e-06
101798388	MGST2	NC_040049.1:36732361-36742697	5.05339	1.80695	1.63326	3.84e-07	1.04e-05
106016377	PTGDR	NC_040050.1:7367585-7370384	9.79454	3.51903	1.63074	4.65e-05	0.000738272
XLOC_005725	XLOC_005725	NC_040046.1:122010974-122033590	0.828069	0.295982	1.62766	0.00950267	0.0597155
113840330	SMAD7	NC_040075.1:2129296-2152758	6.06463	1.99081	1.62682	1.16e-07	3.54e-06
101798213	GRIP2	NC_040058.1:21440875-21691794	0.774326	0.280698	1.62669	4.4e-09	1.71e-07
101798157	ANHX	NC_040061.1:6874512-6887620	0.741735	0.248426	1.62639	0.0206048	0.107341
101799039	OLFML1	NC_040050.1:63594245-63601476	16.4131	5.92259	1.62079	1.96e-08	6.87e-07
113842876	MSC	NC_040047.1:123050566-123052862	4.29936	1.54665	1.61911	0.00339467	0.0268028
106014761	LOC106014761	NC_040058.1:16441986-16450243	33.3962	12.082	1.61672	3.47e-11	1.88e-09
101800877	CDYL2	NC_040057.1:7727050-7804909	25.1431	8.29891	1.61648	3e-11	1.64e-09
101797216	LOC101797216	NC_040046.1:62358854-62371307	2.62937	0.906448	1.61603	0.00714012	0.0481722
101791874	IL12RB2	NC_040053.1:5836645-5856392	0.484486	0.175594	1.61113	0.00637644	0.0440795
101804964	SGPL1	NC_040051.1:32459165-32488406	62.9104	23.8124	1.61072	3.7e-15	3.04e-13
101804202	DGKH	NC_040046.1:30418413-30591135	16.0579	5.42295	1.60734	2.06e-10	1.02e-08
XLOC_119777	XLOC_119777	NW_020865647.1:4633-7639	392.808	138.031	1.60685	0.0398923	0.173104
101791135	ANO8	NC_040065.1:4320765-4331529	5.04169	1.84525	1.60482	4.65e-06	9.64e-05
101800763	APPL2	NC_040046.1:146068339-146106928	71.1776	25.5711	1.60008	1.89e-15	1.61e-13
101790632	IMPG2	NC_040046.1:114676051-114699707	1.47546	0.546261	1.59916	5.54e-05	0.000856635
101797439	SHROOM1	NC_040059.1:3341769-3378137	0.661125	0.205289	1.59869	0.0250927	0.123662
101804561	CNOT9	NC_040052.1:36296794-36338734	73.1802	25.4472	1.59816	1.73e-12	1.12e-10
101791356	MSX1	NC_040049.1:63292977-63295678	1.26374	0.457675	1.59643	0.0452007	0.188951
101800789	BCL2A1	NC_040056.1:8526241-8529154	6.8301	2.50928	1.59636	0.000544584	0.00599977
101797023	LOC101797023	NC_040046.1:111239810-111272088	4.67057	1.71662	1.59441	5.38e-09	2.06e-07
101800925	NAMPT	NC_040046.1:188653773-188686857	145.812	53.5035	1.59402	3.38e-17	3.37e-15
101794453	LOC101794453	NW_020865110.1:432-12764	10.6835	3.95257	1.5918	3.44e-08	1.15e-06
101797236	CARS	NC_040050.1:33262718-33296893	70.7972	25.9506	1.58352	7.47e-16	6.63e-14
101802247	TSC22D3	NC_040055.1:6423885-6432582	17.2437	6.2949	1.58061	9.84e-09	3.6e-07
101800187	LOC101800187	NC_040060.1:13410561-13428173	4.54405	1.68219	1.57887	5.55e-07	1.46e-05
101801917	LOC101801917	NC_040075.1:39053400-39129584	3.32193	1.3032	1.57452	2.4e-07	6.81e-06
101804576	KITLG	NC_040046.1:153779765-153837609	6.03286	2.25712	1.57357	1.42e-11	8.05e-10
101794634	CASR	NC_040046.1:121239133-121311890	0.526547	0.196906	1.57202	1.36e-05	0.000248987
101795448	INHBA	NC_040047.1:57847602-57899906	22.008	8.09733	1.56905	9.25e-10	4.11e-08
101796311	IKZF2	NC_040052.1:12278189-12387606	2.28119	0.848039	1.56828	4.55e-09	1.77e-07
101802198	COL6A6	NC_040047.1:43990141-44041155	16.2684	6.06433	1.56724	9.13e-13	6.1e-11
101801279	OBSL1	NC_040052.1:27347432-27356601	0.693847	0.258697	1.56557	0.0195494	0.103232
101793247	HIF1A	NC_040050.1:10672771-10701431	308.826	115.297	1.56412	4.49e-14	3.44e-12
101799489	SLC22A18	NC_040050.1:33152280-33212760	3.06797	1.16776	1.56302	5.96e-05	0.000912348
101790362	PSTPIP1	NC_040056.1:13365093-13422397	0.495416	0.185723	1.56255	6.59e-05	0.000992604
101801396	NQO2	NC_040047.1:79432163-79445242	0.842188	0.374725	1.56168	0.0335134	0.153005
101797166	PRAG1	NC_040049.1:11974071-11992797	0.710409	0.192089	1.56119	0.00634145	0.0439187
106017738	LOC106017738	NC_040050.1:40473032-40481528	11.9412	4.50215	1.55893	4.93e-09	1.9e-07
101792678	ANGPT4	NC_040066.1:14866324-14874656	11.5459	4.3677	1.55717	1.49e-07	4.49e-06
113841446	LOC113841446	NW_020865941.1:745-5719	13.5539	5.15595	1.55676	2.33e-05	0.000400589
101798249	ACSS1	NC_040048.1:16694325-16729999	33.3983	12.6139	1.55273	1.19e-10	6.04e-09
101804496	LOC101804496	NC_040046.1:160505195-160514444	4.57026	1.7705	1.55225	0.00035118	0.00413914
101805258	VEGFA	NC_040048.1:32316300-32339992	21.7399	8.34895	1.54733	3.27e-12	2.03e-10
101797242	ISLR	NC_040056.1:12706210-12709897	40.972	15.6402	1.54634	2.05e-08	7.12e-07
101804721	LYZ	NC_040046.1:165805919-165809527	89.5932	34.4169	1.54614	1.17e-05	0.000218098
101794614	LOC101794614	NC_040046.1:138334722-138403647	2.4199	0.850286	1.54431	5.78e-07	1.51e-05
101798817	ACSS3	NC_040046.1:150557474-150625569	8.41153	2.22151	1.54314	8.92e-10	3.97e-08
101789476	GRB14	NC_040052.1:25346725-25392751	0.601035	0.254036	1.54067	0.00656263	0.0450752
101797384	TRAF5	NC_040048.1:996757-1025927	5.9224	2.83569	1.53976	5.49e-07	1.44e-05
101794959	LOC101794959	NC_040061.1:9811922-9832453	1.99195	0.688338	1.5357	0.000131707	0.00179386
101799672	IL20RA	NC_040048.1:57785556-57807784	4.3329	1.65755	1.53539	6.58e-08	2.09e-06
101798526	PTGS1	NC_040063.1:9761894-9771369	12.2054	4.72394	1.53331	1.04e-05	0.000198524
101793676	LOC101793676	NC_040073.1:3226780-3241465	1.87273	0.718253	1.52839	0.000140301	0.00189427
101797405	CD44	NC_040050.1:53225879-53286734	175.615	67.0503	1.52763	1.13e-13	8.3e-12
101793366	ITPKA	NC_040050.1:37488613-37531573	14.4259	5.58689	1.52719	3.39e-10	1.63e-08
101800928	F13A1	NC_040047.1:68375615-68441811	0.42129	0.162389	1.5268	0.000210472	0.00267444
101797917	UNC5C	NC_040049.1:8386778-8639527	4.81751	2.6458	1.52226	0.000240755	0.00297833
101796256	ZSWIM2	NC_040052.1:9612355-9621500	1.12516	0.430324	1.52138	0.0174733	0.0953873
113843953	ADIRF	NC_040051.1:28575022-28578477	87.7762	33.9476	1.51837	1.14e-10	5.83e-09
101801227	TNFRSF6B	NC_040066.1:14463588-14472853	25.5099	10.0538	1.51544	1.63e-07	4.85e-06
101793664	HGF	NC_040046.1:192434776-192498967	67.6202	25.9906	1.51488	5.49e-10	2.52e-08
101802761	OBSCN	NC_040047.1:2499337-2685137	5.909	2.29428	1.50942	8.71e-12	5.19e-10
101798397	DLGAP3	NC_040069.1:988907-1014637	0.416278	0.162157	1.50856	0.0105225	0.0647648
XLOC_019973	XLOC_019973	NC_040046.1:187217636-187255863	3.52029	1.41109	1.50846	1.81e-06	4.18e-05
101790585	PLA2G4A	NC_040053.1:22000379-22119136	81.2751	31.6475	1.50787	1.16e-12	7.63e-11
101791523	BATF3	NC_040048.1:21542151-21545694	13.1987	5.54228	1.50469	6.34e-05	0.00096384
101797354	SDR42E2	NC_040060.1:7996821-8009465	0.944148	0.335367	1.50447	0.0200193	0.10512
101800238	CCDC28A	NC_040048.1:57070154-57074379	15.6924	5.19393	1.50374	3.1e-05	0.000515498
101804521	GK	NC_040046.1:86147665-86219458	12.036	5.22255	1.50123	1.84e-07	5.41e-06
101789852	LOC101789852	NC_040075.1:8439791-8482815	1.10113	0.454041	1.49832	2.08e-05	0.000361517
113845762	LOC113845762	NC_040066.1:4538371-4542619	12.4683	4.98315	1.49686	2.96e-05	0.000495537
101795318	SAT1	NC_040046.1:88877829-88884929	102.15	42.2113	1.49583	5.38e-10	2.49e-08
101802830	SLC6A14	NC_040055.1:12438642-12468058	0.808834	0.307735	1.49422	0.0479143	0.196468
101804625	REL	NC_040048.1:7892301-7925225	15.9168	6.28993	1.49085	1.61e-12	1.05e-10
101800251	PLEKHA7	NC_040052.1:173091-265936	2.74777	1.10514	1.48902	3.61e-07	9.82e-06
101796385	SERPINF2	NC_040065.1:10804753-10812590	2.09016	0.832041	1.48752	0.0148014	0.084221
101793368	EHD4	NC_040050.1:38171961-38199125	16.1933	6.4152	1.48608	2.77e-12	1.74e-10
101804313	NFAM1	NC_040046.1:160341810-160364118	0.84427	0.271175	1.48504	0.00546985	0.0389764
101801187	DACH2	NC_040055.1:18243878-18529035	3.2234	1.28692	1.48333	4.01e-06	8.47e-05
101799284	ADAP2	NC_040064.1:1102372-1109729	15.0044	5.96164	1.48333	1.96e-08	6.87e-07
101792087	KLF5	NC_040046.1:41320479-41337778	9.78333	3.88197	1.48097	2.24e-09	9.2e-08
101795340	ELFN1	NC_040060.1:5523210-5627176	0.17562	0.070242	1.47848	0.0151309	0.0857917
101801054	C7H2orf88	NC_040052.1:8375795-8409070	2.78978	1.12113	1.47589	6.74e-06	0.000133195
101790285	NINJ1	NC_040058.1:11802755-11820205	96.0894	38.4238	1.47543	1.27e-11	7.29e-10
101798982	TRAF2	NC_040063.1:415774-440782	31.1383	12.4872	1.47534	1.02e-12	6.76e-11
106014291	TMEM233	NC_040061.1:7745783-7771486	1.3016	0.540984	1.47498	0.000919619	0.0093262
101803820	MPPE1	NC_040047.1:108100581-108127979	6.95902	2.79228	1.46919	2.84e-07	7.95e-06
101795381	CHD7	NC_040047.1:118530577-118659043	8.75817	3.55308	1.4691	3.66e-11	1.98e-09
101800471	TRAF3IP2	NC_040048.1:69580470-69608717	21.7205	8.76417	1.46798	1.61e-09	6.82e-08
101789424	BAK1	NC_040072.1:5585200-5603366	75.0486	30.1024	1.46576	5.19e-14	3.94e-12
101795922	OCA2	NC_040046.1:67905338-68101718	1.01374	0.407391	1.46378	2.26e-07	6.47e-06
101794956	ERRFI1	NC_040067.1:5958085-5968089	12.9786	5.23041	1.46208	0.0143746	0.082377
101804747	CD47	NC_040046.1:112528682-112549235	49.348	19.9343	1.46204	1.97e-13	1.39e-11
101794933	LOC101794933	NC_040056.1:10887045-10913919	10.0439	4.05156	1.46138	4.91e-10	2.28e-08
101794389	NAB2	NC_040073.1:5836619-5840167	2.34403	0.943596	1.46084	0.0120014	0.0716929
101803451	SEPT5	NC_040061.1:4846347-4894194	19.175	7.62498	1.46044	3.2e-07	8.85e-06
101798883	DPP4	NC_040052.1:26332871-26422297	6.12827	2.68255	1.46021	3.4e-11	1.85e-09
101796678	ERAP1	NC_040075.1:77027100-77054780	17.9803	7.20952	1.45983	2.36e-09	9.64e-08
101790965	NDRG1	NC_040047.1:148361317-148404031	117.346	47.7091	1.4593	2.96e-06	6.47e-05
101798939	EPHA4	NC_040054.1:20871291-20967671	15.0431	6.51743	1.45888	2.29e-12	1.47e-10
101794222	LOC101794222	NC_040046.1:198829074-198863693	0.527216	0.21802	1.4587	0.0238534	0.11923
101801892	NAB1	NC_040052.1:8234173-8258139	58.0477	23.0511	1.4532	2.4e-12	1.52e-10
101793271	AOAH	NC_040047.1:61906993-61983163	1.09633	0.434041	1.45202	0.00459122	0.0339995
101792651	PRICKLE4	NC_040072.1:3556259-3563654	2.44928	0.998639	1.45177	0.00257755	0.0216189
101804552	PLAU	NC_040051.1:22221207-22230903	7.58104	2.94191	1.45174	0.000823361	0.00848803
101789641	NHS	NC_040046.1:78151696-78398540	1.17877	0.477842	1.44991	3.84e-05	0.000622371
101790508	PANX1	NC_040046.1:10434216-10460932	9.1157	3.70679	1.44801	1.02e-09	4.48e-08
101797588	PLA2G6	NC_040046.1:149329632-149339896	11.9393	4.87352	1.44588	1.63e-07	4.85e-06
101805116	NET1	NC_040046.1:201474071-201519768	36.6089	12.7145	1.43971	1.13e-10	5.83e-09
101795951	TTC3	NC_040046.1:92466322-92528500	36.9762	15.1119	1.43663	1.43e-12	9.33e-11
101789627	ADRA1D	NC_040049.1:73264528-73307676	0.755585	0.312483	1.43286	0.000644179	0.00688095
101795412	HORMAD2	NC_040061.1:9833722-9861016	0.722279	0.285127	1.43251	0.0176925	0.0961633
101799342	RUBCN	NC_040054.1:10213699-10238589	3.56505	1.4055	1.43024	3.13e-05	0.000520267
101802351	ADAMTSL2	NC_040063.1:6325243-6349547	6.35071	2.54575	1.42921	1.54e-07	4.59e-06
101789862	LCP1	NC_040046.1:28792054-28838214	51.7386	20.9998	1.42868	2.02e-09	8.35e-08
101796085	TNIP3	NC_040049.1:43536752-43605627	5.50083	2.20521	1.42466	0.000335721	0.00397991
101795250	CACNA1E	NC_040053.1:25775276-25853370	0.819565	0.174725	1.42349	0.00105533	0.0105024
101803010	CCDC102B	NC_040047.1:98820744-98984936	5.66069	2.38618	1.42203	6.73e-05	0.00101245
101799795	LOC101799795	NC_040060.1:4189576-4201332	3.66675	1.52505	1.42097	0.000131068	0.00178789
110354225	LOC110354225	NC_040048.1:114742415-114745076	7.95203	3.33796	1.41893	0.00623547	0.0433587
XLOC_116239	XLOC_116239	NC_040075.1:46190623-46228261	0.762292	0.298711	1.41821	0.00583075	0.0410401
101794450	FNDC7	NC_040053.1:31032068-31046659	2.42634	1.03156	1.41795	0.000638309	0.00682799
101793101	BDKRB1	NC_040050.1:18813988-18819106	5.47992	2.29229	1.41712	0.00159092	0.0147437
101800691	DYNLRB2	NC_040057.1:7827028-8370024	4.52829	1.6124	1.41678	0.00121376	0.0117976
113840727	LOC113840727	NW_020865222.1:1-24982	30.4751	13.5455	1.41438	1.99e-09	8.26e-08
101790700	DDA1	NC_040065.1:4336268-4343678	50.366	21.0641	1.41364	2.69e-11	1.49e-09
101799960	RCAN1	NC_040046.1:93599569-93639658	77.8354	31.6581	1.41088	4.97e-12	3.02e-10
101801185	RASD1	NC_040060.1:3212610-3214503	6.3374	2.65053	1.41075	0.00773794	0.0513264
101795997	SBNO2	NC_040065.1:4728650-4784369	14.9856	6.87272	1.41021	1.25e-09	5.4e-08
101804706	PAPLN	NC_040050.1:39243426-39324833	1.38461	0.623979	1.409	0.000444463	0.00506575
101790639	CREM	NC_040047.1:13731095-13775364	36.9437	11.7068	1.40727	2.07e-09	8.53e-08
101798169	SLC26A4	NC_040046.1:188071064-188096272	0.485074	0.191799	1.40378	0.0189295	0.100962
113842133	LOC113842133	NW_020866889.1:1-17898	32.2406	13.2503	1.40347	6.78e-11	3.58e-09
101802403	SESN2	NC_040069.1:3225479-3232500	1.36113	0.574347	1.40282	0.0156424	0.0878925
101793473	TMEM132D	NC_040061.1:1142984-1431141	3.6506	1.47662	1.40259	1.06e-05	0.000201469
113842846	CEBPD	NC_040047.1:110734006-110735979	71.9059	30.3636	1.39914	2.61e-07	7.35e-06
101804723	IRS2	NC_040046.1:59978602-60010100	4.94647	1.64216	1.39901	1.17e-06	2.86e-05
101796494	LOC101796494	NC_040057.1:5803554-5812591	15.3278	6.45208	1.39841	1.34e-08	4.85e-07
101799204	GCG	NC_040052.1:26332871-26350779	7.3347	3.26667	1.39674	3.05e-06	6.64e-05
101796374	ZCCHC2	NC_040047.1:77574988-77617878	9.2009	3.85984	1.39621	2.79e-08	9.54e-07
101804363	TMCC3	NC_040046.1:156107429-156239002	1.4731	0.639057	1.39595	9.62e-08	2.98e-06
101804353	STRIP2	NC_040046.1:201955246-201969439	0.529705	0.22318	1.39475	0.0429674	0.181856
101792280	LNPEP	NC_040075.1:51839536-51898868	57.834	24.3291	1.39326	2.26e-10	1.1e-08
101803209	CACNA1H	NC_040060.1:2532890-2762443	1.99532	0.874859	1.39288	1.44e-07	4.33e-06
101795425	B4GALNT4	NC_040050.1:35746687-35771303	25.7852	10.9203	1.39082	1.06e-09	4.68e-08
106016176	BMP2	NC_040048.1:8370654-8568291	2.58586	1.21589	1.39078	0.000620446	0.00666869
101789817	ENC1	NC_040075.1:24882782-24896745	7.65912	3.24735	1.38915	5.61e-07	1.47e-05
101798732	BLNK	NC_040051.1:15905817-16002118	2.02204	0.854039	1.38819	0.0214768	0.110792
101797711	FSTL3	NC_040065.1:5000704-5012224	2.67969	1.19256	1.38582	0.041734	0.178759
101794063	ROPN1L	NC_040047.1:82008428-82016495	4.4176	1.94745	1.38566	0.00011092	0.00155171
101800265	LOC101800265	NC_040050.1:13294407-13313551	0.842672	0.362255	1.3851	0.0184243	0.0991087
101803187	SPHKAP	NC_040054.1:23010420-23106530	6.35093	2.98261	1.38235	6.04e-09	2.29e-07
101789465	SH3BP1	NC_040046.1:149151556-149161538	0.772121	0.382598	1.3819	0.0323437	0.149273
106015943	GADD45G	NC_040075.1:44360248-44361376	10.0887	4.30802	1.38015	0.0110067	0.0669993
110354777	LOC110354777	NC_040048.1:117044031-117056719	1.01988	0.433696	1.37949	0.00469904	0.0345473
101794357	A2M	NC_040046.1:123881395-123910062	29.8895	12.7086	1.37833	2.57e-11	1.43e-09
101800770	GALNT14	NC_040048.1:20659022-20727329	0.171525	0.0729687	1.37742	0.0104977	0.064665
101797816	PROSER2	NC_040046.1:196753458-196781014	0.731242	0.310083	1.3728	0.0123922	0.073376
113845749	LOC113845749	NC_040066.1:15303773-15310857	9.61899	4.40394	1.37156	0.000232797	0.00289744
101799041	PRKCH	NC_040050.1:10523492-10636681	6.12101	2.33555	1.37068	1.6e-10	7.98e-09
101799213	COLGALT2	NC_040053.1:20970976-21101727	1.59304	0.884867	1.3678	0.000380411	0.00442328
101793728	SERPINE2	NC_040054.1:21635982-21646465	481.815	207.446	1.36702	3.88e-11	2.09e-09
101801915	TMPRSS15	NC_040046.1:100071890-100128102	0.274301	0.116338	1.36545	0.0378287	0.166968
101801129	GASK1B	NC_040049.1:29738424-29759352	12.1424	5.63223	1.36415	3.93e-07	1.06e-05
101796526	LOC101796526	NC_040046.1:62222468-62253176	81.2103	34.9768	1.36263	3.08e-11	1.68e-09
113842104	LOC113842104	NW_020866863.1:328-48289	1.57005	0.737896	1.36135	0.0182182	0.0983773
101796773	ARRDC2	NC_040065.1:3564767-3575548	7.09212	2.92377	1.36015	0.00015355	0.00203883
101795330	ALPK3	NC_040056.1:10847806-10881502	7.31548	3.224	1.36012	1.77e-06	4.11e-05
113842094	LOC113842094	NW_020866854.1:42551-55305	10.2032	4.50867	1.35842	0.000489184	0.0054858
101791373	TNFAIP8L3	NC_040057.1:5076842-5128013	20.3865	8.78234	1.35776	3.87e-09	1.53e-07
101790968	FAM19A2	NC_040046.1:168525178-168720531	2.57956	1.14075	1.35726	1.6e-05	0.000286364
101803241	USP25	NC_040046.1:101026651-101122025	41.5785	18.3132	1.35598	1.93e-13	1.37e-11
101801122	PIM1	NC_040072.1:4633296-4637406	6.42873	2.79327	1.35398	0.000845236	0.00867553
101803168	CTSL	NC_040075.1:41117376-41121457	1171.6	511.501	1.35248	2.3e-09	9.44e-08
101789899	LOC101789899	NC_040074.1:3756002-3762231	41.8526	17.7657	1.35112	1.24e-07	3.78e-06
101790586	CYTH4	NC_040046.1:148953629-148975031	2.10498	0.917671	1.3501	3.07e-05	0.000511963
101796320	HPGDS	NC_040049.1:9168539-9193695	183.49	79.8781	1.34682	4.64e-07	1.23e-05
101794214	PIK3AP1	NC_040051.1:20895318-20942284	10.5692	4.66163	1.34612	4.49e-07	1.2e-05
101794204	MICALL2	NC_040060.1:5736371-5760275	13.5946	5.89994	1.34445	9.7e-10	4.29e-08
101804315	IFNAR2	NC_040046.1:94322019-94335796	101.818	44.8652	1.34338	4.09e-10	1.93e-08
101791869	ERO1A	NC_040050.1:7441875-7460433	63.847	28.0473	1.34089	2.55e-10	1.24e-08
101797313	LOC101797313	NC_040061.1:6025360-6037701	1.09719	0.477269	1.34078	0.00657665	0.0451438
101798586	LOC101798586	NC_040066.1:15312457-15324517	10.4547	5.16777	1.33992	1.83e-06	4.21e-05
101804864	KLF6	NC_040047.1:12390087-12399108	63.1164	27.1446	1.33849	2.61e-06	5.78e-05
101793324	CDK6	NC_040047.1:24223667-24353809	17.7376	7.76933	1.33707	7.66e-11	3.99e-09
101792742	RAMP2	NC_040073.1:4531583-4534399	13.6846	5.97895	1.33599	0.000619336	0.00666619
101789451	GCNT4	NC_040075.1:24525149-24543392	1.05071	0.571735	1.33478	0.0121929	0.0725404
101795397	STEAP1	NC_040047.1:23021078-23035879	14.6007	7.00309	1.33463	1.42e-06	3.36e-05
101795736	LOC101795736	NC_040050.1:34036948-34038608	8.66472	3.72489	1.33395	0.0179258	0.0971488
101804788	NAAA	NC_040049.1:15594853-15607803	2.47642	1.08785	1.33357	0.00015349	0.00203883
101802446	DRAM2	NC_040072.1:5663353-5707786	13.0482	4.32098	1.33355	3.06e-08	1.04e-06
101804522	SPRY4	NC_040059.1:3181917-3195602	0.946811	0.418406	1.33344	0.0134937	0.0784702
101795169	MYRIP	NC_040047.1:64086827-64310651	2.81102	2.1518	1.33202	3.93e-05	0.00063499
101801566	LOC101801566	NC_040046.1:125079746-125113788	3.41337	1.41612	1.33164	0.000297355	0.00358182
101800588	GPR132	NC_040050.1:12808873-12826258	1.15165	0.509413	1.32845	0.00888836	0.0570038
101801449	VGLL3	NC_040046.1:106833325-106872966	44.9647	20.2659	1.32724	3.88e-08	1.28e-06
101797618	CASZ1	NC_040067.1:3545471-3698268	3.73622	1.57259	1.32604	3.54e-07	9.68e-06
101793227	PTPRB	NC_040046.1:165314238-165376425	0.141034	0.0618783	1.3252	0.0296461	0.139753
101789563	STARD3NL	NC_040047.1:62594712-62617489	50.0998	22.2358	1.32514	1.72e-07	5.09e-06
101805032	IL16	NC_040056.1:9076386-9121938	27.8031	12.4775	1.3251	1.3e-09	5.63e-08
101789889	JAM2	NC_040046.1:97159128-97193692	22.7162	10.0762	1.32485	5.17e-09	1.99e-07
101793501	CCDC110	NC_040049.1:20040183-20053189	0.948553	0.418155	1.32419	0.0175576	0.0956672
113845380	LOC113845380	NC_040062.1:1017210-1036699	124.693	54.5213	1.32261	3.79e-07	1.03e-05
101793362	TRIM14	NC_040075.1:51443586-51453184	2.22369	0.972936	1.32254	0.00255215	0.0214666
101803046	G0S2	NC_040072.1:1461223-1462285	62.2982	27.6776	1.32083	0.000168779	0.00221226
101797742	DRD4	NC_040050.1:34883530-34902823	0.67967	0.304772	1.31975	0.0403941	0.174417
101799153	LOC101799153	NC_040047.1:112686584-112709764	0.377613	0.165766	1.31879	0.0285116	0.135975
101798937	PCDH17	NC_040046.1:33458855-33552078	1.35409	0.557859	1.31686	1.32e-05	0.000242995
106020465	LOC106020465	NC_040049.1:52997013-53003133	10.7749	4.81155	1.31682	7.41e-06	0.000144772
101794229	RASGRP1	NC_040050.1:44018957-44062958	1.3743	0.6074	1.31573	0.000116564	0.00161757
101803473	UGCG	NC_040075.1:68181123-68208221	25.2981	7.85584	1.31474	4.21e-05	0.000674995
101802459	CPNE8	NC_040046.1:187256984-187322409	9.82742	4.61634	1.3143	4.07e-06	8.56e-05
101794247	SQOR	NC_040057.1:3305510-3319137	11.0721	4.96851	1.31426	1.1e-05	0.000207241
101797975	INTS6	NC_040046.1:26793032-26835372	37.2377	18.0564	1.31287	1.38e-09	5.92e-08
101801807	RIPK2	NC_040047.1:130461661-130483362	22.9893	10.2946	1.31213	3.79e-10	1.8e-08
101794795	TGFBR2	NC_040047.1:42379464-42437992	56.083	25.3647	1.31201	1.55e-10	7.75e-09
110353009	NANOS1	NC_040051.1:6244641-6248791	5.91119	2.63601	1.31191	0.00085377	0.0087454
101803029	CELSR1	NC_040046.1:186897185-187070997	3.14047	1.12779	1.30519	5.44e-08	1.76e-06
101796999	TUBGCP5	NC_040046.1:68361782-68383814	24.3499	11.0066	1.30236	4.31e-11	2.31e-09
101792989	FA2H	NC_040056.1:17559798-17568688	1.02178	0.458132	1.30164	0.0277795	0.133419
101790919	LOC101790919	NC_040062.1:865598-874994	10.6937	4.81346	1.30078	1.25e-06	2.99e-05
101792807	ZDHHC20	NC_040046.1:18141539-18161411	11.5847	4.07911	1.2938	0.000574126	0.00626073
101804951	F5	NC_040046.1:116050429-116081946	1.90588	0.862482	1.2936	2.94e-05	0.000492406
101792728	PTAFR	NC_040069.1:6073612-6085459	11.7949	5.36667	1.29313	1.46e-07	4.38e-06
101798401	SLCO2B1	NC_040046.1:911631-957837	0.921672	0.417601	1.29082	0.000241094	0.00298088
101798673	SGMS1	NC_040051.1:29845713-29931585	34.4764	15.5519	1.28921	8.57e-09	3.16e-07
101789879	IRF2	NC_040049.1:20405240-20446261	18.5328	8.34468	1.28633	3.14e-08	1.06e-06
101795305	RPS19BP1	NC_040046.1:149725268-149728324	10.1045	4.66044	1.28569	0.0144021	0.0824353
101797179	LOC101797179	NC_040050.1:31337711-31383395	0.44907	0.203614	1.28534	0.005316	0.0381586
101797902	STOML3	NC_040046.1:25690530-25704492	0.836623	0.391742	1.28331	0.0263208	0.128362
101791591	RBL1	NC_040066.1:6833832-6859008	19.4476	8.85302	1.28302	3.19e-10	1.54e-08
101800449	LOC101800449	NC_040046.1:126042529-126054113	4.71459	1.84286	1.28083	0.00199549	0.0177867
101804884	FAM107B	NC_040046.1:195634848-195692516	32.9499	15.0644	1.28035	7.39e-10	3.33e-08
101803250	EFR3B	NC_040048.1:116723864-116755376	12.71	6.0783	1.27882	2.91e-06	6.36e-05
106020517	LOC106020517	NC_040048.1:116983344-116991880	2.08531	0.965238	1.27863	0.0422806	0.180035
101789696	CD200R1	NC_040046.1:116221433-116271559	34.9194	14.6871	1.27766	1.25e-06	3e-05
101792566	HIP1R	NC_040061.1:11882268-11898305	1.45412	0.672081	1.27715	0.00157406	0.0146224
101801239	B4GALT6	NC_040047.1:112585349-112608770	0.788332	0.360091	1.27603	0.00341723	0.0269312
101795108	LIPA	NC_040051.1:18115969-18131410	295.164	135.71	1.27559	6.17e-12	3.71e-10
101804410	RLF	NC_040069.1:6425573-6478972	15.9701	7.33683	1.27264	0.000279755	0.00339716
101803105	C1QB	NC_040067.1:1893366-1895637	9.14999	4.17878	1.2721	0.0202414	0.105965
101798297	OGFRL1	NC_040048.1:87194349-87210494	8.63199	3.96763	1.27138	4.36e-06	9.1e-05
113844867	GSE1	NC_040056.1:19398437-19427787	4.10414	1.8979	1.26945	3.78e-05	0.000613598
101796174	GRIA3	NC_040055.1:2741599-2901398	5.22581	2.43954	1.26894	3.69e-07	1e-05
101805281	MST1R	NC_040058.1:16021854-16033326	1.59402	0.736788	1.26885	0.00999984	0.0622129
101792766	LOC101792766	NC_040050.1:32165632-32173788	1.43292	0.686482	1.2668	0.0136862	0.0793725
101797067	TMEM62	NC_040050.1:39005133-39026856	26.5744	12.2371	1.26673	5.86e-10	2.67e-08
101800986	HSPB2	NC_040070.1:7457092-7460480	2.24983	1.03956	1.26337	0.0316714	0.147077
101795238	LOC101795238	NC_040062.1:642243-797947	0.991157	0.443249	1.26147	0.0156539	0.0879131
101804452	MUSK	NC_040075.1:67695076-67743463	1.11363	0.559035	1.2611	0.000882177	0.00901161
101796885	COLQ	NC_040047.1:36377392-36418682	0.282938	0.126646	1.26057	0.0486623	0.198621
101803341	RUNX2	NC_040048.1:112489613-112639999	4.47584	2.09697	1.2599	4.87e-05	0.00076766
101789929	RHOJ	NC_040050.1:11228540-11283344	25.5082	11.8032	1.25925	7.36e-09	2.74e-07
101801672	STC2	NC_040059.1:11884188-11896935	2.672	1.2395	1.25651	0.000434747	0.00496762
101794483	CD2	NC_040046.1:107900039-107912979	3.12259	1.45527	1.25469	0.000809873	0.00837204
101791863	CNDP1	NC_040047.1:96348056-96367288	2.81731	1.28212	1.25425	0.00225809	0.0195003
101802505	CISH	NC_040058.1:18151083-18160765	46.7503	21.9581	1.25385	2.08e-07	6.03e-06
106017693	C5H14orf132	NC_040050.1:18898887-18941337	0.363696	0.169581	1.25235	0.00902159	0.057537
101803431	NFKB1	NC_040049.1:6389124-6446051	31.6753	14.0016	1.25128	1.14e-09	4.98e-08
101800366	TENT5B	NC_040069.1:2954175-2959074	11.0262	5.12794	1.25072	0.000461983	0.00524275
101796389	UMODL1	NC_040046.1:79783967-79827291	2.10359	0.975989	1.25063	0.000349975	0.00412926
101789809	SMOX	NC_040049.1:73330580-73380242	30.0409	13.2926	1.25023	7.02e-10	3.16e-08
101794448	MKNK1	NC_040053.1:13433635-13456612	9.96355	4.49967	1.24881	8.55e-05	0.00123514
101803436	VXN	NC_040047.1:120856422-120872864	0.432953	0.201323	1.24783	0.0339844	0.154433
101801029	SLC16A6	NC_040064.1:10030962-10037522	2.43639	1.13943	1.24762	0.00555113	0.0394554
110351557	GDF7	NC_040048.1:108450758-108459557	1.29174	0.603122	1.24705	0.0149634	0.0849919
101800635	SEMA4A	NC_040071.1:359130-366312	1.2245	0.57056	1.24538	0.0343224	0.155595
101805256	FNDC3A	NC_040046.1:27772083-27885283	44.5625	20.8901	1.24235	1.88e-10	9.32e-09
101795399	EFEMP1	NC_040048.1:6066299-6115053	39.8527	18.7586	1.24208	1.11e-10	5.73e-09
101798362	LOC101798362	NC_040075.1:27907682-27922892	0.817964	0.429724	1.2418	0.0185533	0.0995882
101798487	SALL4	NC_040066.1:8144320-8159243	0.819433	0.389145	1.24177	0.0224396	0.11436
101799746	LCT	NC_040052.1:33047218-33069240	1.2522	0.589806	1.24149	0.00217405	0.0189716
101793256	PPM1K	NC_040049.1:3664-23099	23.5122	10.8966	1.24136	3.06e-07	8.49e-06
101790084	MMP24	NC_040066.1:6067394-6108946	5.45018	2.69963	1.24032	1.84e-06	4.24e-05
101790507	DDX3X	NC_040046.1:82529593-82547023	148.836	69.7811	1.23886	3.68e-06	7.84e-05
101790135	PTGS2	NC_040053.1:21991859-22000431	107.814	50.9374	1.23758	1.26e-07	3.84e-06
101795955	LOC101795955	NW_020865716.1:7685-59829	2.96709	1.41389	1.23688	0.00048545	0.00546082
113840147	FGF10	NC_040075.1:14425756-14490790	18.4267	5.8018	1.23662	2.61e-06	5.78e-05
101794751	VWC2	NC_040047.1:84443285-84504108	1.05695	0.452861	1.23623	0.000305681	0.00367619
101793872	LOC101793872	NC_040046.1:139918496-139949770	0.617382	0.297879	1.23539	0.0125414	0.0740644
101792645	PIM3	NC_040046.1:183290893-183295760	36.4403	17.2542	1.22987	1.93e-07	5.62e-06
101803370	MYC	NC_040047.1:146006440-146013612	24.6645	11.7134	1.22861	9.03e-06	0.000172921
101792804	DUSP15	NC_040066.1:14959188-14970855	5.75035	2.79094	1.22804	0.000213222	0.00269888
101802374	SPTLC3	NC_040048.1:11535412-11629331	2.54746	1.56663	1.22726	0.00391587	0.0299874
101802361	LRRN4	NC_040048.1:8335940-8343599	17.3255	8.22975	1.22676	1.18e-05	0.000220005
101795149	LOC101795149	NC_040053.1:14447966-14455713	4.11637	1.95583	1.22658	0.000958048	0.00967224
101798329	TBC1D24	NC_040060.1:13317409-13346271	17.4901	8.29744	1.226	4e-09	1.57e-07
101795331	FLT1	NC_040046.1:20844777-20953973	0.719502	0.339149	1.22519	8.18e-05	0.0011923
101794530	DENND2C	NC_040072.1:227452-243923	22.172	10.5141	1.22498	6.66e-10	3.01e-08
101798614	BCO1	NC_040057.1:7567730-7584053	4.54923	2.15359	1.22496	7.61e-05	0.00112426
101799700	LOC101799700	NC_040062.1:586873-595885	6.68784	3.198	1.22256	0.000120554	0.00166572
101799220	SEMA7A	NC_040056.1:12639358-12661033	1.47026	0.699292	1.22229	0.00174644	0.0159014
101791461	LOC101791461	NC_040057.1:7212071-7221795	23.4143	10.2049	1.22192	0.0333948	0.152618
101802664	LOC101802664	NC_040051.1:21783717-21814671	3.2316	1.34019	1.22064	0.000430623	0.00492803
101797459	LOC101797459	NC_040048.1:80464912-80595244	28.2897	13.4987	1.21683	4.7e-10	2.19e-08
101790320	RFFL	NC_040065.1:11816874-11849754	9.68787	4.74958	1.2168	2.57e-05	0.000436599
101799354	SRSF6	NC_040066.1:201404-206375	54.4996	25.9857	1.21612	1.96e-08	6.87e-07
101795824	PPFIA2	NC_040046.1:150627782-150954897	2.30547	1.11238	1.21485	2.25e-07	6.43e-06
101791032	RP9	NC_040047.1:60511177-60525334	5.3797	1.92332	1.21433	0.00147274	0.0138184
101796839	HACE1	NC_040048.1:72662934-72711901	48.5756	23.3108	1.21429	2.04e-08	7.1e-07
101799911	PLIN2	NC_040075.1:33634254-33647106	231.69	98.7262	1.21412	6.09e-07	1.59e-05
101793380	AASS	NC_040046.1:179183546-179213253	27.5499	13.178	1.2141	3.84e-07	1.04e-05
101796007	CELF2	NC_040046.1:197001245-197568030	25.9948	12.22	1.21305	7.37e-09	2.74e-07
101803442	EGLN3	NC_040050.1:49578347-49611571	15.258	6.97474	1.21153	1.12e-05	0.000209812
101790294	CLSTN2	NC_040054.1:19255069-19481031	3.1952	1.72813	1.20705	2.06e-09	8.53e-08
101798214	MMRN2	NC_040051.1:28614582-28639327	0.378314	0.179821	1.20688	0.0259058	0.126834
101798427	COPRS	NC_040064.1:1012428-1017927	1.25691	0.605374	1.20583	0.0430555	0.182023
113845655	JUND	NC_040065.1:3659891-3661422	146.181	70.4811	1.20418	1e-06	2.48e-05
101800831	SMYD1	NC_040049.1:70653083-70675277	11.4357	5.50849	1.20343	4.56e-08	1.49e-06
101799380	TBXAS1	NC_040046.1:144230094-144471629	3.62643	1.78233	1.20313	4.72e-09	1.83e-07
101801208	RADX	NC_040055.1:7748503-7773149	6.76038	3.31383	1.20134	9.34e-05	0.0013342
101799543	MYOG	NC_040072.1:3187859-3190776	55.6718	27.0019	1.19964	5.36e-06	0.000109688
101797966	RAPGEF5	NC_040047.1:32950630-33118716	1.03374	0.500947	1.19862	2.44e-05	0.000414885
110351193	LOC110351193	NC_040055.1:19370595-19375407	6.67886	3.26379	1.19787	0.00244996	0.0207347
110352107	LOC110352107	NW_020865937.1:3264-33984	2.00388	0.973909	1.19668	6.51e-05	0.000984951
101793469	AGBL1	NC_040056.1:7178649-7462035	1.59619	0.489274	1.19425	2.94e-07	8.2e-06
101789675	RUBCNL	NC_040046.1:28738132-28760123	12.7215	6.17194	1.19408	8.11e-07	2.05e-05
101804646	DNAJC13	NC_040047.1:44773443-44827906	46.7371	22.617	1.19321	1.38e-09	5.92e-08
101795553	SGO2	NC_040052.1:4763223-4779339	1.39269	0.578867	1.19276	0.0354125	0.159183
101799090	ARL5A	NC_040050.1:2713723-2726690	19.6247	9.51431	1.19259	2.64e-08	9.06e-07
101796508	DDC	NC_040047.1:84713903-84786446	0.946053	0.462521	1.19157	0.00291992	0.0237884
101800644	TSKU	NC_040046.1:2756887-2769589	23.9724	12.1413	1.19109	8.51e-07	2.13e-05
101792740	ACKR3	NC_040052.1:13681860-13738856	20.3126	10.6832	1.18321	1.41e-08	5.06e-07
101798671	FOXF1	NC_040057.1:5424703-5429156	2.61667	1.2805	1.1826	0.0236507	0.118454
101803717	SLC35F3	NC_040048.1:27001-185720	1.05131	0.514053	1.1805	0.000256459	0.00314832
101797830	EGFR	NC_040047.1:56493653-56653517	52.7143	28.7078	1.17893	2.11e-06	4.78e-05
101799112	FAM120B	NC_040048.1:42733929-42794137	12.0788	6.38117	1.17875	8.83e-09	3.25e-07
101793984	LAYN	NC_040070.1:3508462-3530732	3.7232	1.80043	1.17811	0.000831404	0.00856139
113843873	C5H11orf96	NC_040050.1:56242779-56243653	14.6344	7.18287	1.17796	0.0184768	0.0993439
101802460	B3GALT2	NC_040053.1:28331362-28427044	4.33495	2.46494	1.17673	0.000217411	0.00274089
101790422	DKK2	NC_040049.1:5024103-5149501	7.60374	3.73331	1.16933	0.000161512	0.00212693
101799508	HSF4	NC_040056.1:16912379-16937336	0.539739	0.266495	1.16893	0.0228495	0.115654
113845088	LOC113845088	NC_040058.1:18503290-18522473	2.28565	1.13824	1.16795	0.00145469	0.0136776
101799167	PDE7B	NC_040048.1:58179274-58353690	14.971	8.0025	1.167	9.79e-06	0.000186834
101790960	LAMA2	NC_040048.1:61283539-61650524	25.3114	12.543	1.16665	5.89e-06	0.000118702
101802526	LOC101802526	NW_020866522.1:7808-25000	7.26688	3.38418	1.16585	3.39e-05	0.000556875
101803555	RCBTB1	NC_040046.1:27615647-27639744	162.341	80.204	1.1605	2.56e-09	1.04e-07
101795130	LRRC74B	NC_040061.1:10770618-10783065	0.790307	0.394473	1.16025	0.0437385	0.184355
101804307	TNIP1	NC_040059.1:7843679-7857249	15.2505	7.67019	1.15891	1.76e-05	0.000311467
101799861	LOC101799861	NC_040050.1:33297019-33307352	5.71129	2.76939	1.15807	0.000321943	0.00384294
101790817	PTPN3	NC_040047.1:88857608-89018318	2.13708	1.09199	1.15648	1.52e-07	4.55e-06
101793283	SNX6	NC_040050.1:49781924-49806642	124.402	61.9124	1.15627	1.85e-09	7.74e-08
101796257	GATM	NC_040056.1:10444057-10466784	1.85474	0.876271	1.15475	0.0109834	0.0669439
101798943	SLC6A6	NC_040058.1:21380499-21437689	91.1324	45.4708	1.15429	9.62e-10	4.26e-08
113843285	LOC113843285	NC_040048.1:80196379-80228241	24.5413	12.226	1.15374	1.99e-09	8.26e-08
101794519	SAMSN1	NC_040046.1:101585182-101645025	3.85543	1.88588	1.15309	0.00185309	0.0167166
101791742	CHRM3	NC_040048.1:25982208-26267542	3.67676	2.16818	1.15153	5.56e-07	1.46e-05
101792356	WNT5B	NC_040046.1:139205013-139275108	10.3566	5.7018	1.15003	1.17e-05	0.000218147
101801420	ABI3BP	NW_020866515.1:18-124993	23.6517	14.495	1.14999	5.08e-08	1.65e-06
101804306	PTGFR	NC_040053.1:16744764-16860032	18.9298	9.46533	1.14932	0.00012863	0.00176321
113842398	C1H12orf75	NC_040046.1:146123322-146390689	18.9201	9.84867	1.14566	6.43e-07	1.67e-05
101790315	ANKRD16	NC_040046.1:201593443-201605694	5.05228	2.51742	1.14561	0.000803147	0.00832113
101792647	CAPN3	NC_040050.1:38590661-38619535	6.2315	3.097	1.14559	5.72e-06	0.000115388
101792066	LOC101792066	NC_040073.1:4481141-4484883	2.17337	1.08906	1.14433	0.0476386	0.195724
101804018	2021-03-01	NC_040049.1:27790675-28032136	5.47317	2.93875	1.14295	2.96e-05	0.000495419
101799854	IFNGR1	NC_040048.1:57722014-57745214	128.455	64.619	1.14241	2.24e-07	6.43e-06
101793931	DCC	NC_040075.1:1272149-1566361	0.28032	0.140774	1.14177	0.000295508	0.0035634
101790558	PLAT	NC_040068.1:2279946-2294262	6.31588	3.18375	1.14118	6.78e-05	0.00101861
101790484	CDC45	NC_040061.1:4961545-4976537	7.3969	3.91989	1.14103	0.000840046	0.00863625
101795141	EFNB2	NC_040046.1:57566758-57597561	7.66584	3.86045	1.14049	1.33e-06	3.17e-05
113845374	LOC113845374	NC_040062.1:992235-1155438	73.1423	24.6964	1.13843	2.91e-07	8.13e-06
101792123	C12H19orf12	NC_040057.1:15259837-15276877	24.6567	12.6749	1.13776	0.000194982	0.00251172
101804367	PTGES	NC_040063.1:7841455-7865928	14.2648	6.7187	1.13409	1.67e-05	0.00029833
113839755	SORBS3	NC_040068.1:478332-487416	5.98567	2.96246	1.13338	0.00822928	0.053791
101791498	ABHD8	NC_040065.1:4346696-4356007	7.31187	3.71291	1.1313	0.000306059	0.00367878
101794076	ADCY7	NC_040057.1:17263773-17328073	15.8496	8.07297	1.13095	1.72e-06	4e-05
101795651	LOC101795651	NC_040075.1:18466661-18473374	20.7812	10.1157	1.12911	3.85e-05	0.000624444
101802093	CDK18	NC_040072.1:4362321-4398935	1.13423	0.577052	1.12847	0.00451712	0.0336506
101790459	FAM208B	NC_040046.1:201546175-201578989	4.15997	2.0769	1.12612	8.23e-05	0.00119823
101798244	NUDT6	NC_040049.1:42940063-42991359	5.35897	2.27441	1.12598	0.000147296	0.0019686
101804414	LOC101804414	NC_040050.1:57546792-57557600	1.27794	0.650185	1.12597	0.0267717	0.130081
101794974	CLN5	NC_040046.1:42850500-42861755	21.0783	10.0722	1.12566	5.29e-06	0.000108344
101789836	MAEA	NC_040049.1:69348457-69398714	103.448	52.969	1.12561	7.32e-05	0.00108541
101792186	CAPS2	NC_040046.1:163478238-163509955	0.823032	0.438697	1.12521	0.0115688	0.0697142
101804342	SIK1	NC_040046.1:80460489-80473699	23.6315	12.0272	1.12504	1.09e-07	3.36e-06
101804802	GPR34	NW_020866484.1:5473-48036	5.63866	3.13855	1.12479	4.94e-05	0.000775445
101803270	MCL1	NC_040071.1:435616-439881	64.6153	32.9139	1.12271	2.01e-06	4.55e-05
101792603	BCAR1	NC_040056.1:17486771-17492007	10.3435	5.29392	1.12005	0.00128348	0.0123312
101796029	CD80	NC_040046.1:107548417-107573501	1.80652	0.924457	1.11827	0.000747326	0.00782877
101803803	APRT	NC_040056.1:20263615-20267277	17.8013	9.45667	1.11679	0.000369618	0.00431791
101791397	DPP7	NC_040063.1:103125-127721	58.8282	30.246	1.1145	3.31e-07	9.13e-06
101795678	SDC2	NC_040047.1:133170837-133230147	266.568	136.321	1.114	1.44e-08	5.2e-07
101795224	SLC43A2	NC_040065.1:10887954-10914349	39.5016	20.306	1.11321	2.07e-08	7.18e-07
101803531	RFTN1	NC_040047.1:36761281-36857462	34.5449	17.6464	1.11124	5.06e-09	1.95e-07
101802918	PECAM1	NC_040064.1:1361890-1403917	5.19447	2.66479	1.11105	3.84e-06	8.15e-05
101792062	LOC101792062	NC_040055.1:13773195-13794011	26.8144	14.1651	1.11094	3.42e-06	7.31e-05
101802980	ANKRD12	NC_040047.1:106760666-106819312	20.0766	10.2886	1.11063	3.99e-06	8.44e-05
101792279	SRD5A1	NC_040047.1:83597277-83628163	4.22467	2.46629	1.11062	0.000303374	0.0036504
101803109	RGS9	NC_040064.1:9944116-9977518	1.20771	0.619241	1.11035	0.00288448	0.023551
101803788	LOC101803788	NC_040073.1:4227019-4233994	34.2257	17.936	1.10788	3.55e-05	0.000580722
101796183	PIK3CA	NC_040054.1:7370791-7413329	38.2398	19.6719	1.10595	1.07e-07	3.31e-06
101797994	PNRC1	NC_040048.1:80172731-80177952	195.195	100.964	1.10544	1.53e-07	4.57e-06
101795488	LOC101795488	NC_040053.1:12712616-12990462	3.08135	1.58382	1.10406	6.98e-05	0.00104405
101792694	MFAP5	NC_040046.1:123613570-123622651	14.6721	6.9454	1.10377	3.38e-05	0.0005556
101796154	MMAA	NC_040049.1:34688067-34854469	7.72156	3.81406	1.10249	0.000155496	0.0020598
101794433	ZNF488	NC_040051.1:19549818-19567254	1.64749	0.855269	1.09962	0.00265437	0.0221485
101800901	CDC25A	NC_040047.1:412504-427697	14.8082	7.64086	1.09961	6.27e-05	0.000955722
101801996	CEPT1	NC_040072.1:5663381-5694704	28.3167	15.5547	1.09932	3.03e-06	6.6e-05
101800595	RNASEL	NC_040053.1:25954727-25962584	3.29127	1.75087	1.09913	0.0108905	0.0665556
101791236	MAP3K14	NC_040073.1:1272221-1298304	11.0288	5.70672	1.09829	7e-06	0.000137542
101797642	CRISPLD2	NC_040057.1:5926705-5955827	23.0589	12.021	1.09804	1.63e-05	0.000291103
101789967	SCARB2	NC_040049.1:15641698-15663192	132.708	68.9568	1.09634	5.34e-08	1.73e-06
101791432	LOC101791432	NC_040073.1:3348841-3359436	1.74846	0.909587	1.09545	0.0330011	0.151374
101805105	GIPC2	NC_040053.1:16711982-16741756	7.35242	3.77134	1.09403	6.75e-05	0.00101446
101792597	SPTBN5	NC_040050.1:38065634-38166622	0.92916	0.483877	1.09365	5.18e-05	0.000807292
101797277	USP6NL	NC_040046.1:196829210-196946632	13.5805	7.06206	1.09288	5.97e-06	0.00012015
101790262	EDNRB	NC_040046.1:43288833-43437657	3.37804	0.900775	1.09086	0.00349724	0.027427
101792753	NOBOX	NC_040046.1:125913054-125934025	1.82378	0.780159	1.09013	0.042062	0.179581
101801241	OTUD1	NC_040047.1:18306265-18308869	21.6851	11.3315	1.08973	0.00057799	0.00628938
101802263	LPCAT2	NC_040057.1:20411264-20441796	39.9695	20.1583	1.08843	1.84e-05	0.000323445
101798685	TRA2A	NC_040047.1:33526709-33552012	86.0968	34.3031	1.08801	6.94e-08	2.19e-06
101794178	JADE1	NC_040049.1:40678514-40721224	2.08453	1.08582	1.08626	6.99e-05	0.00104544
101791516	LOC101791516	NC_040046.1:123487515-123517426	112.463	58.6722	1.08618	1.54e-09	6.54e-08
101796819	GRB10	NC_040047.1:84787490-84938297	51.0002	22.9963	1.0845	3.41e-07	9.37e-06
101799556	ADAMTS8	NC_040070.1:2035070-2052302	2.65706	1.39469	1.08323	0.00443446	0.033189
101804898	LMO2	NC_040050.1:52640158-52649199	5.04158	2.75261	1.08232	0.00339915	0.0268264
101799198	ACVRL1	NC_040073.1:7025432-7033522	9.4676	5.09848	1.0818	0.0011226	0.0110503
101798003	ACSL4	NC_040055.1:5963015-6002183	43.1109	22.6449	1.08143	2.57e-07	7.28e-06
101797304	DENND3	NC_040047.1:152313799-152347435	6.19416	3.42189	1.07972	1.88e-05	0.000328698
101800956	LOC101800956	NC_040046.1:128008553-128049567	2.44566	1.26547	1.0792	4.74e-05	0.000751103
101789529	SNX3	NC_040048.1:71077622-71099446	44.9304	21.1437	1.07867	7.31e-05	0.00108541
101792013	INO80	NC_040050.1:37252990-37316356	22.3689	11.3116	1.07806	7.14e-08	2.25e-06
101804885	PAK6	NC_040050.1:35000547-35043296	5.34752	2.85365	1.07791	0.000744392	0.00780655
101793886	ADAMTS9	NC_040058.1:6964519-7043367	6.52595	2.96934	1.07778	1.74e-05	0.000308234
101797266	TET2	NC_040049.1:5719881-5791345	7.82202	3.99905	1.07759	1.69e-05	0.000301335
101802079	ST3GAL6	NC_040046.1:115445442-115497178	30.9579	15.2625	1.07727	9.36e-07	2.34e-05
113840217	KLF4	NC_040075.1:47984743-47990055	3.62197	1.93637	1.07694	0.0473076	0.194799
101798471	S1PR1	NC_040053.1:33161788-33165514	6.17489	3.24404	1.07668	0.00771616	0.0512083
101801897	FNDC5	NC_040069.1:265774-285600	17.6065	9.45053	1.07449	7.78e-06	0.000151314
101789550	DUSP6	NC_040046.1:154113387-154117995	8.98368	4.74871	1.07328	0.00139854	0.0132432
101794836	NT5C2	NC_040051.1:13393535-13450872	21.776	11.5823	1.07113	1.68e-07	4.99e-06
101798429	EPHA2	NC_040067.1:935955-943402	4.43888	2.34742	1.0703	0.00483678	0.0353287
101798822	GFPT2	NC_040059.1:6806229-6816737	127.402	67.7525	1.06942	8.34e-05	0.00121178
113844329	IER5	NC_040053.1:25744222-25745697	47.3192	25.0852	1.06713	0.000291505	0.00353029
101791902	LOC101791902	NC_040046.1:124115451-124123782	11.291	6.02278	1.06713	0.00212777	0.0186629
101790193	CCN2	NC_040048.1:60219236-60222253	204.557	108.272	1.06512	1.4e-06	3.31e-05
101799928	IL6ST	NC_040075.1:17504915-17529636	196.625	104.243	1.0648	3.59e-07	9.8e-06
101796681	PKIG	NC_040066.1:1889767-1906125	25.0812	13.3476	1.06408	0.000803465	0.00832113
110354529	VSIR	NC_040051.1:32791076-32803282	2.42297	1.5181	1.06355	0.0417827	0.178881
110351393	SRGN	NC_040051.1:33171559-33174549	65.6097	35.1144	1.06321	0.00337224	0.0267079
101796069	GALNT11	NC_040047.1:6611142-6653461	19.4319	10.2894	1.06264	1.59e-05	0.000284968
101803553	C1QC	NC_040067.1:1897278-1899551	9.22378	4.88993	1.05903	0.0278453	0.133649
101805372	HS1BP3	NC_040048.1:108384997-108436061	11.9046	6.14145	1.05878	2.03e-05	0.000353212
101793702	ZC3H12C	NC_040046.1:16968064-17011780	3.24641	1.61521	1.05849	0.0021559	0.0188572
101801246	PAMR1	NC_040050.1:53386427-53443424	4.14909	2.19288	1.05772	8.76e-06	0.000168459
101792823	DCAF17	NC_040052.1:23060041-23079449	27.7142	14.7658	1.05661	1.49e-06	3.51e-05
113843234	LOC113843234	NC_040048.1:61275433-61278635	16.7198	8.91123	1.05581	0.0010444	0.0104036
101803199	KDM4A	NC_040053.1:15278946-15298163	46.1001	24.5572	1.05543	8.71e-08	2.72e-06
101789751	ACO1	NC_040075.1:63318117-63356077	51.9364	27.7735	1.0544	1.83e-08	6.46e-07
101799894	BCL6	NC_040054.1:10465181-10482400	6.8186	3.44879	1.05081	0.000132466	0.00180039
101804319	CRYBG1	NC_040048.1:71720714-71815695	3.40262	1.816	1.05068	3.27e-06	7.02e-05
101797555	KLF2	NC_040065.1:3153096-3155634	8.17132	4.37444	1.05022	0.00901514	0.0575211
101800218	RRAGD	NC_040048.1:79999273-80021099	14.2405	7.69941	1.04931	2.14e-05	0.000371542
101792278	NR1D2	NC_040047.1:39735090-39757382	8.16719	4.38179	1.04929	1.01e-05	0.000192615
101799657	RUNX1	NC_040046.1:93365020-93540225	20.8761	7.53849	1.04772	4.48e-07	1.2e-05
101801575	CCDC85A	NC_040048.1:6115230-6291709	1.2161	0.635581	1.04745	0.039166	0.170658
101798057	SLC25A26	NC_040058.1:6246108-6345242	5.12435	2.81268	1.04691	0.000969843	0.00976935
101795837	FGF7	NC_040057.1:3509847-3538371	74.7212	30.6057	1.04647	0.000612748	0.00660809
101793631	GADD45B	NC_040065.1:4381182-4383788	14.2224	8.89687	1.04609	0.00914933	0.0581625
110352046	CDC42EP1	NC_040046.1:149117044-149122998	16.4145	8.83111	1.04529	0.000111846	0.00156369
101800002	ORC1	NC_040053.1:10550831-10568866	7.27411	3.91033	1.04523	6.79e-05	0.00101973
101791675	RNF19A	NC_040047.1:134772127-134827628	29.4384	15.8429	1.04484	3.45e-08	1.15e-06
101793577	HIVEP3	NC_040069.1:4813802-5119676	4.71075	2.56323	1.04281	1.51e-05	0.000272448
101796799	EDNRA	NC_040049.1:34069034-34103607	266.699	144.128	1.04265	5.11e-06	0.000104823
101794528	LOC101794528	NC_040046.1:13983022-13990747	7.64419	4.16855	1.04059	0.0388488	0.169802
101802754	LMTK2	NC_040060.1:7499271-7543394	21.2533	11.4554	1.03898	6.83e-06	0.000134593
101794062	SUSD1	NC_040075.1:68274673-68320694	3.04867	1.956	1.0375	0.000920486	0.00933078
101800905	MYO7B	NC_040054.1:17171877-17221995	1.31259	0.776945	1.03482	0.0162329	0.0903515
101791773	LOC101791773	NW_020865481.1:20862-72665	3.73761	2.35905	1.03435	0.00259532	0.0217435
101791013	TAGAP	NC_040048.1:54989504-54997996	3.1445	1.69683	1.03375	0.00666737	0.0455854
101795354	LOC101795354	NC_040062.1:652666-798819	2.03201	1.09087	1.03328	0.00244661	0.0207219
101792191	GREM2	NC_040048.1:26456701-26505584	9.60743	3.88884	1.03258	1.22e-05	0.000226641
106018882	RASSF1	NC_040058.1:17677582-17684228	39.2172	22.1397	1.0299	0.0013419	0.0127939
101797081	CTDSPL	NC_040047.1:4489980-4572844	53.2684	23.4926	1.02926	0.000619621	0.00666619
113841755	LOC113841755	NW_020866431.1:10604-28724	2.33963	1.29953	1.028	0.00944252	0.0594707
101794364	PTBP3	NC_040075.1:68331902-68401964	18.2708	9.95889	1.02342	5.52e-06	0.000111952
101795932	DGKD	NC_040054.1:17056836-17119813	20.9197	11.3605	1.02257	4.86e-07	1.28e-05
101795832	SLC7A1	NC_040046.1:21313722-21343797	13.3627	7.26827	1.02234	1.27e-05	0.000234963
101793812	LOC101793812	NC_040046.1:69593356-69608859	3.08276	1.68605	1.02232	0.00350282	0.0274516
113843349	LOC113843349	NC_040048.1:113143825-113145477	10.5386	5.75948	1.02219	0.0226519	0.115009
101796361	MORC3	NC_040046.1:92874357-92904759	24.0813	13.1554	1.02085	8.33e-07	2.09e-05
101797392	LOC101797392	NC_040073.1:5505077-5528400	1.10875	0.502288	1.02076	0.0419748	0.179427
101792211	CHAC1	NC_040050.1:37240124-37242485	6.42781	3.51872	1.01856	0.0249577	0.123133
101796657	METTL4	NC_040047.1:104124736-104143397	8.76926	4.80733	1.01826	0.000142024	0.00191409
101796703	PRKCD	NC_040058.1:17557940-17624162	33.2954	18.2591	1.01695	2.71e-05	0.000457394
101805326	GABRA1	NC_040054.1:25562846-25605052	1.53455	0.849705	1.01583	0.000819729	0.0084637
101794356	TMEM100	NC_040064.1:8167985-8182079	16.4566	8.54158	1.01576	0.000421935	0.00483846
101804780	SPI1	NC_040050.1:57610704-57630844	22.2609	12.2045	1.01564	0.000140238	0.00189427
101801316	SULF2	NC_040066.1:1110876-1277136	48.6506	26.4267	1.01558	2.41e-07	6.85e-06
113845228	LOC113845228	NC_040060.1:17596379-17603747	8.54494	4.7519	1.01485	0.00543306	0.0387881
101796056	TRAF1	NC_040063.1:9239348-9268793	9.95707	5.44505	1.01458	2.12e-05	0.000366882
101802646	RIOK3	NC_040047.1:102282147-102293695	125.773	69.3117	1.01344	9.49e-07	2.36e-05
101794843	SH2B2	NC_040065.1:12266952-12288274	2.61001	1.43918	1.01258	0.00185701	0.0167427
101795507	ATRN	NC_040049.1:74107354-74258989	26.7016	15.8647	1.01162	2.78e-07	7.8e-06
106020226	PLEKHO1	NC_040071.1:555455-574159	5.54661	3.36159	1.01038	0.00253956	0.0214123
101801552	LOC101801552	NC_040046.1:123912033-123953812	51.8853	28.5662	1.00847	4.3e-07	1.15e-05
101800630	ZNF341	NC_040066.1:2900788-2921272	1.29729	0.758872	1.00715	0.00998801	0.0621565
101791260	VDR	NC_040073.1:6186062-6221525	5.62714	2.8613	1.00709	0.0127034	0.0747262
101797041	MGMT	NC_040051.1:1631516-1794581	1.88526	0.87007	1.00705	0.000493674	0.00552566
101798589	MYO5C	NC_040057.1:2914094-2949427	1.67133	0.920887	1.00656	0.00109274	0.0108037
113845650	LOC113845650	NC_040065.1:4866711-4891930	1.77999	0.987027	1.00466	0.00371737	0.0288013
101792679	PLEKHG1	NC_040048.1:51075363-51154122	34.4907	19.0852	1.00445	1.55e-06	3.63e-05
101793475	F3	NC_040053.1:35146501-35153102	97.5703	54.0091	1.00406	7.9e-07	2.01e-05
101794344	ETS2	NC_040046.1:91698599-91713490	57.3216	31.6788	1.0038	4.9e-06	0.00010119
101795825	SMAD1	NC_040049.1:34839478-34885969	13.5926	6.70991	1.00355	0.00208151	0.0183567
101801623	TEX2	NC_040064.1:1299855-1349211	38.1338	21.1187	1.00152	4.2e-08	1.38e-06
101797014	SLC7A11	NC_040049.1:37157990-37220483	5.66006	3.15773	0.998919	0.00181154	0.0164077
101795946	TTLL9	NC_040066.1:14970356-14981700	3.4003	1.74767	0.99864	0.0300866	0.141177
101798173	UBE2J1	NC_040048.1:80029201-80054131	18.799	10.4605	0.998175	1.22e-06	2.96e-05
101804999	KLHDC1	NC_040050.1:6830412-6858090	9.60357	5.35784	0.99752	0.000147249	0.0019686
101789459	ADD3	NC_040051.1:10801368-10899310	59.9641	33.4469	0.994459	6.27e-05	0.000955435
101789489	ST8SIA4	NC_040075.1:52678032-52734288	6.61649	3.69059	0.994295	3.35e-06	7.18e-05
101796599	DHRS12	NC_040046.1:26691659-26715197	2.44198	1.36083	0.993888	0.00190728	0.0171159
101789622	YEATS4	NC_040046.1:165800924-165805388	29.9893	16.7191	0.993591	3.49e-05	0.000572541
101799670	RAI14	NC_040075.1:11044907-11130263	107.034	58.6946	0.991776	1.87e-06	4.27e-05
101804741	LOC101804741	NC_040067.1:4320800-4336701	3.78287	2.11282	0.991613	0.00436258	0.0327383
113843729	FBXO33	NC_040050.1:28841429-28886638	4.07493	2.37031	0.988579	0.000173284	0.00226734
101801468	CBFB	NC_040056.1:17024004-17069139	58.9985	33.0887	0.987401	2.59e-07	7.3e-06
101802167	ATP6V0D2	NC_040047.1:129175323-129192744	6.14422	3.47173	0.987233	0.0131324	0.0767069
101791374	CAMKK2	NC_040061.1:12102421-12116669	24.0738	13.5209	0.986829	6.75e-06	0.000133203
101790981	SLBP	NC_040049.1:68754935-68772017	15.5234	8.5664	0.986576	0.000189252	0.00244493
101802357	ABCC3	NC_040064.1:8747034-8795332	10.9787	6.05123	0.985071	0.00122038	0.0118415
101792510	CLSTN3	NC_040046.1:121954556-121967385	22.8026	12.7967	0.983403	2.19e-05	0.000378498
101802057	C3H6orf118	NC_040048.1:45502037-45660411	0.933701	0.463946	0.981252	0.0299748	0.140802
101791484	BCOR	NC_040046.1:82920807-82972269	3.41269	1.91533	0.980997	0.000122092	0.00168387
101792047	CAMK1D	NC_040046.1:196353121-196570648	4.3423	2.48484	0.980958	6.36e-07	1.65e-05
101796882	EML6	NC_040048.1:5637893-5762770	0.702556	0.393271	0.980479	0.000776711	0.00809633
110352606	THBD	NC_040048.1:4940707-4944126	61.1745	34.7516	0.980323	0.0021253	0.0186549
101802223	ADGRG6	NC_040048.1:55669137-55777948	13.5686	7.59825	0.9791	4.26e-06	8.9e-05
101794618	ANTXRL	NC_040051.1:19570984-19621755	19.8499	11.0246	0.978908	1.25e-06	3e-05
101794776	LYSMD4	NC_040056.1:3707172-3725427	10.2293	5.76755	0.978786	0.00121729	0.0118166
101802612	MGST1	NC_040046.1:136853213-136862442	75.3151	42.4146	0.977017	2.17e-06	4.9e-05
101793174	HDC	NC_040056.1:10481223-10494403	1.01588	0.574566	0.975358	0.0417546	0.178813
101794064	PTP4A3	NC_040047.1:152528732-152572107	17.7593	11.0572	0.974845	2.55e-06	5.66e-05
101792167	MED18	NC_040075.1:24431413-24433600	11.7644	6.65429	0.973038	0.00884791	0.0568161
101804106	LOC101804106	NC_040053.1:29358555-29393134	8.10361	4.58547	0.972373	8.26e-06	0.000159408
101790354	VIPR1	NC_040047.1:2965199-3081000	2.21166	1.25313	0.97128	0.00015119	0.00201345
101804946	FZD3	NC_040048.1:116296013-116348471	2.49245	1.4038	0.97068	0.000275586	0.00335742
101794853	ATP13A3	NC_040054.1:12541047-12599183	31.3183	17.8137	0.969986	8.27e-07	2.08e-05
101802722	CDH4	NC_040066.1:11713940-12174717	5.30543	2.57064	0.967104	9.44e-05	0.00134708
101793203	ZCCHC17	NC_040069.1:4699946-4715407	5.40605	3.07353	0.966194	0.00143209	0.013489
101804695	ING4	NC_040046.1:121651756-121661712	16.5998	9.45921	0.965985	8.76e-05	0.00126257
101798921	TXLNB	NC_040048.1:56862245-56921721	3.36589	1.93077	0.963674	0.00286658	0.0234426
101794822	TFPI	NC_040052.1:9355019-9395970	4.6812	2.66976	0.959229	0.000198396	0.00254403
101789861	CD82	NC_040050.1:56557409-56590381	67.441	38.5567	0.95922	4.14e-06	8.68e-05
101793986	BRWD1	NC_040046.1:91509282-91567401	19.0981	10.882	0.957358	2.31e-05	0.000397187
101792746	TBC1D4	NC_040046.1:42178773-42286527	8.79015	5.22802	0.957126	4.55e-06	9.45e-05
101805026	THRAP3	NC_040069.1:1443524-1475617	29.1974	16.679	0.957042	8.38e-06	0.000161372
101798317	PSME4	NC_040048.1:5308510-5372253	55.7583	31.8037	0.957012	1.06e-06	2.59e-05
101803158	RICTOR	NC_040075.1:12773933-12846731	30.3	17.4899	0.956758	4.06e-06	8.55e-05
101803215	ANKRD49	NC_040046.1:10509156-10512845	5.52543	3.28732	0.95404	0.0426102	0.180958
101797140	APOA1	NC_040070.1:6402735-6404469	13.5131	7.81235	0.953691	0.0338583	0.154011
101799565	SHISA2	NC_040046.1:19704877-19710374	16.5319	9.41853	0.952632	0.000902799	0.00919195
101789702	GREM1	NC_040050.1:43914269-43924737	26.8075	15.2786	0.952386	9.03e-05	0.00129676
101804731	ST7	NC_040046.1:176871118-177022917	16.3027	9.54086	0.951704	0.000342003	0.00404796
101802660	ADGRG2	NC_040046.1:78892486-78953077	8.23884	4.81435	0.951504	5.1e-06	0.000104705
101802059	MMP2	NC_040057.1:20347905-20383146	792.368	455.126	0.95148	1.86e-06	4.27e-05
101791495	CHP1	NC_040050.1:37340647-37358732	72.3315	38.7773	0.951347	1.07e-05	0.000201901
101803856	TNK2	NC_040054.1:10268448-10294065	4.32066	2.52342	0.951145	0.00849085	0.0550997
101797820	MCTP2	NC_040056.1:5840178-5993256	6.77175	3.9472	0.951124	0.000258944	0.00317362
101798280	GALNT15	NC_040047.1:36696313-36726584	7.20881	3.60308	0.950446	0.00143121	0.013489
101803551	PROX1	NC_040048.1:22053938-22102359	0.745631	0.426408	0.949643	0.0327084	0.15055
101801990	RIPK1	NC_040047.1:79449678-79470581	7.36287	4.23508	0.949018	0.000809783	0.00837204
101795325	SPRY1	NC_040049.1:42730763-42735015	31.6897	18.4495	0.948897	0.00203356	0.0180452
101793097	GPR146	NC_040060.1:5969026-6021803	16.1439	9.13835	0.944608	0.0028878	0.0235651
101791881	TDP1	NC_040050.1:21755383-21797779	25.5488	14.7537	0.944401	7.35e-07	1.88e-05
101801454	SKIL	NC_040054.1:4874942-4892354	12.143	6.99776	0.94375	6.91e-05	0.00103451
101805325	GALNT9	NC_040061.1:2741790-2890048	0.349717	0.201631	0.943478	0.00539241	0.0385831
101804168	RAP2A	NC_040046.1:53157571-53187196	34.6108	19.9495	0.943032	8.27e-07	2.08e-05
101797757	CGAS	NC_040048.1:86269376-86283820	3.07092	1.68456	0.942467	0.00551022	0.0392391
101802521	IL15	NC_040049.1:36036698-36079589	15.6716	9.03977	0.942169	0.000276706	0.00336783
101805038	UFD1	NC_040061.1:4976689-4983884	59.754	34.5625	0.941371	8.1e-06	0.000156798
106020629	LOC106020629	NC_040046.1:163443324-163450241	26.5417	15.3904	0.94065	0.00033156	0.00393681
101797342	SPATA2	NC_040066.1:293982-308288	5.70737	3.99323	0.940614	0.000796898	0.00827323
101798140	ANKRD28	NC_040047.1:36354998-36581244	24.2052	13.9542	0.940355	6.11e-06	0.00012233
101797884	LOC101797884	NC_040055.1:18727025-18909437	0.367199	0.196312	0.940158	0.0299814	0.140802
101795589	STEAP2	NC_040047.1:23044887-23060885	10.6687	6.74312	0.938988	0.000472714	0.00533628
101797143	RND3	NC_040050.1:2408532-2421754	33.5516	15.2883	0.936735	0.00067953	0.00721373
101797584	STARD13	NC_040046.1:22590102-22883798	11.4682	6.63337	0.936552	3.59e-07	9.8e-06
101801855	GALNT2	NC_040048.1:42148456-42241970	51.2614	30.0101	0.936326	1.44e-05	0.000260786
101790326	RSBN1L	NC_040046.1:190454658-190518359	6.6792	3.75141	0.93585	1.34e-05	0.00024561
XLOC_116217	XLOC_116217	NC_040075.1:46144476-46186376	1.29222	0.864272	0.935829	0.0299811	0.140802
113841027	LOC113841027	NW_020865517.1:414-41263	5.35769	3.35683	0.935108	0.00350059	0.0274437
101804360	CD34	NC_040072.1:952487-965815	4.79288	2.82442	0.934116	0.0158484	0.0887393
101793390	KIAA1109	NC_040049.1:43157868-43264143	17.0954	9.85585	0.932901	6.12e-06	0.000122462
101800329	LOC101800329	NC_040056.1:8498708-8523565	5.18531	3.02219	0.932811	0.000207037	0.00263526
101799557	PLPP1	NC_040075.1:17265806-17339349	53.0431	29.8173	0.932517	1.23e-06	2.97e-05
101797981	ACAA1	NC_040047.1:4727225-4737560	11.7146	6.79962	0.932398	9.63e-05	0.00137236
101794848	ARHGAP24	NC_040049.1:44675117-44881789	6.58828	3.75873	0.932305	0.00381192	0.0293616
101790989	CTXN1	NC_040065.1:2203838-2239289	2.98677	1.75247	0.932293	0.0102768	0.0635487
113843871	CCDC71L	NC_040046.1:188514588-188519702	16.9885	9.71914	0.931333	0.00497448	0.0361931
110352536	LOC110352536	NC_040060.1:8008690-8042309	1.78426	1.14176	0.931008	0.0185304	0.0995003
101804324	PI4K2B	NC_040049.1:57529407-57550135	10.8069	6.26502	0.930069	0.00415238	0.0313812
101799744	SLC38A9	NC_040075.1:17346913-17394817	8.27147	4.51869	0.93002	1.82e-05	0.000320495
101792668	PHACTR2	NC_040048.1:55094596-55231733	12.9488	7.62066	0.929845	1.17e-05	0.000218336
101792404	CSRNP1	NC_040047.1:5228773-5241598	22.2713	12.7459	0.928312	0.000211201	0.00268067
101801559	MET	NC_040046.1:176642406-176805799	5.46624	3.14208	0.927102	0.000180112	0.00234438
101800525	DECR1	NC_040047.1:130595091-130605985	13.5831	7.95573	0.926339	0.0037199	0.0288047
101798831	SEMA3G	NC_040058.1:18504474-18522389	13.2774	7.77523	0.926242	0.000798601	0.00828604
101794116	ASAP2	NC_040048.1:102216936-102302004	13.2607	7.725	0.925975	4.96e-06	0.000102335
101795457	DNAJB9	NC_040046.1:173103240-173111716	39.7288	23.2162	0.92442	5.2e-05	0.000810741
101790650	LRP5	NC_040050.1:31094074-31239415	11.6365	6.77257	0.923652	1.19e-05	0.00022107
101792575	USP44	NC_040046.1:156530567-156549264	2.25129	1.22142	0.923251	0.00637417	0.0440795
101796094	RBP5	NC_040046.1:121949911-121951796	83.1943	48.8407	0.923159	0.000186801	0.00241743
101797650	RASGRF2	NC_040075.1:70491064-70623652	0.311887	0.182872	0.922436	0.00717897	0.0483617
101798761	RILP	NC_040065.1:10872506-10877436	3.51357	2.05914	0.920342	0.0310111	0.144759
113845515	TRIM47	NC_040064.1:3468121-3476642	11.1393	6.52847	0.918616	0.000715055	0.00751997
101800488	ZNF827	NC_040049.1:34627366-34790922	6.08785	5.95808	0.917366	0.000489381	0.0054858
101795079	ARL14EP	NC_040050.1:61507354-61529873	19.1406	11.3372	0.917243	8.09e-05	0.0011825
101801433	SELENOP	NC_040075.1:14155168-14165090	79.0898	46.6173	0.915564	0.000205613	0.0026201
101794341	LOC101794341	NC_040048.1:115001865-115014098	4.84347	2.83582	0.91541	0.00267252	0.0222739
101795193	UBA6	NC_040049.1:14899609-14931126	26.5546	15.6217	0.915362	5.99e-06	0.000120316
101797221	TTF1	NC_040063.1:6863429-6872516	5.34233	3.38239	0.914331	0.0058232	0.0410401
101795852	SLC16A10	NC_040048.1:69771232-69837819	7.44733	4.3785	0.913944	0.000139437	0.00188715
101789966	PLOD1	NC_040067.1:2927945-2945969	121.694	71.6593	0.913869	1.68e-05	0.000298538
101799612	CPT1A	NC_040050.1:51103038-51143305	34.3936	20.7101	0.912885	3.68e-05	0.00059856
101793898	FAM45A	NC_040051.1:6199280-6208969	24.5653	14.4869	0.912567	3.36e-05	0.00055457
101797577	SCPEP1	NC_040064.1:661260-678868	39.7342	22.8781	0.909736	1.31e-05	0.000240867
106015823	LOC106015823	NC_040048.1:32719893-32729182	7.44593	4.35832	0.909462	0.0220075	0.112662
101799335	METTL11B	NC_040053.1:26629102-26696307	2.15187	1.23589	0.908079	0.00525784	0.0378137
101790458	SYT9	NC_040050.1:63469731-63601463	3.93503	3.24417	0.906831	0.0241567	0.120219
101790896	AFAP1L1	NC_040055.1:845402-866742	1.31006	0.776057	0.906488	0.043986	0.185133
101789725	SFXN4	NC_040051.1:6185602-6198075	8.46509	4.99698	0.905993	0.000903593	0.00919274
101801319	RAD1	NC_040075.1:11138010-11145980	3.72526	2.20982	0.905186	0.00991118	0.0617685
106015147	HOXD8	NC_040052.1:21180703-21185415	13.9848	8.14434	0.904877	0.00765537	0.050899
101797172	LOC101797172	NW_020866569.1:6880-24600	11.5443	6.44127	0.904567	0.00127322	0.0122618
101796415	IRAK2	NC_040058.1:510125-526207	10.9205	6.46042	0.904533	7.68e-05	0.00113243
101799350	LDAH	NC_040048.1:108465078-108580857	22.5781	12.3443	0.904119	2.5e-05	0.00042514
110351183	LOC110351183	NC_040074.1:4122347-4123548	615.897	369.607	0.902581	0.0181352	0.0980471
101804683	PIEZO2	NC_040047.1:107378533-107687208	13.5039	8.01227	0.901602	0.000145306	0.00194926
101797285	PDGFRA	NC_040049.1:48478587-48514807	231.315	137.596	0.900883	3.05e-05	0.000508437
113839593	KAT2B	NC_040047.1:38311939-38357954	16.7426	9.90405	0.90051	2.8e-05	0.000471262
101804905	NEK10	NC_040047.1:40896189-41004886	0.826248	0.419084	0.899972	0.00507395	0.0367976
101793695	TIGAR	NC_040046.1:124569526-124580404	18.8391	11.2202	0.899096	6.58e-05	0.000992163
101804927	LOC101804927	NC_040048.1:32700804-32717291	8.11051	5.31724	0.896971	0.0141162	0.0812276
101795349	KCNJ8	NC_040046.1:127840960-127848967	7.38921	4.43672	0.896742	0.00455618	0.0338085
101797224	TBX2	NC_040065.1:8096682-8107148	2.32724	1.39035	0.896538	0.0239213	0.119436
101794672	UGP2	NC_040048.1:14734458-14760038	145.76	86.8456	0.896257	3.08e-06	6.68e-05
101801061	SLC10A7	NC_040049.1:34438859-34603083	28.0452	16.1873	0.895818	2.55e-06	5.66e-05
101791617	TSTA3	NC_040047.1:154923407-154943199	4.91211	2.93276	0.895607	0.00197221	0.0176352
101804348	WFDC1	NC_040057.1:6163741-6176731	4.73828	2.82621	0.895193	0.00128728	0.0123624
101792537	TMBIM4	NC_040046.1:166896541-166904378	46.776	28.0073	0.89373	3.78e-05	0.000613598
101790194	SPRED1	NC_040050.1:44103722-44164793	32.0604	19.2829	0.893072	0.000353795	0.00416558
101793419	CD40	NC_040066.1:15637953-15643068	8.73864	5.24397	0.893041	0.00647756	0.0446
101803291	NFE2L2	NC_040052.1:20644172-20671158	67.2848	40.4302	0.892742	4.8e-05	0.000757132
101790680	TMEM268	NC_040063.1:2704918-2714226	4.41474	2.63604	0.891739	0.00966736	0.0605955
101793907	RYR2	NC_040048.1:25002542-25407956	0.433844	0.259616	0.890847	0.000616678	0.00664727
101796880	PLCD3	NC_040073.1:1351624-1355648	7.895	4.74098	0.890608	0.0159966	0.0893018
101792908	PLEKHM1	NC_040073.1:941489-960811	9.20796	5.53578	0.890436	0.000587465	0.00636293
101795139	CDC14A	NC_040053.1:33273241-33332885	9.649	5.7645	0.890157	8.53e-05	0.00123355
113843933	LOC113843933	NC_040051.1:29076527-29376031	0.334584	0.204248	0.889155	0.0347416	0.156858
101802043	THUMPD2	NC_040048.1:15539185-15548222	8.02978	4.82645	0.888501	0.00446026	0.0333376
101796296	SEMA3C	NC_040046.1:191927064-192050453	49.1687	29.4047	0.888362	8.3e-07	2.09e-05
101796964	LOC101796964	NC_040049.1:12894103-12912241	30.9702	14.8609	0.887869	0.000506143	0.00565114
101796292	SEMA3A	NC_040046.1:193892893-194067221	32.6827	19.6828	0.885588	7.32e-05	0.00108541
101800821	GALK2	NC_040057.1:3575090-3627582	16.5553	9.97326	0.884945	0.00017147	0.0022449
101791595	CDK17	NC_040046.1:156775850-156871053	20.3625	13.3328	0.88488	0.000135812	0.00184252
101804957	MATN2	NC_040047.1:133641536-133720774	1.3111	0.784256	0.884468	0.000852909	0.00874446
101804920	LRRC8A	NC_040063.1:8157842-8179102	8.23307	4.96231	0.882487	0.000162475	0.00213586
101790074	LOC101790074	NC_040046.1:27639947-27674957	26.2801	15.831	0.881135	6.81e-06	0.000134163
101801190	LOC101801190	NC_040047.1:20743966-20775264	0.730462	0.43863	0.880491	0.0227054	0.115184
101791782	NSUN3	NC_040046.1:110184760-110204581	5.87325	3.55355	0.879032	0.00047188	0.0053322
101793450	TMEM123	NC_040046.1:13782551-13799874	87.4348	53.0738	0.878046	1.3e-05	0.000240239
101794813	SMYD5	NC_040049.1:74646628-74652969	8.72214	5.26044	0.878019	0.0144338	0.0825686
101797483	COBL	NC_040047.1:85008138-85161351	8.98529	5.42035	0.877268	8.12e-06	0.000156985
101790153	LY96	NC_040047.1:123921737-123927520	5.72531	3.47997	0.876594	0.0190761	0.101412
101792469	ELAVL4	NC_040053.1:11442901-11520557	5.2783	3.17456	0.875748	4.46e-05	0.000713986
101802668	BANK1	NC_040049.1:6541858-6677111	0.457999	0.275822	0.875688	0.0102495	0.0634498
101791104	ITGA6	NC_040052.1:22717000-22763613	31.3784	17.4973	0.875436	0.000227787	0.00284199
101804837	KLHL18	NC_040047.1:830957-849483	2.98196	1.76964	0.875316	0.00644869	0.0444694
101790665	RASSF9	NC_040046.1:152772902-152807574	1.81986	1.10106	0.874224	0.00217255	0.0189659
101798911	RHBDF2	NC_040064.1:3163110-3178235	6.43859	3.91989	0.872794	0.00284096	0.0233058
101797726	SHPK	NC_040065.1:9283616-9292998	5.07886	3.20294	0.871935	0.018127	0.0980264
101805327	CARD19	NC_040058.1:11764023-11795632	22.1901	12.9802	0.870039	0.000136752	0.00185305
101804926	DENND4A	NC_040056.1:2592705-2643594	36.0125	22.3023	0.868305	6.51e-06	0.000129182
101798229	UPF2	NC_040046.1:196687709-196749509	19.6878	11.6383	0.868041	2.08e-05	0.000361517
101799761	ZFYVE21	NC_040050.1:14439341-14453122	61.9606	37.8089	0.866877	0.00032751	0.00389904
101802393	DUSP1	NC_040059.1:12078640-12081325	63.0437	38.4448	0.865359	0.000145329	0.00194926
101791660	BRD9	NC_040047.1:64884274-64910723	20.962	13.3215	0.865296	1.09e-05	0.000205484
101790332	LOC101790332	NC_040065.1:1943837-1996479	7.29085	4.47321	0.865185	0.00213712	0.0187367
101790605	DEF6	NC_040072.1:4931931-4945404	1.30526	0.797389	0.864163	0.0420311	0.179518
101796362	N4BP2L1	NC_040046.1:22232849-22247784	14.4559	8.67492	0.863411	0.000205589	0.0026201
101805023	MAPK14	NC_040072.1:4714088-4739096	27.0502	16.5192	0.863328	1.77e-05	0.000312428
101803509	GLIS3	NC_040075.1:27232539-27405573	4.09801	2.50807	0.862698	0.000254697	0.0031284
101800028	ARHGEF5	NC_040046.1:125938167-125951822	2.68688	1.64051	0.862296	0.00956434	0.0600191
101793747	FLOT2	NC_040065.1:10223789-10240348	34.2638	20.9862	0.861824	0.000369157	0.00431477
101789695	CENPU	NC_040049.1:20346869-20363182	30.6494	18.6678	0.861586	7.7e-05	0.00113482
101793988	RNF24	NC_040049.1:73443462-73464296	13.0062	8.32786	0.861101	0.00521574	0.0375881
101795355	ZBTB21	NC_040046.1:79735452-79784078	13.5626	9.21326	0.8599	4.91e-05	0.00077309
101800737	NCF2	NC_040053.1:23608211-23617962	3.37793	2.09488	0.859821	0.0120581	0.0719337
113839877	ECM1	NC_040071.1:442556-445218	11.2456	6.94145	0.856719	0.037594	0.166255
101798878	UVRAG	NC_040046.1:2092760-2178200	11.4014	6.92483	0.85656	5.59e-05	0.000862924
101803713	LOC101803713	NC_040053.1:29396468-29508940	2.34191	0.981401	0.856052	0.0333611	0.152526
101801019	LGMN	NC_040050.1:20531214-20558547	267.141	164.392	0.855449	4.16e-05	0.000668249
101795528	CD81	NC_040050.1:32661310-32693097	141.042	86.4704	0.854212	4.01e-06	8.47e-05
101798376	MC5R	NC_040047.1:101506449-101563714	6.4231	4.05663	0.852171	0.00647705	0.0446
101803562	TRIB1	NC_040047.1:145180246-145185617	18.0997	11.1368	0.852044	0.00152023	0.0141928
101795067	MAN1A1	NC_040048.1:65907218-66037261	6.43655	4.07896	0.851878	0.0163029	0.0905839
101802497	STAC3	NC_040073.1:5980203-5985802	9.08943	5.64214	0.847416	0.0142062	0.0816485
101794656	KLHL15	NC_040046.1:88804612-88831994	13.6752	8.42113	0.84604	0.000550673	0.0060461
101800575	ABCA12	NC_040052.1:12923081-13007346	5.75773	6.11222	0.845502	0.0105609	0.0649652
101801706	DNAJC21	NC_040075.1:11151274-11168094	6.7505	4.17654	0.8432	0.000844285	0.00867553
101794712	NRIP1	NC_040046.1:101298850-101528865	78.5659	53.1273	0.842538	1.39e-05	0.00025347
101804404	TVP23A	NC_040060.1:17003558-17014109	2.59715	1.60082	0.842198	0.022553	0.114662
101800961	PHACTR1	NC_040047.1:62873665-63211137	3.88614	2.17663	0.842063	0.000195824	0.00252112
101804606	NCOA7	NC_040048.1:63020441-63089091	39.1623	18.5588	0.839803	2.39e-05	0.000408542
101791971	POLI	NC_040075.1:1146929-1162341	10.1798	6.32182	0.839543	0.0013468	0.0128243
101793831	LOC101793831	NC_040047.1:112151889-112182308	13.1361	8.11551	0.839469	0.00121016	0.0117678
101791383	ADAMTS7	NC_040056.1:785756-829678	0.961217	0.594704	0.838507	0.0261978	0.127929
101794314	NFIL3	NC_040075.1:45076132-45090533	74.6243	46.2212	0.835974	1.7e-05	0.000302277
101802029	ATP8A1	NC_040049.1:51514894-51620626	3.01004	1.89241	0.834372	0.000257572	0.00316025
101802207	GCHFR	NC_040050.1:35464433-35476293	7.24446	5.332	0.834221	0.0313276	0.145782
101802787	RAB31	NC_040047.1:106946500-107011425	6.09983	3.74068	0.834185	0.000547434	0.00602231
101795967	LOC101795967	NC_040059.1:5142501-5191132	44.7827	28.5664	0.833427	6.29e-05	0.00095675
101799874	DSEL	NC_040047.1:99535818-99547638	10.5133	6.53104	0.832621	0.000644797	0.00688427
101792876	SPEN	NC_040067.1:852049-917561	14.8161	9.3267	0.831779	9.07e-05	0.00130036
101799297	MED12	NC_040055.1:11587444-11624073	20.1619	12.5221	0.831559	4.89e-05	0.000770569
113839785	LOC113839785	NC_040069.1:1479658-1487648	6.24074	3.92309	0.829808	0.0142917	0.0820483
101796641	VILL	NC_040047.1:4585120-4617411	10.7417	6.95561	0.827729	0.00103384	0.0103213
113844138	LOC113844138	NC_040052.1:2642646-2706341	6.51108	3.71572	0.826678	0.0036742	0.0285494
101802653	FYB1	NC_040075.1:12855226-12917965	3.37211	2.11457	0.825857	0.00117523	0.0114967
101792059	ANKS3	NC_040060.1:11999631-12015749	4.71671	3.5268	0.825398	0.00311908	0.0250743
101792886	DCDC2	NC_040047.1:48506527-48567181	0.317132	0.198623	0.823542	0.0472663	0.194764
101799858	SLC8A1	NC_040048.1:15889971-15992879	0.653338	0.406916	0.823466	0.00360505	0.0280958
101798976	LOC101798976	NC_040048.1:108200813-108201868	44.6597	28.0297	0.822998	0.0110623	0.0672477
101802743	PREX1	NC_040066.1:757383-935572	14.2497	8.7037	0.822363	1.34e-05	0.000245396
101793100	IL17RA	NC_040046.1:138490159-138509703	28.0708	17.6668	0.82224	0.0380118	0.167513
101803621	SPSB1	NC_040067.1:4208845-4247407	17.4002	11.0651	0.821686	2.84e-05	0.000478318
106019484	LOC106019484	NC_040075.1:35835491-35875091	3.22921	1.97805	0.819707	0.0202358	0.105965
101803995	TSPO	NC_040046.1:129537581-129580619	43.0469	27.5596	0.818582	0.00168259	0.0154327
101796025	TAF1	NC_040055.1:11501449-11531100	19.8944	12.3358	0.818182	6.55e-05	0.00099012
101804022	VWA8	NC_040046.1:30623197-30811272	13.1525	8.2789	0.815809	5.34e-05	0.000827308
101796323	PLA2R1	NC_040052.1:27082718-27120320	41.8422	26.4053	0.81347	3.87e-05	0.000626627
101802101	ANK2	NC_040049.1:2692022-3016813	29.2369	18.2481	0.813372	0.000100719	0.00142409
101792794	ZNRF1	NC_040056.1:17498432-17509586	7.92968	5.14788	0.812875	0.0237768	0.118953
101798623	HIC2	NC_040061.1:5433327-5515471	11.6804	7.74754	0.811615	0.00157248	0.0146138
101800658	PCBD1	NC_040051.1:32489216-32493319	14.14	8.98547	0.809524	0.00760392	0.0506734
106014283	LOC106014283	NC_040052.1:4514035-4529566	1.30097	0.824308	0.809155	0.0384322	0.168769
101801954	LAMA5	NC_040066.1:12385515-12475613	0.66611	0.422108	0.80829	0.0178631	0.0969262
101792773	PDPN	NC_040067.1:2563952-2579420	79.8707	50.537	0.807644	0.000190861	0.00246429
101797316	NEK4	NC_040058.1:17075372-17092716	4.48223	2.80857	0.807544	0.00829597	0.0540852
101802750	COBLL1	NC_040052.1:25247585-25331719	11.3075	7.52479	0.806256	0.0010029	0.0100483
113844293	LURAP1	NC_040053.1:13788643-13792684	11.3893	7.24381	0.806225	0.0255063	0.125233
101802147	L3MBTL3	NC_040048.1:61022158-61110518	13.5355	12.0548	0.805972	0.000307791	0.00369366
101793654	KLHL14	NC_040047.1:112057340-112121849	1.61393	1.01154	0.804897	0.0244196	0.12109
101791402	ABCC10	NC_040048.1:31990669-32004275	1.72874	1.10224	0.803848	0.0475477	0.195487
101805160	LGALS3	NC_040050.1:8241224-8245417	321.965	204.832	0.803456	1.36e-05	0.000249044
101798393	KLHL22	NC_040061.1:6225158-6242461	20.6187	13.147	0.803333	0.000103866	0.00146305
113839786	EVA1B	NC_040069.1:1483918-1487840	40.7287	25.8929	0.803	0.00275097	0.0227756
101793948	B3GNT2	NC_040048.1:15253356-15275411	32.0677	19.542	0.802295	4.19e-05	0.000672005
101802587	TSC22D1	NC_040046.1:29340769-29418250	39.3666	16.7861	0.800351	5.23e-05	0.00081423
101797858	SEC14L5	NC_040060.1:13170706-13206743	2.25973	1.43561	0.800203	0.00258974	0.0217049
101799051	CBLB	NC_040046.1:113163381-113303301	14.5793	9.69911	0.799994	0.000231188	0.00287993
101790739	MIIP	NC_040067.1:2906772-2914525	6.39265	4.08423	0.799985	0.0118755	0.0711515
101790626	TENT4A	NC_040047.1:83550672-83584651	7.11951	4.75107	0.799701	0.00683787	0.0464541
101791030	STYK1	NC_040046.1:124178813-124201818	5.97334	3.37003	0.799417	0.0133584	0.077764
101802525	CRAMP1	NC_040060.1:13538186-13582679	10.5761	7.00207	0.799211	0.000579375	0.00629657
101796319	CAPN5	NC_040046.1:2876402-2918897	12.541	8.00539	0.798924	0.000473386	0.00534118
101793026	PAPPA	NC_040063.1:3121916-3483385	4.2682	2.87715	0.798351	0.000214452	0.00270968
101798600	SLC4A4	NC_040049.1:15186560-15411341	8.65922	5.51501	0.797998	6.58e-05	0.000992531
101800968	LOC101800968	NC_040046.1:177424640-177488440	4.40712	2.80792	0.79784	0.000478864	0.00539756
101794947	SFRP2	NC_040049.1:31581867-31586221	45.4859	29.0512	0.79762	0.00108121	0.0107134
101791066	INO80C	NC_040047.1:88112623-88142238	22.18	14.2032	0.797489	0.00238515	0.0203781
101803685	IGFBP3	NC_040047.1:53446482-53462829	12.1594	7.59142	0.797048	0.0060247	0.0421542
101803881	LYN	NC_040047.1:116692496-116745642	18.633	12.212	0.796657	0.00014679	0.00196417
101800340	ZNF710	NC_040056.1:349618-381718	6.83763	5.27599	0.79637	0.00624411	0.0433784
101791895	LOC101791895	NC_040065.1:11454897-11479682	3.13036	2.13804	0.795072	0.0123576	0.0732233
101799593	PTPN13	NC_040049.1:45042813-45152910	33.1288	20.9744	0.793759	5.79e-05	0.000889173
101797810	LRRC8C	NC_040053.1:20716824-20737995	8.68032	5.53057	0.791365	0.00532566	0.0381792
101791351	KLHL25	NC_040056.1:7094356-7111732	6.91974	4.64814	0.791054	0.0213556	0.110331
101792972	SAMD11	NC_040067.1:5465546-5564949	5.04608	3.24396	0.790803	0.00112781	0.0110918
101797005	AFF4	NC_040059.1:3286507-3338810	28.503	18.2218	0.789389	0.000751599	0.00786011
101795535	LRRC38	NC_040067.1:2495454-2701246	3.84473	2.14568	0.788666	0.0394084	0.17158
101800637	RNF150	NC_040049.1:36188801-36310531	19.1836	12.2838	0.787957	7.04e-05	0.00105122
101791224	TRABD	NC_040046.1:182062436-182095615	21.3031	13.7491	0.787609	5.36e-05	0.00083039
101794129	VPS54	NC_040048.1:14685003-14734454	9.36618	6.08603	0.78735	0.000395096	0.00456802
101803641	ERO1B	NC_040048.1:24662178-24717673	3.68381	2.09683	0.786581	0.0358367	0.160736
101799028	HMGCLL1	NC_040048.1:92742284-92821539	2.37666	1.54414	0.785267	0.013729	0.0795706
101795006	PLPP4	NC_040051.1:5555763-5616614	4.20478	2.5351	0.784508	0.00797883	0.0525208
101800013	GLIS1	NC_040053.1:9768708-9960912	2.23296	1.44237	0.784108	0.0288371	0.137062
101789531	LOC101789531	NC_040052.1:30322956-30401219	8.98032	5.70071	0.782541	0.0131189	0.0766881
101804534	ANPEP	NC_040056.1:394287-403462	18.2298	11.676	0.781669	0.0082043	0.0536722
101798064	FGF2	NC_040049.1:42955582-42991361	22.9218	14.7296	0.781326	0.000241373	0.00298105
101801367	ARFGAP1	NC_040066.1:13492804-13512428	52.6011	33.9463	0.780286	5.75e-05	0.000884667
101802226	FAM169B	NC_040056.1:4186100-4225916	2.28926	1.46024	0.779015	0.00614264	0.0428458
113843283	PHLDA1	NC_040046.1:163302063-163302731	41.6549	26.9753	0.778508	0.0279435	0.133904
101801004	LOC101801004	NC_040046.1:120074888-120088551	26.3141	17.0702	0.778353	0.000283272	0.00343615
101795840	SLC35F5	NC_040052.1:34139827-34175424	8.89318	5.92049	0.77755	0.00929865	0.058812
101793920	SNAPC1	NC_040050.1:10707249-10716722	10.0219	6.31798	0.777371	0.0234089	0.117479
101795272	RAB3C	NC_040075.1:18524839-18661828	0.729434	0.473653	0.777255	0.002812	0.0231359
101800628	LOC101800628	NC_040064.1:2108688-2120696	19.7014	12.7401	0.777115	0.000241577	0.00298193
101801202	FANCL	NC_040048.1:6756525-6794490	6.12817	3.92264	0.777026	0.0131035	0.0766177
101798634	ATP2B2	NC_040058.1:14870618-15194413	5.77258	3.67041	0.776897	0.00887551	0.0569377
101796698	SYS1	NC_040066.1:4532978-4535614	13.2407	8.60465	0.775171	0.0224317	0.11436
101800370	SNX29	NC_040060.1:10061144-10194824	17.1875	11.0491	0.774964	0.000195963	0.00252146
101790395	CHD5	NC_040067.1:6471020-6500558	1.24951	0.753517	0.773305	0.0381727	0.168057
101799765	LOC101799765	NC_040053.1:26829591-26840717	37.3	24.6226	0.772171	0.0018473	0.0166858
101800696	LOC101800696	NC_040075.1:9515251-9591022	23.3864	15.2228	0.771026	0.000440854	0.00502716
113842675	LOC113842675	NC_040047.1:33428762-33507395	3.23571	2.05409	0.770755	0.0122941	0.0730068
101797183	SLC7A6	NC_040057.1:21165803-21197598	38.1227	24.714	0.770595	8.36e-05	0.00121343
101797856	ARHGAP39	NC_040047.1:154953507-154974496	3.04388	1.99286	0.770024	0.0185838	0.0996804
101801962	DCN	NC_040046.1:154891931-154929531	1807.81	1177.84	0.769755	0.000219669	0.00276315
101799699	IGF2BP2	NC_040054.1:15267676-15283911	10.8463	7.06189	0.76969	0.001332	0.0127211
101804399	EPC2	NC_040050.1:2104336-2145181	12.2784	8.19475	0.769112	0.00051345	0.00571
101795784	F10	NC_040046.1:61075168-61087601	8.26233	5.39899	0.769041	0.00214298	0.0187808
110353390	HIGD1A	NC_040047.1:2691487-2702083	8.55125	3.45736	0.768983	0.0177599	0.096436
101800352	FAM174B	NC_040056.1:6405790-6425270	15.9896	11.7915	0.766753	0.00688121	0.0467061
101791613	A4GALT	NC_040046.1:129333089-129349477	4.80641	3.75937	0.766652	0.0160323	0.0894124
101799848	LOC101799848	NC_040051.1:21126974-21159084	2.25858	1.48314	0.765598	0.0224411	0.11436
101791002	NKTR	NC_040047.1:2806890-2839231	17.2219	11.4347	0.76486	0.00372737	0.0288389
101796803	ITGB2	NC_040052.1:15855811-15869511	5.10165	3.34216	0.764794	0.00886797	0.0569056
101803752	TMEM50B	NC_040046.1:94237307-94262833	64.9113	43.5139	0.764576	9.08e-05	0.00130057
101792626	LOC101792626	NC_040047.1:127395506-127398660	97.6963	63.9729	0.76348	0.00134156	0.0127939
101802296	PGAM5	NC_040061.1:4029042-4038600	28.947	18.9673	0.763356	0.0338083	0.153913
101793708	SERINC1	NC_040048.1:64660406-64676820	319.88	209.376	0.763095	4.78e-05	0.000755666
101802905	CARHSP1	NC_040060.1:13607109-13641690	90.9527	59.0998	0.761818	6.23e-05	0.000952954
101798477	KLC1	NC_040050.1:14464104-14512422	31.1121	22.1391	0.760907	0.00164495	0.0151742
101790643	SDCBP	NC_040047.1:117665446-117678431	316.21	207.346	0.76016	4.94e-05	0.000775604
101797937	MOB3B	NC_040075.1:65761682-65818696	2.64646	1.71134	0.760002	0.000789683	0.00820868
101794842	TRIB2	NC_040048.1:104010040-104029700	94.4299	61.7289	0.759685	4.78e-05	0.000755666
101798666	KCNB1	NC_040066.1:448526-561837	0.304177	0.20009	0.759661	0.0493611	0.200417
101790938	EXOG	NC_040047.1:5727468-5748977	14.9517	9.47197	0.758911	0.00539404	0.0385831
101801619	THBS4	NC_040075.1:22432827-22471670	1.68849	1.10673	0.757765	0.00925026	0.0586546
101790975	IFNAR1	NC_040046.1:94277305-94299055	48.4391	32.7582	0.757686	0.00117957	0.0115302
101801697	ITSN1	NC_040046.1:93968317-94096904	57.0206	40.1274	0.756757	5.69e-05	0.000877763
101794662	NT5E	NC_040048.1:81286777-81373459	7.28303	4.42555	0.754895	0.00197732	0.0176668
101790789	IFNGR2	NC_040046.1:94250791-94262786	138.757	91.5818	0.753532	0.000154967	0.00205522
101804317	CSF1	NC_040068.1:143112-152986	10.6246	6.65242	0.749628	0.0181504	0.0981057
101802307	FBXL4	NC_040048.1:75657656-75714780	12.831	8.40635	0.749027	0.000539933	0.00596024
101805223	PRPF39	NC_040050.1:5706666-5726553	20.4386	12.7832	0.748896	0.00133051	0.0127123
101797624	COL23A1	NC_040059.1:6410964-6596666	2.79681	1.75248	0.748654	0.00251048	0.021183
101791200	SOCS3	NC_040064.1:274386-276369	16.3832	10.8075	0.747502	0.0421646	0.179768
101804457	FBXO44	NC_040067.1:3092741-3098588	16.5365	10.9572	0.747352	0.00494268	0.0359851
101791456	CDCP1	NC_040047.1:45650729-45676437	5.83762	3.87088	0.747014	0.00714334	0.0481794
101790899	DUSP16	NC_040046.1:133180929-133248736	13.1467	9.16011	0.746707	0.00824174	0.0538567
101799805	TLL2	NC_040051.1:20998270-21081671	0.771056	0.506691	0.746465	0.0183612	0.098916
113840216	LOC113840216	NC_040075.1:44927152-44961811	1.33507	0.975314	0.746201	0.0210397	0.109227
101804222	CPQ	NC_040047.1:133239739-133395008	5.1234	3.58464	0.746002	0.00173064	0.0158004
101799651	JAK2	NC_040075.1:27631833-27723416	35.8485	22.4401	0.745593	0.000365635	0.00427807
101792961	TRNT1	NC_040058.1:2151242-2156276	20.3236	13.7242	0.743671	0.00529511	0.038033
101793754	GPBP1L1	NC_040053.1:14134326-14150810	60.8378	40.3228	0.742863	8.37e-05	0.00121529
101794879	JAK1	NC_040053.1:6353228-6406878	75.7854	50.1611	0.742751	6.52e-05	0.000985811
101804270	FAAH2	NC_040055.1:6391905-6398229	6.66148	4.42373	0.742504	0.0432369	0.182652
101805398	LOC101805398	NW_020866756.1:3710-16273	3.78426	2.53755	0.739746	0.0137804	0.0797655
101794905	TANGO6	NC_040056.1:20731899-20766780	8.1671	5.46342	0.737793	0.00875641	0.0564087
101793969	HS3ST3B1	NC_040064.1:4781025-4807281	1.50883	1.00867	0.737625	0.0399204	0.173104
101793301	ATXN7	NC_040058.1:7188508-7270772	5.52752	3.64521	0.737515	0.000903106	0.00919195
101793073	HSPB7	NC_040067.1:927028-928444	26.0563	17.3212	0.736394	0.0483417	0.197698
101795750	ETV6	NC_040046.1:132716625-132865843	33.1719	23.2978	0.736023	0.00127353	0.0122618
101804820	BRI3	NC_040060.1:7449026-7463380	52.3666	35.0131	0.735593	0.000449124	0.00510591
101799116	MEF2D	NC_040071.1:170672-195529	4.02054	2.69427	0.735229	0.0107878	0.0661258
101801681	PIGC	NC_040053.1:27152233-27155418	12.2959	8.30032	0.73507	0.0405742	0.175026
101803245	SSH2	NC_040065.1:9896380-9982045	5.32599	3.56214	0.734134	0.000725184	0.00761936
101797223	APOD	NC_040054.1:12797463-12818677	2.69274	1.59746	0.734014	0.0390361	0.170314
101802304	FARP1	NC_040046.1:53356353-53549488	33.7857	23.2534	0.733737	0.000175879	0.00229727
101800215	CASD1	NC_040047.1:25254584-25288353	16.9516	11.2715	0.733252	0.000566899	0.00619697
101791187	LAMB2	NC_040058.1:21936133-21945163	9.0107	6.03829	0.733152	0.0312885	0.145691
101789522	MYOD1	NC_040050.1:64007319-64010274	176.473	118.161	0.732778	0.000629765	0.00675591
101793750	ZFX	NC_040046.1:88743223-88767160	5.8147	3.89613	0.732368	0.00398996	0.0304406
101802090	DONSON	NC_040046.1:94117876-94124579	8.1235	6.1535	0.732335	0.0168866	0.092953
113845378	LOC113845378	NC_040062.1:990998-1011929	572.81	377.858	0.731352	0.000179691	0.00234152
101803765	SLC6A15	NC_040046.1:152230875-152272480	8.16411	5.44665	0.730699	0.00109444	0.010811
101803490	ATOH8	NC_040049.1:70207846-70228718	5.90448	4.06027	0.7295	0.00452963	0.0337326
101794564	CTSS	NC_040071.1:689384-694196	23.7133	15.8762	0.728041	0.00243342	0.0206491
101792513	FAF2	NC_040059.1:10716987-10730680	19.36	13.0041	0.72796	0.00121649	0.011814
101800764	PRXL2C	NC_040075.1:41975158-41979455	38.5031	25.8259	0.727917	0.00363394	0.028272
101804206	PRDX1	NC_040053.1:14192639-14198627	808.217	542.285	0.727908	0.000231262	0.00287993
101797835	FZD1	NC_040047.1:23570056-23576391	46.4632	30.9466	0.723378	0.00669242	0.0457428
101795087	PDLIM5	NC_040049.1:8944206-9073406	43.0269	28.398	0.72334	0.000393475	0.00455162
101790349	DOCK11	NC_040055.1:12757413-12831604	7.82059	5.25661	0.722339	0.000227835	0.00284199
101796331	FAS	NC_040051.1:18179174-18219100	19.1285	12.7777	0.721709	0.000785959	0.00817754
101790475	UBA2	NC_040057.1:12294942-12311383	82.7767	55.6109	0.719776	0.000165296	0.00217041
101795607	ZNF639	NC_040054.1:7416057-7422388	14.3962	9.69501	0.719611	0.00518613	0.0374203
101794904	ZHX2	NC_040047.1:144135834-144202866	19.938	13.4475	0.713652	0.00265057	0.0221321
101803065	RASL11A	NC_040046.1:20442136-20443928	46.2359	31.2797	0.713089	0.00909903	0.0579576
101796913	PLBD2	NC_040061.1:8108276-8111171	21.1108	14.3722	0.71068	0.0253809	0.124782
101803236	YY1	NC_040050.1:16540135-16583901	8.86299	6.96204	0.710536	0.0164974	0.0912969
101796950	IRS1	NC_040054.1:22601240-22657623	7.90985	5.5817	0.710411	0.0194977	0.103032
101804564	GNG7	NC_040065.1:4392472-4449137	4.74952	2.9768	0.710218	0.00902274	0.057537
110352698	DNAJB5	NC_040075.1:9202425-9217186	8.49486	5.76246	0.709766	0.00921174	0.0584599
101791258	JADE2	NC_040059.1:4753246-4805574	6.45528	4.32235	0.709566	0.000702423	0.00740099
101799967	HIP1	NC_040074.1:4147190-4198816	7.73282	5.32068	0.708293	0.00591948	0.0415474
101800431	SORD	NC_040056.1:11036936-11057428	11.7677	8.41324	0.707309	0.00186452	0.0167859
101799185	SDK1	NC_040060.1:4245482-4635626	6.09446	4.14508	0.707169	0.00131163	0.0125694
101802978	ARSB	NC_040075.1:22906555-22978941	9.09932	5.91458	0.706584	0.0117851	0.0707327
101796423	MID1	NC_040046.1:74638709-74782599	20.4972	13.7276	0.703773	0.000835779	0.00859631
101801434	LOC101801434	NC_040046.1:125114092-125147221	1.06222	0.725549	0.702666	0.0454916	0.189785
101800051	NUAK1	NC_040046.1:146342216-146390675	38.9679	26.8934	0.702624	0.000513383	0.00571
101803278	LARP4B	NC_040047.1:10678225-10735098	20.2571	13.6817	0.702429	0.000280513	0.00340452
101800346	EMILIN2	NC_040047.1:104264655-104303686	25.5091	17.4155	0.702238	0.000672522	0.00715307
101798730	NPAS2	NC_040046.1:65225899-65326658	11.7168	9.02189	0.701768	0.0114843	0.0693166
101793347	TRPA1	NC_040047.1:123147083-123185915	1.68218	1.14437	0.701767	0.0126496	0.0745075
101792901	GPER1	NC_040060.1:5943007-5962631	3.05284	2.08168	0.701704	0.0147875	0.084221
101794469	GCNT7	NC_040066.1:9630676-9656507	6.5114	5.81547	0.701389	0.0336727	0.153482
101790397	LOC101790397	NC_040073.1:2807939-2819710	8.01725	5.45927	0.701377	0.0218462	0.112168
101793549	EIF4G3	NC_040067.1:544495-699191	12.3073	8.669	0.700962	0.00346328	0.0272273
101792038	TBX3	NC_040061.1:8488309-8501565	12.4812	8.61249	0.700835	0.00372086	0.0288047
101800454	DEPTOR	NC_040047.1:142975733-143051211	5.07925	3.55066	0.700714	0.00256391	0.0215366
101798953	RASGEF1C	NC_040059.1:6614828-6689309	1.13764	0.768718	0.700667	0.0100716	0.0625726
101789475	DACH1	NC_040046.1:40351324-40720911	3.02865	2.16703	0.700176	0.00598596	0.0419484
101790276	ADAM19	NC_040059.1:9713349-9746272	5.18491	3.52999	0.699093	0.00451547	0.0336506
101804250	TMEM168	NC_040046.1:174777637-174804343	12.2371	9.47686	0.698229	0.000844869	0.00867553
101794978	APOO	NC_040046.1:88840735-88870490	79.9319	54.8644	0.696847	0.00120965	0.0117678
101797768	MCTP1	NC_040075.1:76318039-76547512	3.20164	2.12608	0.696545	0.00564167	0.0400229
101803929	ELMOD1	NC_040046.1:16000827-16042074	12.464	8.55645	0.694505	0.000563277	0.00616639
101792171	LOC101792171	NC_040046.1:83713367-83732599	3.69771	2.54054	0.692253	0.0174173	0.0951277
101799245	JPH3	NC_040056.1:19594671-19644024	0.950086	0.65045	0.691923	0.0240248	0.11982
101799719	FMNL2	NC_040050.1:2836160-2937134	17.226	12.674	0.690153	0.000371284	0.00433144
101804028	CCDC85C	NC_040050.1:16997236-17101681	4.69954	3.22682	0.689429	0.00445934	0.0333376
113839582	THRB	NC_040047.1:39788225-39819876	7.48983	5.13164	0.689066	0.00280612	0.023096
101802188	ZNF532	NC_040075.1:117014-163029	15.719	10.8499	0.687244	0.000822534	0.0084834
101795753	ACOT9	NC_040046.1:88889537-88912395	36.5217	25.2091	0.686915	0.000658392	0.00701608
101804645	DOT1L	NC_040065.1:548019-622228	14.1844	9.63831	0.686647	0.0034327	0.0270342
113845140	LOC113845140	NC_040059.1:726029-752280	18.761	12.9205	0.685562	0.00220714	0.0191784
101794979	LOC101794979	NC_040054.1:23991919-24022072	38.5063	26.5302	0.685498	0.000594253	0.00642715
101802973	TLK2	NC_040073.1:2007726-2049940	16.1773	11.1514	0.68465	0.000477812	0.00538841
101793722	MTR	NC_040048.1:24925224-24981556	4.59347	3.79411	0.684063	0.0193752	0.102553
101797990	HTR2B	NC_040054.1:10022824-10094177	10.7607	8.61184	0.683466	0.00491224	0.0357983
101794506	KLF15	NC_040058.1:20991739-21020870	6.83155	4.6295	0.68251	0.0189307	0.100962
101797504	SH3PXD2A	NC_040051.1:12687202-12921211	39.0822	27.2063	0.682424	0.000632422	0.00678117
101790905	SLC35A1	NC_040048.1:80784598-80795379	30.4848	21.1217	0.682121	0.00100888	0.0100992
101790413	BCL11A	NC_040048.1:7720663-7786530	0.692859	0.480433	0.68132	0.033963	0.154366
101801011	PPHLN1	NC_040046.1:171859283-171941031	9.05057	6.24291	0.680381	0.00500593	0.0363748
101796579	LOC101796579	NC_040065.1:3551616-3555264	15.8905	11.0225	0.679582	0.0190817	0.101412
101805358	INSIG2	NC_040052.1:35331397-35345836	36.0045	25.3153	0.679536	0.000979758	0.00986038
101800296	RAP1A	NC_040072.1:1585201-1620489	106.975	74.1004	0.679234	0.000583463	0.00633487
101793053	MED26	NC_040065.1:3239524-3263733	6.8913	4.58257	0.67863	0.00817118	0.0535203
101792638	LOC101792638	NC_040052.1:23037186-23051558	43.5247	30.2914	0.677723	0.00478662	0.0350306
101804958	EAF1	NC_040047.1:43832704-43853176	15.093	9.8946	0.6777	0.00368715	0.0286223
101791599	MEX3C	NC_040075.1:1695998-1704970	9.31401	6.44593	0.677213	0.0121596	0.0723807
101797546	RBMS1	NC_040052.1:26857061-27006384	72.2954	52.3781	0.676567	0.00201839	0.0179409
113844431	LOC113844431	NC_040054.1:23985421-23991889	20.3842	14.1543	0.675542	0.00768772	0.0510839
101799374	LOC101799374	NC_040060.1:4225722-4238624	24.5065	17.3258	0.675264	0.00403743	0.0307401
101803059	STAT6	NC_040073.1:5840236-5852716	38.8343	27.1408	0.673083	0.00574471	0.0406255
101797590	UBC	NC_040061.1:10994668-10996310	1542.43	1074.75	0.67282	0.000413128	0.00475203
101801899	CRYZL1	NC_040046.1:94097103-94117724	43.114	30.0962	0.671789	0.00038257	0.00444149
101802326	ITGA1	NC_040075.1:16250383-16318476	9.02132	6.29115	0.668462	0.00382921	0.0294544
101802203	COMMD8	NC_040049.1:49999655-50003407	17.9309	12.5252	0.668058	0.0390533	0.170314
101804389	DAZAP1	NC_040065.1:4515714-4536971	22.8971	16.0474	0.66754	0.000899203	0.00916265
101797715	LOC101797715	NC_040048.1:15746260-15752423	39.5456	27.5869	0.666348	0.00658774	0.0452061
101799192	XDH	NC_040048.1:20799538-20847146	10.97	7.66919	0.665819	0.000782223	0.00814623
101797164	ABCB11	NC_040052.1:23962118-24013220	3.34401	1.80485	0.664213	0.0275624	0.132581
101790851	CHKA	NC_040050.1:30871570-30893527	61.9938	39.769	0.663436	0.000524979	0.0058171
101801754	G3BP1	NC_040059.1:8020466-8042580	80.3768	56.3378	0.663326	0.00111487	0.0109983
101798315	VWA3A	NC_040060.1:8020306-8067842	3.16913	2.07076	0.662799	0.0487235	0.198756
101790288	WTIP	NC_040057.1:12318241-12406155	2.99447	2.57132	0.660717	0.00805261	0.0528825
101798474	CPAMD8	NC_040065.1:3312669-3365895	11.5439	8.08983	0.660239	0.0016678	0.0153158
101792052	LEF1	NC_040049.1:4764445-4827781	6.22662	4.41682	0.659832	0.00180106	0.0163391
101791505	SENP7	NC_040046.1:114629225-114673158	10.3498	7.20254	0.65935	0.00232655	0.0199687
101797453	HBP1	NC_040046.1:188323748-188340991	89.4787	63.1179	0.658926	0.0047198	0.0346433
XLOC_123699	XLOC_123699	NW_020866963.1:44-6404	5.95383	4.20176	0.65861	0.0444539	0.186464
101790912	TRPS1	NC_040047.1:141081362-141333770	24.4691	17.1928	0.658512	0.00675724	0.0460876
101790479	LOC101790479	NW_020866717.1:57705-175863	5.40742	3.95007	0.657747	0.0179954	0.097385
101798547	RPL7L1	NC_040049.1:44008850-44012587	48.7093	34.2879	0.657618	0.00349189	0.0273947
101794474	DOP1B	NC_040046.1:92907426-92953176	19.091	13.674	0.657418	0.00164267	0.0151656
101793482	AGTRAP	NC_040067.1:3057662-3067070	24.7624	17.515	0.656313	0.00893747	0.0571589
101803493	DAPK1	NC_040075.1:41005192-41092112	15.6289	11.0152	0.656173	0.00190598	0.0171159
101796496	DAAM2	NC_040048.1:34190684-34400217	37.2016	26.4932	0.656059	0.00231558	0.0199049
101802730	GATD3A	NC_040046.1:80857699-80864018	28.2434	19.9252	0.655727	0.00380493	0.0293581
101791545	NACC2	NC_040063.1:8999657-9050476	5.50606	3.96332	0.655483	0.0248203	0.122697
101805183	SYNJ1	NC_040046.1:94557954-94622297	5.36905	4.28865	0.655169	0.0184838	0.0993576
101796700	NUDT12	NC_040075.1:53598873-53612741	3.68829	2.59692	0.65442	0.0282622	0.135101
101793636	KLHL42	NC_040046.1:134051532-134088611	3.23001	2.46189	0.653987	0.0196531	0.103658
101796394	KANK3	NC_040065.1:1530621-1538765	7.42564	5.24261	0.653874	0.0270235	0.130936
101794240	SNRNP48	NC_040047.1:82001904-82008411	6.93677	4.93589	0.653854	0.036781	0.163871
101802511	SLC41A2	NC_040046.1:145936352-145979942	35.2653	24.7918	0.65365	0.00215095	0.0188212
101802496	GPR137B	NC_040048.1:24661970-24694953	6.39101	4.82931	0.653556	0.0180817	0.0978283
101789511	AP3S2	NC_040056.1:386804-393549	45.1906	31.6563	0.652911	0.00290632	0.0236948
101795088	MFN1	NC_040054.1:7423938-7447140	23.8893	16.8441	0.652235	0.000995822	0.00999071
101802858	FREM2	NC_040046.1:25502814-25629393	1.70887	1.19535	0.652164	0.0297365	0.140032
101793479	KIAA0930	NC_040046.1:131401406-131477540	57.0213	40.24	0.651488	0.00088206	0.00901161
101796856	PIK3CG	NC_040046.1:188454716-188490279	9.68538	6.86026	0.650248	0.00391992	0.0300081
101794549	ARHGAP32	NC_040070.1:1358961-1615322	11.3853	7.05132	0.648222	0.00168597	0.0154532
101796222	LOC101796222	NC_040063.1:891310-911122	7.45864	5.30151	0.647525	0.0172527	0.0944621
101792943	PIGK	NC_040053.1:16289442-16363219	34.5225	24.4126	0.647477	0.00149318	0.0139868
101802061	LY75	NC_040052.1:27142358-27188969	39.9809	28.2209	0.646299	0.00120372	0.0117204
101793464	SLC7A3	NC_040055.1:11675023-11682843	11.8246	8.42933	0.646098	0.0448971	0.187898
101800832	GUCD1	NC_040061.1:6414646-6423611	25.455	18.0374	0.645702	0.00295728	0.0240405
101795738	FAM13B	NC_040059.1:6301656-6361092	21.0783	14.9189	0.645438	0.00108582	0.0107542
101801800	GBE1	NC_040046.1:104582943-104752697	30.6945	21.4048	0.645418	0.00261967	0.0218986
101791965	DCP1B	NC_040046.1:138971500-139014316	13.6777	9.85867	0.644355	0.00497318	0.0361931
101804811	INO80D	NC_040052.1:17249264-17295194	7.00958	4.85527	0.64324	0.01764	0.0959576
101801112	CGNL1	NC_040057.1:1193875-1248994	17.7509	13.7727	0.6406	0.00240803	0.0204956
101800819	ZC3H6	NC_040048.1:5033884-5067990	7.38862	5.25041	0.640207	0.00543958	0.0388135
101803631	LYRM9	NC_040065.1:6213429-6254307	14.3374	10.432	0.640099	0.0079871	0.052554
101795730	PISD	NC_040061.1:6971038-6995849	38.7158	28.2567	0.639026	0.00272339	0.0225972
101794150	SLC12A4	NC_040057.1:20583245-20633296	20.3917	14.5151	0.638759	0.00119826	0.0116728
101792370	LOC101792370	NC_040047.1:154513904-154518751	74.644	53.3506	0.638176	0.00203704	0.0180496
101790249	ANXA1	NC_040075.1:35790556-35805178	149.968	106.905	0.637656	0.00065329	0.00696832
101791669	LOC101791669	NC_040073.1:4465042-4471737	5.98413	4.28398	0.636452	0.0470705	0.194242
101805286	DHX8	NC_040073.1:4329503-4343188	22.1303	15.812	0.636418	0.00380343	0.0293566
101792049	ABL2	NC_040053.1:25186486-25240202	8.41063	5.94019	0.636412	0.0125152	0.0739292
101802441	AGFG1	NC_040054.1:22902682-22945732	13.1513	9.99542	0.636269	0.0295041	0.139347
101794377	MAFK	NC_040060.1:5676489-5689323	14.4416	10.2067	0.636071	0.00861109	0.0556388
101794926	PLAC9	NC_040051.1:25854687-25898574	50.1187	20.359	0.635376	0.00304015	0.0246161
101796274	ICK	NC_040048.1:93691003-93714300	11.3251	8.07736	0.635289	0.00254456	0.0214383
101798543	ERMP1	NC_040075.1:27854818-27893604	7.27023	5.12285	0.63422	0.0123059	0.0730549
101795601	DDAH1	NC_040053.1:19406657-19480416	7.64655	10.4158	0.63311	0.0375763	0.166255
101793765	CROT	NC_040047.1:21911522-21931237	16.2057	11.5839	0.632426	0.00348316	0.0273548
101797160	ZDHHC7	NC_040057.1:5817223-5837092	42.6871	30.6349	0.632359	0.00171199	0.0156575
110351830	NPDC1	NC_040063.1:330606-360614	9.59211	6.90089	0.631693	0.0126695	0.0745657
101790322	LOC101790322	NC_040072.1:835477-904324	8.78975	5.78319	0.630794	0.017796	0.0966086
101791557	KDM2B	NC_040061.1:12145725-12246978	8.77922	6.14242	0.630737	0.00137674	0.0130761
101794328	ATF7	NC_040073.1:6249841-6309713	2.9346	2.2095	0.630483	0.0112734	0.0682634
101792724	MCCC2	NC_040075.1:62994709-63033770	10.1843	7.13662	0.630418	0.00518648	0.0374203
101793892	FLI1	NC_040070.1:1156556-1245534	11.8811	8.39883	0.629906	0.0128941	0.0757285
101805368	BTBD11	NC_040046.1:146813385-146983105	5.79993	4.18436	0.628861	0.00276542	0.0228784
101804828	SYNE3	NC_040050.1:19169313-19241907	16.2099	12.2576	0.628727	0.00765035	0.050899
101803189	2021-03-06	NC_040047.1:82028770-82077007	35.9806	25.7497	0.627698	0.000791224	0.00822089
101800475	ATF4	NC_040046.1:149715999-149718912	230.812	166.035	0.625809	0.00207637	0.0183329
101803221	PTPN14	NC_040048.1:22217085-22328735	24.3673	17.5834	0.624997	0.00508938	0.0368821
101793041	EVI5L	NC_040071.1:1283735-1295942	6.53481	4.70804	0.624953	0.0279243	0.133892
101797784	MGAT5	NC_040052.1:33430276-33546535	21.2538	15.2721	0.624655	0.00203443	0.0180452
101801519	CHRNA1	NC_040052.1:21748965-21760216	20.4881	14.7567	0.624066	0.00305495	0.0247092
101798773	TCIRG1	NC_040050.1:34491114-34496029	21.6038	15.6503	0.623577	0.0395254	0.171989
101799054	LOC101799054	NC_040047.1:5436812-5651828	7.98563	6.02532	0.623133	0.0348603	0.157298
101799617	CPLX1	NC_040075.1:51079717-51193170	1.15152	0.83077	0.623121	0.0123541	0.0732233
101795664	ABCC9	NC_040046.1:127753718-127830187	7.37762	5.41533	0.622978	0.0020149	0.0179171
101792309	IL13RA2	NC_040055.1:12180655-12205504	2.81693	2.02783	0.622804	0.023046	0.116203
101799415	ASNSD1	NC_040052.1:8506864-8510816	20.1658	14.5792	0.621017	0.0219774	0.112559
101798126	WDR35	NC_040048.1:107817269-107856997	12.9437	10.7303	0.62049	0.0043971	0.0329533
101800030	UBXN2A	NC_040048.1:110673849-110691202	13.6596	9.85445	0.619648	0.0033665	0.0266821
101805180	ANTXR2	NC_040049.1:45923332-46035105	46.477	33.543	0.618814	0.00206362	0.0182491
101790932	SQSTM1	NC_040059.1:7318985-7323394	133.418	97.0822	0.618116	0.0100669	0.0625606
101802372	RBPJ	NC_040049.1:57225398-57282289	115.27	89.408	0.617126	0.00140893	0.0133199
101804763	KCNK1	NC_040048.1:236658-306882	14.6792	10.5883	0.617051	0.00207161	0.0183016
101800289	SUCLG2	NC_040058.1:5807296-5919701	23.1487	16.749	0.61634	0.00396404	0.0302839
101792158	SDF4	NC_040067.1:4961468-4976662	89.3856	64.7826	0.616168	0.00181081	0.0164076
101794360	PDE5A	NC_040049.1:44049036-44179838	17.0302	12.7898	0.616048	0.00331564	0.0263806
101797336	YTHDC1	NC_040049.1:15050939-15085680	22.499	15.7661	0.615678	0.00629338	0.0436397
101801232	LOC101801232	NC_040048.1:113147114-113174592	11.5703	8.3839	0.615067	0.00792488	0.0522588
101801020	ZC3H3	NC_040047.1:154797438-154870669	5.55752	4.2009	0.613717	0.0109746	0.0669439
101793300	NOTCH1	NC_040063.1:8639921-8687227	4.88204	3.19194	0.612603	0.033173	0.151945
101805151	APOBEC2	NC_040072.1:5624901-5634678	23.2812	16.9324	0.612195	0.0046786	0.0344309
101796249	REV3L	NC_040048.1:69640380-69757548	25.0831	18.4508	0.611641	0.00273415	0.0226782
101802859	FAM241A	NC_040049.1:3183438-3451661	14.668	10.57	0.611504	0.00406461	0.030926
101797571	RHOQ	NC_040048.1:36553792-36575277	42.0464	30.5139	0.609973	0.00139167	0.01319
101803947	BMT2	NC_040046.1:174804993-174840849	16.9734	12.2989	0.609063	0.00253594	0.0213897
101791702	MXRA5	NC_040046.1:70493498-70514132	83.3787	60.3008	0.608506	0.00876092	0.0564121
101804449	CEBPG	NC_040057.1:13161208-13168712	13.4054	12.3184	0.607815	0.0306916	0.143606
101790062	CACNA1C	NC_040046.1:138509757-139013938	11.7711	9.39527	0.607033	0.010453	0.0644075
101793533	FGD6	NC_040046.1:156333051-156402787	16.6877	12.3116	0.606192	0.00510486	0.036974
101790747	MRNIP	NC_040059.1:7318963-7327501	13.8309	10.5188	0.605879	0.048367	0.197703
101795186	TFDP2	NC_040054.1:23901964-23954351	4.05473	3.31048	0.605443	0.0138106	0.079879
101792286	KLF12	NC_040046.1:41545854-41795768	12.2573	8.95643	0.604716	0.0025527	0.0214666
101792318	CYLD	NC_040057.1:17693686-17719348	7.98395	5.90159	0.604396	0.0113723	0.0687511
106017406	TOMM7	NC_040047.1:33219691-33224377	509.203	371.991	0.604395	0.00411214	0.0312031
101799312	CSRP3	NC_040050.1:58104536-58120328	17.9782	13.1861	0.604239	0.0138498	0.0800232
101789729	ZCCHC7	NC_040075.1:77278694-77386843	6.69224	4.72975	0.604024	0.0386781	0.169352
101798296	RPAIN	NC_040074.1:528386-539115	22.4846	11.9896	0.603306	0.0200993	0.105453
101794939	PDE4D	NC_040075.1:18688095-19098260	5.39194	3.95148	0.601253	0.0073662	0.0492975
101799525	FYN	NC_040048.1:69436710-69573286	55.8098	42.5656	0.600529	0.00270975	0.0225174
101796910	LOC101796910	NC_040067.1:459503-480123	22.1108	16.241	0.600065	0.0384572	0.168809
101800845	MRGBP	NC_040066.1:12945991-12949855	33.4216	24.4564	0.599498	0.00937079	0.0591516
101802677	ZSWIM6	NC_040075.1:19552977-19667280	7.3398	5.36064	0.599175	0.00234965	0.0201209
101802504	ADAMTS12	NC_040075.1:10730382-10898421	36.9416	27.0246	0.598999	0.00173171	0.0158004
101796814	PTP4A1	NC_040048.1:90726355-90740096	114.809	84.0267	0.59848	0.00136873	0.0130097
101791644	DCUN1D4	NC_040049.1:49297754-49355393	24.4187	14.9067	0.598054	0.0110727	0.067266
101799418	EPHA7	NC_040048.1:78027437-78194692	5.15616	3.50002	0.598047	0.00760464	0.0506734
101804025	ZBTB49	NC_040049.1:62998142-63016594	6.7379	4.97921	0.597874	0.0190828	0.101412
101798493	SDC1	NC_040048.1:108047374-108072680	48.633	35.6351	0.597619	0.00972915	0.0608455
101801480	CABLES2	NC_040066.1:12526194-12549612	3.70331	2.7172	0.597187	0.0343298	0.155595
101804062	RAB20	NC_040046.1:59535410-59561008	13.0385	9.56137	0.596392	0.00261868	0.0218984
101800432	HECA	NC_040048.1:56925349-56951372	24.871	18.3085	0.5958	0.00968123	0.0606508
101798445	GNA12	NC_040060.1:4764761-4806867	22.2318	16.2631	0.59394	0.011869	0.0711515
101797529	BEND6	NC_040048.1:92049262-92088794	7.68131	5.50527	0.593028	0.0322626	0.14899
101796180	PPIP5K2	NC_040075.1:53426244-53478485	20.8057	15.288	0.59145	0.00339056	0.0267963
101793570	PCGF5	NC_040051.1:17365230-17429659	29.36	20.8424	0.590745	0.0123087	0.0730549
101798503	ZCCHC14	NC_040056.1:19526499-19578487	19.9547	14.0553	0.589945	0.00631374	0.0437403
101802954	IBA57	NC_040047.1:2452282-2458415	11.571	8.4618	0.589576	0.0447986	0.187591
101793616	DNAJC7	NC_040073.1:3035592-3053477	54.7772	40.3501	0.589293	0.00451604	0.0336506
101804081	CDKL1	NC_040050.1:7003371-7016740	4.13343	3.05415	0.588986	0.0496188	0.201245
101790799	KLF7	NC_040052.1:16907677-16977285	4.69055	3.92644	0.58894	0.0210388	0.109227
101797539	CTNS	NC_040065.1:9293072-9301917	12.9586	9.58272	0.588331	0.0170424	0.0936268
101798386	KANSL1L	NC_040052.1:11138484-11206342	19.5653	14.6458	0.587856	0.00560074	0.0397451
101797441	TMEM43	NC_040058.1:21174081-21186381	46.1795	34.0791	0.587673	0.003265	0.0260515
101801942	XIRP1	NC_040047.1:4939509-4969764	23.4031	17.0365	0.587365	0.00818671	0.0536064
113844799	PTPN9	NC_040056.1:12801243-12807242	27.0921	20.0918	0.587074	0.0441502	0.185635
101804204	INPP5A	NC_040051.1:193203-438407	17.0972	12.594	0.586036	0.00278183	0.0229634
101800131	RBP7	NC_040067.1:3932673-3935648	201.654	150.312	0.585983	0.0379484	0.167299
101797919	TBL1XR1	NC_040054.1:6842007-6949506	38.5601	28.7191	0.585875	0.00459952	0.0340438
101804080	CZH9orf3	NC_040075.1:41210347-41394520	6.44843	4.51911	0.584592	0.00427066	0.0321452
101799249	ATL2	NC_040048.1:15822742-15864913	20.3552	15.3987	0.583873	0.0145773	0.0831563
101801988	USP40	NC_040052.1:14648638-14682230	6.15912	4.74766	0.583774	0.0176419	0.0959576
101804335	PTPRE	NC_040051.1:2478444-2574127	5.90194	4.41309	0.583601	0.0398753	0.173104
101801764	ADGRA1	NC_040051.1:15146329-15417667	11.6498	10.1258	0.583465	0.00970502	0.0607321
101795612	CALCRL	NC_040052.1:9401554-9466334	6.20544	4.05935	0.582868	0.01692	0.0930692
101798675	MAP1LC3B	NC_040056.1:19517320-19525715	71.5659	53.0803	0.582656	0.00372166	0.0288047
101800765	C3H1orf198	NC_040048.1:42464828-42487366	62.5658	46.2613	0.58171	0.00388847	0.0298386
101801510	BRIX1	NC_040075.1:11146059-11150239	30.5912	22.6874	0.58098	0.0144596	0.0826318
101803095	MDFIC	NC_040046.1:175850241-175900053	77.1152	57.2388	0.580842	0.00478379	0.0350214
101801765	LOC101801765	NC_040048.1:59170180-59176179	32.8085	24.4143	0.580559	0.0111513	0.0676558
101795906	TUBGCP2	NC_040051.1:29419512-29441953	25.4622	18.8496	0.58022	0.00241303	0.0205226
101789483	JPH1	NC_040047.1:124001585-124089743	1.0835	0.804247	0.577424	0.0238877	0.119325
101789810	BMP7	NC_040066.1:9937621-9984236	3.3804	2.51191	0.576698	0.0249488	0.123125
101794870	URI1	NC_040057.1:15111986-15155012	22.1841	16.4849	0.575677	0.00396711	0.0302971
101804791	SPRY2	NC_040046.1:44584728-44590859	59.6898	43.685	0.575374	0.010305	0.0636703
101791979	LAPTM5	NC_040069.1:4301630-4326315	32.1264	24.0638	0.574714	0.0240054	0.11975
101789707	RASGEF1B	NC_040049.1:45464577-45614141	21.1429	16.7419	0.574551	0.00233104	0.0199843
101795889	FRMD4B	NC_040058.1:5142510-5258320	11.3199	8.9783	0.573518	0.0153959	0.0867906
101801741	ATP10D	NC_040049.1:49944797-49988750	6.46082	4.80963	0.572675	0.0124591	0.0736586
101801108	RIF1	NC_040050.1:2550711-2580086	8.808	6.5717	0.570722	0.00541208	0.0386629
101794074	PRDX3	NC_040051.1:6178499-6184902	99.4671	74.4847	0.569911	0.00412547	0.031262
101795302	HP1BP3	NC_040067.1:708474-729733	72.7	54.1144	0.569862	0.00318394	0.02545
101789639	PTPN12	NC_040046.1:190361149-190435025	17.6258	13.1488	0.569856	0.00223661	0.0193745
101789952	LONP1	NC_040065.1:1791701-1810570	40.6553	30.2838	0.569733	0.00487974	0.0355845
101799979	ZC3H12B	NC_040055.1:19610013-19641846	16.4479	12.3721	0.569199	0.0155485	0.0874303
101794166	MYO9B	NC_040065.1:3382224-3427513	28.6241	21.2739	0.569171	0.00278742	0.023001
101801294	AGTR2	NC_040055.1:12414631-12425395	12.1451	9.07029	0.569082	0.0165372	0.0914557
101794631	LOC101794631	NC_040066.1:13781090-13824018	7.62061	5.71009	0.568957	0.0171534	0.0941248
101791984	PROS1	NC_040046.1:110257123-110292013	20.9061	15.8977	0.568797	0.0106719	0.0655532
101798247	CC2D2A	NC_040049.1:60931646-61029436	5.27498	3.94177	0.568525	0.00628236	0.0435767
101794215	ADAM10	NC_040057.1:791352-839388	50.737	37.8645	0.568345	0.00344658	0.0271245
101801427	KIAA1217	NC_040047.1:17869340-18051813	6.87616	4.80319	0.567782	0.0051194	0.0370316
101791598	HDAC10	NC_040046.1:181980777-181999804	7.27563	5.56463	0.567181	0.0173948	0.0950517
101797727	DPCD	NC_040051.1:14198159-14205581	21.2056	15.9013	0.564181	0.0262835	0.128236
101789669	NUMB	NC_040050.1:39164757-39259627	8.36108	6.6181	0.564139	0.0271007	0.13114
101802885	FST	NC_040075.1:16550110-16556903	24.0927	17.2139	0.564136	0.0248486	0.122783
101798239	PIP5K1B	NC_040075.1:34456387-34561392	8.20162	6.06975	0.563812	0.00411952	0.031238
101790691	TNFAIP8	NC_040075.1:61317978-61375552	21.7686	16.4699	0.563476	0.00357449	0.0279061
101801192	AVL9	NC_040047.1:60445819-60489297	16.6812	13.9045	0.563308	0.0162699	0.0905153
101801409	DDR2	NC_040053.1:27950297-27960370	15.6931	11.8911	0.563007	0.0496742	0.201397
101792730	DIDO1	NC_040066.1:13003359-13065140	15.9006	11.5629	0.56242	0.0168974	0.0929896
101794148	TGFB2	NC_040048.1:3699391-3773906	17.3337	12.9502	0.562086	0.0129399	0.0758615
101797866	INPP5D	NC_040054.1:16950387-17006177	2.44816	1.83058	0.561816	0.026023	0.127268
101804612	TRIM8	NC_040051.1:13674104-13696168	12.3815	9.31849	0.561768	0.00736356	0.0492946
101794430	PRKD1	NC_040050.1:47567801-47693772	9.22532	7.7245	0.561168	0.0163882	0.0908107
101800646	PAG1	NC_040047.1:127152511-127260049	3.4294	2.81264	0.561143	0.0124883	0.0738086
101802184	TAX1BP1	NC_040047.1:35318514-35375312	81.0245	60.6264	0.560619	0.00454679	0.0337931
101791121	ACVR2B	NC_040047.1:5753625-5848030	1.42818	1.07379	0.560344	0.0317207	0.147245
101790208	SCD5	NC_040049.1:44542038-44558205	15.7925	11.9015	0.560032	0.0112716	0.0682634
101791569	LOC101791569	NC_040065.1:11491062-11491919	106.441	80.4154	0.559245	0.0349701	0.157573
101794805	LOC101794805	NC_040046.1:68661963-68723130	8.99508	6.7717	0.558348	0.00462512	0.034172
101790223	UBE2D3	NC_040049.1:6304796-6326167	117.561	87.3922	0.557308	0.0045443	0.0337858
101796614	SECISBP2L	NC_040057.1:3658457-3687255	48.3044	36.3636	0.557021	0.00944749	0.0594853
101798083	CTBS	NC_040053.1:19154910-19160781	26.0764	19.7114	0.556953	0.0182884	0.098614
101805279	ABTB2	NC_040050.1:52762427-52926305	5.17492	3.85293	0.556952	0.00934101	0.0590134
101794863	SRI	NC_040047.1:22275128-22282998	53.0859	41.9695	0.556725	0.0308826	0.14437
101801646	DCLK1	NC_040046.1:23883974-24124961	37.3186	27.8372	0.556386	0.0039465	0.0301808
101792431	LOC101792431	NC_040047.1:56869878-56922582	1.89255	1.42995	0.556365	0.0236727	0.118511
101797831	LAPTM4A	NC_040048.1:107880052-107892872	525.414	397.421	0.555706	0.00312669	0.0251265
101801713	JAG1	NC_040048.1:12252138-12289899	5.08212	3.82298	0.555292	0.0151253	0.0857816
101793163	FOXP4	NC_040072.1:3408098-3464646	5.04787	3.82815	0.55434	0.0268836	0.130484
101792883	RPS6KB1	NC_040065.1:8404293-8420126	18.7276	14.1167	0.553619	0.0065081	0.0447593
101803007	DDX24	NC_040050.1:19855605-19869619	10.6196	8.02763	0.553484	0.0166109	0.0917952
101791139	KATNA1	NC_040048.1:50668859-50690322	9.35007	7.09596	0.553263	0.017707	0.0962186
101793125	WASHC3	NC_040046.1:144725067-144791160	32.1746	18.0559	0.552977	0.00795495	0.0524098
101802891	LOC101802891	NC_040075.1:9708197-9721293	25.7925	19.5527	0.552313	0.0269928	0.130844
101802363	NID2	NC_040050.1:7346870-7358692	21.4534	16.2557	0.551979	0.0238016	0.11905
101789617	IQGAP1	NC_040056.1:7-54621	80.5721	60.8369	0.551867	0.00615816	0.0429008
101798018	KIAA1549	NC_040046.1:143921686-144059918	9.87501	6.96281	0.551609	0.00601452	0.0421091
101794305	CMTM7	NC_040047.1:42952351-42973953	48.1458	36.4693	0.551604	0.00541582	0.0386773
101789876	KLF3	NC_040049.1:53035715-53064240	4.25841	3.20998	0.551591	0.0419799	0.179427
101798014	FBN1	NC_040057.1:3771194-3931450	39.6922	29.4657	0.55121	0.0403858	0.174415
101801035	CREBRF	NC_040059.1:11951641-11974630	11.168	8.38516	0.550685	0.0228549	0.115655
101796696	GPATCH11	NC_040048.1:30851414-30953683	16.8589	16.3819	0.550456	0.0171429	0.09411
101800121	LOC101800121	NC_040055.1:6745306-6797881	10.9028	8.14718	0.54968	0.00462516	0.034172
101805028	ATP6V0D1	NC_040056.1:18074422-18111390	39.5928	29.6875	0.548835	0.00932539	0.0589479
101790215	MRPS18A	NC_040048.1:32185634-32206374	65.3523	49.6346	0.547961	0.00476009	0.0348706
101797708	EPHB6	NC_040046.1:122565586-122651200	1.69638	1.50073	0.547797	0.0401455	0.173787
101799538	FOXN2	NC_040048.1:19507405-19538927	13.4975	10.2609	0.547303	0.00977962	0.0610968
101805120	MPZL1	NC_040046.1:108348182-108388238	72.832	52.3103	0.546956	0.00883376	0.0567782
101796951	FBXW11	NC_040059.1:14918434-14992119	30.3949	23.019	0.5467	0.00316573	0.0253586
101793134	ALMS1	NC_040049.1:74520999-74587424	3.60904	2.68453	0.546679	0.0226117	0.114864
101801565	CCNL1	NC_040054.1:1493617-1507571	49.4507	37.5166	0.545971	0.0143338	0.0822062
101791928	TSHZ3	NC_040057.1:14303367-14378633	8.56169	6.34441	0.5453	0.0353247	0.158851
101792546	LEO1	NC_040057.1:3105466-3120786	7.48593	5.68074	0.54499	0.0299278	0.140667
101800458	AKT1	NC_040050.1:13158429-13230500	58.1841	44.2439	0.54441	0.00537228	0.0384642
101794561	MYO1C	NC_040065.1:10970014-11026377	44.7538	33.9705	0.544371	0.010934	0.0667665
101799770	GRAMD4	NC_040046.1:186791781-186871089	11.5059	8.72607	0.542573	0.00486543	0.0355148
101799781	LOC101799781	NC_040046.1:148835035-148842276	15.1693	11.4971	0.542484	0.0358085	0.160705
101794007	GAREM1	NC_040047.1:112189581-112292005	3.07171	2.33523	0.542122	0.0121763	0.0724609
101789637	ATAD2B	NC_040048.1:110585050-110665969	27.7779	19.7985	0.54132	0.00927788	0.0587634
101794268	CTSB	NC_040048.1:114796491-114805882	659.839	503.379	0.540272	0.0037072	0.0287324
101800946	CDC14B	NC_040075.1:41936796-41974701	30.224	22.9452	0.539432	0.018622	0.0997897
101803410	COL26A1	NC_040074.1:255754-447927	36.9184	28.116	0.538518	0.0189023	0.100931
110352116	TCTN2	NC_040061.1:11518069-11528872	10.6565	8.15654	0.538496	0.0418269	0.178952
101803126	GUK1	NC_040047.1:2412288-2421131	38.6999	29.2294	0.536418	0.0336634	0.153471
101793322	THBS1	NC_040050.1:42839676-42855102	299.778	228.296	0.536276	0.0152627	0.0863208
101804758	MED15	NC_040061.1:6225172-6272147	4.90145	3.85914	0.535238	0.0352438	0.158615
101796890	PTK2	NC_040047.1:152047576-152184142	18.8093	14.6073	0.534719	0.00533746	0.0382393
101797780	CHN2	NC_040047.1:36045957-36213149	47.5695	33.9318	0.534709	0.0107383	0.0658944
101801719	ASAH1	NC_040049.1:18197277-18211407	128.194	98.3579	0.534609	0.00624397	0.0433784
101802285	CACNB2	NC_040047.1:20275887-20522525	6.64921	5.08558	0.534035	0.0131979	0.0769893
101795965	AZI2	NC_040047.1:41399177-41421845	39.2064	30.1027	0.533881	0.00730888	0.0490016
101793307	FILIP1L	NC_040046.1:114862828-115061932	6.78183	5.26358	0.533629	0.0067634	0.0461016
101798810	GPX1	NC_040058.1:16360527-16361549	179.152	137.701	0.533498	0.0210598	0.109255
101793218	TUBGCP6	NC_040046.1:182000329-182022433	7.96701	6.51685	0.533233	0.0240445	0.11984
101793808	ACAP3	NC_040067.1:4763459-4827883	5.71814	4.30584	0.532952	0.019917	0.10473
101803542	ACSS2	NC_040066.1:3326470-3357495	16.8892	13.012	0.532682	0.00703533	0.0475939
101802638	CLIP2	NC_040074.1:1234548-1314709	8.33063	6.40284	0.530851	0.0215833	0.111103
101804134	GPX3	NC_040059.1:7841255-7843384	309.456	238.276	0.530061	0.0126628	0.0745655
101792777	ROBO1	NC_040046.1:103192858-103944329	34.5626	30.9691	0.528851	0.0135262	0.078606
101800033	ID2	NC_040048.1:101950357-101952427	70.3026	54.0646	0.527774	0.0379369	0.167299
101802816	DMD	NC_040046.1:85105343-86043685	18.5042	14.6258	0.527488	0.00402544	0.0306696
101804258	LOC101804258	NC_040053.1:2830399-2865995	4.39495	3.19421	0.526977	0.0279461	0.133904
101793249	CKB	NC_040050.1:14630288-14639190	351.211	271.48	0.526895	0.00753256	0.050276
101801482	PTDSS2	NC_040050.1:35659929-35699886	18.1783	14.0147	0.526299	0.00968503	0.0606577
101801369	DTNA	NC_040047.1:111135392-111356018	12.5536	9.70204	0.525934	0.0370401	0.164783
101790675	UBR1	NC_040050.1:38940450-39002376	15.2375	11.7395	0.525347	0.00677278	0.0461375
101791841	TNFRSF11B	NC_040047.1:142596777-142613068	27.19	21.6645	0.524612	0.0269868	0.130843
101795365	DVL1	NC_040067.1:4633124-4708527	12.3898	9.53286	0.523655	0.00750689	0.0501196
101804618	LRRFIP2	NC_040047.1:59397452-59459428	12.8793	10.709	0.523342	0.0136855	0.0793725
113842958	MAF1	NC_040047.1:155180788-155185077	51.29	39.7399	0.522031	0.0398341	0.173064
101800246	TCP11L2	NC_040046.1:146423938-146440248	43.0753	33.3246	0.521494	0.0204204	0.106603
101801648	CAMK2D	NC_040049.1:2502051-2669644	118.114	89.2763	0.52125	0.00771785	0.0512083
101802997	ARRDC3	NC_040075.1:74363193-74372347	48.7058	38.8651	0.520381	0.00719829	0.048448
101790068	SH3GLB2	NC_040063.1:8089392-8111672	13.4207	10.3252	0.520191	0.0210353	0.109227
101804879	SOBP	NC_040048.1:71322902-71579746	8.22517	5.42365	0.519913	0.0153183	0.0865262
101794123	LOC101794123	NC_040075.1:37666908-37796815	11.9061	9.35089	0.51985	0.0225678	0.11467
101801649	ABCD3	NC_040053.1:35162047-35191992	15.9538	12.8068	0.519647	0.0115143	0.0694518
101796325	PLCD1	NC_040047.1:4618963-4672760	37.1644	28.7412	0.519179	0.0119574	0.0715185
101793521	RNF144B	NC_040047.1:50855265-50939741	1.78909	1.37246	0.518997	0.0421292	0.179697
101793589	COL25A1	NC_040049.1:4245122-4547320	3.76425	2.40836	0.518468	0.032514	0.149843
101794525	ERG	NC_040046.1:91788047-91941592	6.83403	5.13427	0.518124	0.0453605	0.189369
101796883	MAP4K3	NC_040048.1:15554287-15633545	17.2054	13.3275	0.517312	0.00559918	0.0397451
101799990	PDE10A	NC_040048.1:45126629-45501972	16.4808	12.5412	0.517278	0.0259248	0.126872
101791185	MEAF6	NC_040069.1:1912237-1919746	23.1882	18.126	0.517197	0.022774	0.115428
101799839	PXDN	NC_040048.1:98771309-98853190	51.3009	39.5315	0.516097	0.0297222	0.139994
101797583	BTAF1	NC_040051.1:16114388-16159232	14.1478	10.9499	0.516013	0.0096957	0.0607076
101796674	EXD3	NC_040063.1:567802-866209	4.54371	2.87299	0.515763	0.00716299	0.048283
101802834	MAPRE2	NC_040047.1:111001532-111107138	48.2485	37.5968	0.515321	0.0110685	0.0672589
101794927	TBL1X	NC_040046.1:74056479-74153229	23.8703	18.5646	0.513921	0.00866069	0.0558949
101790478	HDAC7	NC_040073.1:6583336-6657806	7.65238	6.10031	0.513661	0.0346413	0.156619
101796753	DNAH7	NC_040052.1:6255267-6362093	3.55771	2.16663	0.513451	0.0428592	0.181638
101799019	RGL1	NC_040053.1:20889519-20966953	54.1391	42.2241	0.512822	0.0153557	0.0867157
101801759	ALDH1A2	NC_040057.1:981999-1038350	16.4247	12.7172	0.511727	0.0443153	0.186104
113845379	LOC113845379	NC_040062.1:1162719-1184491	67.543	48.6758	0.51063	0.0222095	0.113463
101803204	LRCH3	NC_040054.1:10132297-10195382	20.4833	15.8282	0.508851	0.0102629	0.0634976
[truncated: 2,111 more rows]

## Sheet: DE-mRNAs at 24hpi
gene_id	gene_name	gene_locus	H_FPKM	N_FPKM	log2FoldChange	pvalue	padj
101794704	LOC101794704	NC_040047.1:94193593-94197182	32.8681	0	15.0074	6.22e-60	1.39e-56
101790417	DDX60	NC_040049.1:26417914-26461548	44.9365	0.00416767	13.3535	4.14e-39	3.69e-36
101791352	RSAD2	NC_040048.1:101100493-101105690	551.611	0.0559537	13.225	3.39e-56	6.88e-53
101801512	CD7	NC_040064.1:2384524-2396389	4.45682	0	13.0291	6.26e-37	4.36e-34
113840503	LOC113840503	NW_020864972.1:12079-26394	1.69036	0	12.7382	1.95e-06	0.00010159
101799583	RIT2	NC_040075.1:4450741-4561757	0.20888	0	12.6388	4.65e-08	3.77e-06
101793492	LOC101793492	NC_040046.1:79508479-79529166	359.256	0.045559	12.508	6.91e-34	4.41e-31
106016676	LOC106016676	NC_040047.1:145227666-145319551	0.205581	0	12.3815	0.000127742	0.00376425
101797569	LOC101797569	NC_040051.1:18106619-18110747	1913.46	0.599658	11.63	2.83e-176	6.31e-172
113841407	LOC113841407	NW_020865901.1:9871-50919	0.233024	0	11.3592	0.000316866	0.00787997
101791974	LOC101791974	NC_040049.1:44497492-44500382	156.705	0.060123	11.0905	2.74e-123	2.04e-119
110353105	LOC110353105	NW_020866971.1:2280-17149	0.306863	0	10.3173	5.51e-09	5.16e-07
113843368	LOC113843368	NC_040048.1:116888711-116894094	0.799287	0	10.2282	2.92e-10	3.43e-08
106020188	LOC106020188	NC_040073.1:15304-61560	0.087186	0	10.1178	2.98e-05	0.00110003
101798993	PAPPA2	NC_040053.1:24488596-24565988	0.0502063	0	10.0878	1.97e-09	1.99e-07
101801682	LOC101801682	NC_040046.1:30200644-30209271	0.398032	0	9.91387	5.19e-08	4.13e-06
113842021	LOC113842021	NW_020866737.1:1064-49198	0.062989	0	9.70918	9.84e-05	0.00300426
101790338	CMPK2	NC_040048.1:101088571-101108820	138.26	0.0915063	9.67007	1.56e-117	8.71e-114
106020157	LOC106020157	NC_040047.1:150691601-150839723	0.0215783	0	9.55672	0.00359668	0.0535231
113841293	LOC113841293	NW_020865757.1:710-2240	1.63264	0	9.45337	4.68e-07	2.92e-05
110354301	LOC110354301	NC_040065.1:11499083-11500238	1.95818	0	9.30894	5.92e-07	3.6e-05
101793783	TMPRSS2	NC_040046.1:79507638-79554848	9.53419	0.0217963	9.26937	9.63e-48	1.43e-44
101794429	CNTN6	NC_040058.1:2671176-2812280	0.0178867	0	9.15866	0.000365434	0.00881268
113845145	LOC113845145	NC_040059.1:13512171-13615898	0.0196703	0	9.14431	0.000390101	0.0093369
101792029	APOBEC1	NC_040046.1:123577840-123587037	0.35849	0	8.98034	6.46e-06	0.000289328
101796052	LOC101796052	NC_040075.1:8236140-8237110	1.82089	0	8.96405	7.72e-05	0.0024638
113839772	LOC113839772	NC_040069.1:1097370-1099376	0.84892	0	8.76798	3.08e-05	0.00112834
101793244	CCL19	NC_040075.1:8752688-8760913	8.91701	0.0206047	8.68472	1.26e-18	3.59e-16
113841635	LOC113841635	NW_020866289.1:466-25794	0.0543287	0	8.60282	0.00203195	0.0343666
113841775	LOC113841775	NW_020866469.1:5528-25753	0.068052	0	8.5879	4.4e-05	0.00153861
106016554	MEI4	NC_040048.1:84543313-84570630	0.0453253	0	8.4559	0.00219998	0.0364328
101791431	IFITM1	NC_040050.1:35778806-35780394	9.13879	0.018255	8.4557	7.14e-15	1.37e-12
101793875	CLDN14	NC_040046.1:92807522-92834608	0.0456833	0	8.4371	9.01e-05	0.00279292
101793253	LOC101793253	NC_040072.1:3267654-3273557	0.235898	0	8.38287	7.58e-05	0.00243101
101795577	HAAO	NC_040048.1:39286145-39320340	0.0332037	0	8.32735	0.00320911	0.0491659
113840529	LOC113840529	NW_020865009.1:43474-49073	0.173008	0	8.10578	0.0252963	0.21326
101800226	LOC101800226	NC_040063.1:387695-390607	0.316716	0	8.01367	0.00050611	0.011532
113843137	LOC113843137	NC_040048.1:80985153-81001983	0.0529253	0	7.98394	0.000497456	0.0113813
101790576	KCNH4	NC_040073.1:2780603-2804144	0.0373027	0	7.93243	0.0285552	0.231713
101804439	LOC101804439	NC_040065.1:1639112-1645232	2.25487	0.007325	7.93048	1.01e-11	1.43e-09
101801363	NTSR1	NC_040066.1:12844258-12895786	0.016866	0	7.92584	0.00656548	0.0852481
113845386	LOC113845386	NC_040062.1:407002-411203	0.191133	0	7.8406	0.00139981	0.0256788
101794861	FLT3	NC_040046.1:20715299-20755221	0.018949	0	7.7421	0.00883004	0.106013
101798847	LOC101798847	NC_040075.1:34363559-34371286	0.885594	0.00323767	7.72101	6.75e-10	7.34e-08
113841158	LOC113841158	NW_020865635.1:39629-72357	0.0291247	0	7.69715	0.00163983	0.0289625
101793511	LOC101793511	NC_040047.1:24437916-24446628	233.22	1.1563	7.66483	7.98e-137	8.9e-133
106015506	LOC106015506	NC_040070.1:3353410-3429626	0.01	0	7.63532	0.0102121	0.117122
113840463	LOC113840463	NW_020864937.1:7018-19093	0.0580207	0	7.61204	0.0378644	0.277568
101794620	WDR64	NC_040048.1:26904737-26953928	0.0267187	0	7.60648	0.0454362	0.308068
101802312	SLCO1A2	NC_040046.1:126139490-126190664	0.014701	0	7.59952	0.0416787	0.292766
101802974	EPSTI1	NC_040046.1:30105977-30212775	149.019	0.837615	7.47465	3.34e-113	1.49e-109
101790221	SLC15A5	NC_040046.1:136893687-136926068	0.0194573	0	7.46587	0.0149834	0.151375
101791924	VCAM1	NC_040053.1:33357038-33383128	94.4354	0.556494	7.44167	1.9e-30	1.01e-27
101794408	LOC101794408	NC_040066.1:15230516-15241270	0.0565983	0	7.42936	0.0182126	0.171132
106016198	SYCP2L	NC_040047.1:66530434-66558065	0.024114	0	7.42408	0.0034564	0.052246
101790661	LOC101790661	NC_040063.1:5322400-5325923	0.171782	0	7.39675	0.01841	0.172479
113842965	LOC113842965	NC_040047.1:6124443-6133850	0.240726	0	7.3949	0.0169967	0.164303
110351202	LOC110351202	NC_040049.1:44013616-44033721	0.028421	0	7.37422	0.0197206	0.180364
101803521	FAM3D	NC_040058.1:9092881-9098507	0.092171	0	7.22609	0.0214077	0.189727
101798516	LOC101798516	NC_040048.1:30912455-30930094	95.5207	0.653909	7.20311	1.99e-101	7.41e-98
106019289	LOC106019289	NC_040070.1:5349806-5360080	0.365901	0	7.19819	0.00476902	0.066614
106015878	LOC106015878	NC_040047.1:126380777-126538460	7.71329	0.108903	7.13929	1.21e-26	5.42e-24
101797037	LOC101797037	NC_040066.1:9005488-9013975	4.43881	0.0328137	7.07251	1.17e-09	1.24e-07
110354597	LOC110354597	NC_040048.1:115063358-115064546	0.360382	0	6.94292	0.00777006	0.0964103
101793515	GALNT8	NC_040046.1:124827357-124864324	0.0109893	0	6.84056	0.0294638	0.23608
101791390	LOC101791390	NC_040049.1:9973197-9998242	0.0161267	0	6.83898	0.00680464	0.0875381
101802917	GTF2A1L	NC_040048.1:19418286-19430040	0.0349533	0	6.78127	0.0357273	0.26735
101792509	RFX6	NC_040048.1:67131662-67168417	0.010398	0	6.76679	0.0391395	0.283101
113845757	LOC113845757	NC_040066.1:12505063-12512977	0.0504757	0	6.75463	0.0452254	0.30748
101804403	PDCD1	NC_040054.1:10350695-10355462	0.0751637	0	6.69069	0.0418831	0.293339
101803211	LOC101803211	NC_040046.1:160264511-160278776	8.60184	0.0898653	6.62662	2.14e-13	3.52e-11
101792699	DCT	NC_040046.1:51963690-51981282	0.019466	0	6.62108	0.0430283	0.297355
101800867	HABP2	NC_040051.1:9054130-9074763	0.0160477	0	6.60958	0.0402711	0.287373
101801165	LOC101801165	NC_040060.1:13214391-13247184	0.0101187	0	6.58771	0.043112	0.29774
113842338	OLIG2	NC_040046.1:94406777-94408098	0.242874	0	6.57127	0.0142346	0.14626
101802642	NUGGC	NC_040048.1:116918249-116929930	6.82036	0.0688013	6.56191	5.89e-41	6.57e-38
101792491	OC90	NC_040047.1:147709088-147727498	0.017724	0	6.55053	0.0443079	0.303048
101803334	CIITA	NC_040060.1:17026215-17062294	2.26338	0.0205057	6.5442	1.11e-13	1.91e-11
101803806	USP18	NC_040046.1:138025852-138042288	91.718	1.00988	6.51311	5.09e-51	8.73e-48
113845392	LOC113845392	NC_040062.1:340748-448278	3.41561	0.293772	6.50695	1.72e-14	3.25e-12
113841620	LOC113841620	NW_020866268.1:7-3717	0.079534	0	6.41442	0.0495395	0.324953
113843752	IRF7	NC_040050.1:50060240-50061075	3.96951	0.037007	6.39911	1.44e-05	0.000589215
110354596	LOC110354596	NC_040048.1:115072255-115081816	0.290257	0.00250467	6.34772	0.0186864	0.173973
101801034	HELZ2	NC_040066.1:14569392-14586666	42.3192	0.535551	6.30858	1.82e-27	8.65e-25
101800938	LOC101800938	NC_040074.1:4087834-4114254	316.35	4.61317	6.21407	1.12e-18	3.25e-16
101792382	DHX58	NC_040073.1:2929508-2933313	119.018	1.62496	6.21187	2.59e-41	3.04e-38
101799141	VSX1	NC_040048.1:16500669-16506110	0.0410813	0	6.04277	0.0320953	0.248364
101800921	LOC101800921	NC_040074.1:4087834-4090711	346.847	5.34244	5.92966	1.42e-20	4.34e-18
101804586	FNDC11	NC_040066.1:14590191-14593358	0.0616833	0	5.86284	0.0360169	0.268431
113841465	LOC113841465	NW_020865964.1:520-1412	0.20245	0	5.75615	0.040301	0.287403
101800790	RGSL1	NC_040053.1:25938130-25954592	0.01218	0	5.74685	0.0413782	0.291542
101790872	TRANK1	NC_040047.1:64937815-64989244	89.3868	1.68974	5.73661	7.61e-62	1.89e-58
101791564	LOC101791564	NC_040067.1:5003622-5012858	0.472777	0.00729433	5.72594	2.09e-05	0.000819951
101790628	TTLL10	NC_040067.1:5013321-5041936	0.842942	0.016707	5.70579	1.14e-05	0.000479855
101793871	LOC101793871	NC_040066.1:15260301-15268881	0.0191153	0	5.67238	0.0447185	0.305057
113839771	LOC113839771	NC_040069.1:1100275-1101842	1.33935	0.0219443	5.56961	0.000257751	0.00666239
101796809	LOC101796809	NC_040049.1:11933150-11955633	23.1256	0.551773	5.49326	9.91e-27	4.51e-24
106016586	LOC106016586	NC_040064.1:2319083-2387620	16.6015	0.303473	5.44879	1.16e-37	9.25e-35
106015872	LOC106015872	NC_040047.1:126367117-126538460	9.34182	0.131809	5.44719	1.35e-28	6.67e-26
101797086	IL12RB1	NC_040065.1:3584021-3589374	2.26919	0.0522103	5.33187	1.88e-11	2.53e-09
101800860	LOC101800860	NC_040064.1:1250113-1258965	132.579	3.41011	5.292	1.17e-84	3.74e-81
101796858	BCL2L15	NC_040072.1:384462-388629	1.85552	0.0485473	5.203	7.97e-07	4.71e-05
101794647	LOC101794647	NC_040053.1:32438883-32443834	0.766261	0.019556	5.17414	2.21e-05	0.000861458
101791571	LOC101791571	NC_040064.1:215620-218862	42.5291	0.82203	5.14941	2.03e-24	8.09e-22
113845714	FOXS1	NC_040066.1:14946135-14948566	2.44253	0.062812	5.11598	8.27e-06	0.000360965
101797076	C5	NC_040063.1:9272764-9298891	0.6085	0.0174353	5.09027	9.26e-13	1.45e-10
101800211	IL12B	NC_040055.1:395526-408848	0.579344	0.0148743	4.99392	3.13e-05	0.00114641
101793233	LOC101793233	NC_040071.1:1297464-1300993	0.698142	0.0220933	4.91561	0.00101089	0.0199556
101795904	LOC101795904	NC_040050.1:50061264-50066916	18.6581	0.626825	4.91248	7.08e-15	1.37e-12
101795211	C12H15orf48	NC_040057.1:3355153-3362127	28.9808	1.17756	4.8624	9.12e-21	2.91e-18
101793369	SCNN1D	NC_040067.1:4832336-4852213	0.10028	0.003152	4.82509	0.00305259	0.0472219
113842972	LOC113842972	NC_040047.1:318731-327760	0.733787	0.0315057	4.77165	6.54e-05	0.00214412
101796896	SLCO4C1	NC_040075.1:53156411-53188421	4.95177	0.158873	4.74065	2.71e-09	2.66e-07
113845682	LOC113845682	NC_040065.1:1645469-1654273	0.411332	0.0132033	4.72895	0.000309583	0.00773333
101792387	LOC101792387	NC_040050.1:14785241-14808395	1.98518	0.0764533	4.70276	2.58e-09	2.54e-07
101797680	TAP1	NC_040062.1:499860-504083	18.9233	0.758065	4.64542	6.52e-22	2.27e-19
101790497	LOC101790497	NC_040062.1:485845-489010	80.4406	3.2772	4.61373	3.87e-40	3.76e-37
101799179	MC2R	NC_040047.1:101500453-101512864	0.237324	0.009657	4.5779	0.00202609	0.0343174
101799156	TMEM173	NC_040059.1:13392237-13396967	3.03926	0.124777	4.57368	2.97e-08	2.47e-06
101804416	EFCAB3	NC_040073.1:1970317-1982473	0.142984	0.00599467	4.51446	0.012577	0.134533
101797091	TAP2	NC_040062.1:496220-499718	9.10947	0.409306	4.46886	5.95e-15	1.17e-12
101801059	MOV10	NC_040072.1:2014732-2021094	41.3417	1.91264	4.44746	6.11e-26	2.62e-23
101800181	PTCHD3	NC_040047.1:16782937-16791413	6.48194	0.301989	4.4336	5.44e-13	8.66e-11
101798651	LOC101798651	NC_040048.1:59823241-59831648	25.8894	1.27485	4.38736	5.63e-07	3.46e-05
101793849	LOC101793849	NC_040053.1:26476818-26486936	1.67823	0.0771107	4.37639	1.88e-07	1.27e-05
101800773	IRF4	NC_040047.1:79315066-79327711	0.239085	0.0117023	4.34311	0.00490225	0.0680342
101799633	IRF1	NC_040059.1:3519710-3526860	92.1427	4.68334	4.32364	3.23e-21	1.07e-18
101797502	LOC101797502	NC_040062.1:493687-495297	85.6928	4.33477	4.31387	8.84e-32	5.19e-29
101803350	LOC101803350	NC_040048.1:116883376-116915765	0.686371	0.0351787	4.31201	9.49e-09	8.53e-07
101789724	PARP9	NC_040052.1:35994641-36007415	102.783	5.23978	4.30785	4.58e-49	7.31e-46
101796943	NLRC5	NC_040056.1:18966359-19013109	16.6686	0.827267	4.30479	6.03e-28	2.93e-25
101791534	LOC101791534	NC_040062.1:889430-897624	0.216295	0.009273	4.26815	0.0154104	0.154228
101800493	LOC101800493	NC_040046.1:107766452-107783922	0.694364	0.064161	4.25069	2.47e-05	0.000947736
101789438	CILP2	NC_040065.1:4293229-4300803	2.54315	0.143057	4.14922	1.23e-10	1.5e-08
101792161	LOC101792161	NC_040063.1:9301313-9314737	0.260863	0.0142337	4.13214	0.000604081	0.0131938
101795624	IFITM5	NC_040050.1:35783456-35784458	2.90832	0.162067	4.086	0.00125266	0.0236204
101799913	DENND2D	NC_040072.1:3248113-3260255	2.79227	0.165556	4.08448	1.58e-07	1.1e-05
110354662	LOC110354662	NC_040062.1:694391-792308	1.5448	0.403297	4.01302	0.000118569	0.00354547
101800656	ART5	NC_040046.1:54924-57719	3.38018	0.200965	4.00752	8.22e-06	0.00035953
113844283	TNFSF4	NC_040053.1:27339456-27348381	1.47245	0.090991	3.98513	2.26e-05	0.00087708
101791120	LOC101791120	NC_040073.1:4451173-4454190	162.046	10.4236	3.96607	4.94e-39	4.24e-36
101803758	C1QA	NC_040067.1:1900626-1902992	98.4616	5.91937	3.964	1.36e-22	4.96e-20
110352909	DTX3L	NC_040052.1:36006444-36016118	54.563	3.57109	3.94556	1.43e-37	1.07e-34
101792590	LOC101792590	NC_040057.1:2267625-2320920	2.75707	0.149305	3.93153	1.58e-07	1.1e-05
101793169	LAMP3	NC_040054.1:8688389-8704261	11.7627	0.780395	3.92764	1.44e-31	8.23e-29
101800299	PLEKHS1	NC_040051.1:8956590-8976238	4.82794	0.372703	3.91258	9.37e-13	1.45e-10
101796666	EHF	NC_040050.1:53013505-53046237	0.225152	0.0145497	3.90602	0.0081421	0.0995756
101790578	CNTN5	NC_040046.1:12204843-12896902	0.039486	0.00263833	3.89837	0.014837	0.150503
101798321	IL6	NC_040047.1:33205917-33218480	3.06986	0.19678	3.89745	8.62e-14	1.51e-11
101796098	GPR65	NC_040050.1:22694988-22706502	0.39823	0.0258643	3.88265	0.000884991	0.0177851
113844857	PML	NC_040056.1:12719861-12723685	34.9658	2.52423	3.80947	4.23e-15	8.57e-13
101804455	NOS2	NC_040065.1:6264702-6285373	93.5446	6.60867	3.80846	7.02e-07	4.17e-05
101795022	STAT1	NC_040052.1:8124808-8147146	152.433	11.2642	3.76981	2.55e-62	7.11e-59
101801851	SLC26A7	NC_040047.1:131011528-131093945	1.93079	0.142515	3.75404	3.46e-20	1.03e-17
101800076	IFIH1	NC_040052.1:26262225-26287990	49.594	3.96791	3.6571	4e-31	2.18e-28
113844118	IL15RA	NC_040046.1:201627438-201634080	3.88358	0.316904	3.6114	0.000240041	0.00627003
101790937	LOC101790937	NC_040073.1:4444792-4451001	18.8319	1.56689	3.60331	6.46e-14	1.15e-11
101792842	ZNFX1	NC_040066.1:15826992-15839831	53.3946	4.37738	3.60015	1.18e-34	7.72e-32
XLOC_119679	XLOC_119679	NW_020865618.1:97790-100462	1.00295	0.068399	3.59072	0.0317543	0.246927
101796105	LOC101796105	NC_040056.1:12728463-12736353	7.70711	0.66394	3.55283	3.16e-11	4.1e-09
113842963	LOC113842963	NC_040047.1:300931-336529	3.2095	0.314554	3.54902	5.93e-18	1.49e-15
101799108	B2M	NC_040056.1:11353584-11356553	1266.19	110.641	3.53021	1.59e-47	2.21e-44
101792399	DLL4	NC_040050.1:37204257-37216348	1.82547	0.160444	3.52349	6.95e-07	4.15e-05
101801740	LRRC9	NC_040050.1:9945484-9994984	0.035083	0.002998	3.51251	0.0339685	0.259055
106017909	LOC106017909	NC_040051.1:18763386-18769931	0.210183	0.0172913	3.50858	0.0205171	0.184696
101796567	LOC101796567	NC_040069.1:1100275-1112314	5.7114	0.384293	3.49127	4.83e-10	5.41e-08
113842204	LOC113842204	NW_020866959.1:4722-35303	0.16165	0.0143807	3.47725	0.0376179	0.276306
101799313	NDST4	NC_040049.1:1985273-2142695	2.71196	0.241877	3.47474	6.51e-13	1.03e-10
101790237	TNFSF8	NC_040063.1:2816366-2832562	0.072371	0.00605033	3.47272	0.0481619	0.318892
101800495	SAMHD1	NC_040066.1:6861384-6885696	111.665	10.2378	3.46183	1.03e-40	1.1e-37
101802573	CRTAM	NC_040070.1:4981645-4995945	0.399776	0.0349843	3.44861	0.00298327	0.0465369
106015064	LOC106015064	NC_040047.1:20649359-20687228	0.0448093	0.00402733	3.43499	0.042054	0.293891
101791103	LOC101791103	NC_040062.1:874518-888433	0.162959	0.0142403	3.41925	0.0083844	0.101896
110353866	LOC110353866	NC_040048.1:30935537-30953718	99.7444	9.65962	3.39883	4.19e-47	5.49e-44
101790301	LOC101790301	NC_040046.1:199448663-199456831	7.23627	0.708668	3.37063	1.29e-07	9.38e-06
101799957	DEUP1	NC_040046.1:10148153-10190580	0.598044	0.052407	3.36026	8.31e-07	4.89e-05
113842870	LOC113842870	NC_040047.1:120103890-120107459	0.313041	0.028483	3.33316	0.0129372	0.136902
101798906	PDCD1LG2	NC_040075.1:27795547-27809153	1.24303	0.0894317	3.31236	0.00102597	0.0201997
113839616	LOC113839616	NC_040069.1:5720535-5732648	9.54443	0.771203	3.29626	3.08e-10	3.56e-08
101789908	LOC101789908	NC_040052.1:36017924-36035834	69.1356	7.09646	3.29435	6e-47	7.44e-44
101798874	MGAT4D	NC_040049.1:36410869-36447517	0.06873	0.00720367	3.28149	0.0414304	0.291818
101797692	LOC101797692	NC_040065.1:11870049-11878001	19.8565	2.08696	3.26626	6.05e-23	2.29e-20
113840976	LOC113840976	NW_020865472.1:444-8356	6.44973	0.623979	3.24457	6.08e-08	4.74e-06
113845657	YJEFN3	NC_040065.1:4286255-4292527	0.591257	0.0610267	3.23811	0.000343477	0.00840124
110351189	LOC110351189	NC_040062.1:785620-801542	0.174727	0.0181813	3.23663	0.0467982	0.313774
101790836	TDRD6	NC_040048.1:112983906-112995737	0.437998	0.0452287	3.23176	0.000107736	0.00323538
101789646	LOC101789646	NC_040048.1:21391211-21394818	0.333981	0.0331277	3.22743	0.030484	0.241052
106014788	RNF135	NC_040064.1:1110682-1117309	20.7275	2.24295	3.22377	2.25e-20	6.77e-18
113843447	PYURF	NC_040049.1:11933034-11955596	1.38985	0.235962	3.20461	3.94e-06	0.000190573
113840231	LOC113840231	NC_040075.1:9727756-9728939	370.438	41.3445	3.19812	1.27e-09	1.33e-07
101801281	P2RX7	NC_040061.1:12077151-12093494	14.9886	1.66646	3.18712	2.15e-21	7.38e-19
101799032	GATA3	NC_040046.1:198554997-198583578	0.640954	0.0704327	3.18306	2.68e-05	0.00100928
101797758	NMI	NC_040050.1:2511974-2518489	71.9486	8.30216	3.13125	6.18e-30	3.13e-27
101793314	DRAM1	NC_040046.1:144724812-144746020	57.8209	6.76266	3.11173	1.96e-37	1.41e-34
101795392	ASIP	NC_040066.1:2292086-2358341	1.34974	0.212537	3.09818	0.0141446	0.145469
101798228	LOC101798228	NC_040048.1:59803612-59819664	3.91881	0.484918	3.03343	3.53e-08	2.93e-06
113845674	LOC113845674	NC_040065.1:4910134-4912314	212.899	27.362	3.01009	0.000357625	0.00869014
101800235	CAPSL	NC_040075.1:11464549-11496990	1.15693	0.145796	2.98287	2.17e-06	0.000112164
101791779	C1S	NC_040046.1:121928230-121937586	554.526	71.8847	2.9664	4.67e-27	2.17e-24
101790952	LOC101790952	NW_020866413.1:4459-24804	3.12259	0.433999	2.9606	2.3e-09	2.3e-07
101795565	LOC101795565	NC_040046.1:132657854-132681930	182.704	23.662	2.95895	1.56e-33	9.66e-31
101789567	DDX58	NC_040075.1:63294058-63316084	31.5828	4.08341	2.95884	3.34e-35	2.26e-32
101803982	TMEM140	NC_040046.1:158968456-158975327	55.9873	7.32069	2.95599	1.43e-17	3.43e-15
101796875	GCNT1	NC_040075.1:37204650-37215876	0.226563	0.02897	2.94893	0.0312038	0.244834
113842527	LOC113842527	NC_040047.1:829025-830348	2.44417	0.31359	2.94149	0.0181136	0.170489
101798744	LOC101798744	NC_040052.1:27400856-27422931	50.2482	6.53194	2.93373	4.41e-33	2.66e-30
101792290	LRRC6	NC_040047.1:147999029-148028835	0.559842	0.0742453	2.93048	0.00775598	0.0964103
101801387	PPP1R42	NC_040047.1:121028383-121053261	0.573798	0.043943	2.91028	0.00177627	0.0308834
101792881	BMX	NC_040046.1:77342630-77369719	0.221787	0.029112	2.90614	0.0189786	0.176031
101793415	DNAH8	NC_040048.1:33551098-33686350	0.147083	0.0199393	2.89515	2.98e-06	0.000149599
113843692	LOC113843692	NC_040050.1:35773836-35775012	310.196	42.3953	2.89018	2.91e-18	8.11e-16
101805457	LOC101805457	NC_040062.1:898487-905085	0.52268	0.0697497	2.88368	0.00196528	0.0335677
101795303	TF	NC_040054.1:15061711-15075850	111.368	15.5698	2.8789	4.24e-06	0.000202622
101800767	LOC101800767	NC_040046.1:150526004-150530290	0.42656	0.055285	2.87041	0.0364437	0.269768
101797635	MITD1	NC_040046.1:66111553-66115463	57.7931	8.02764	2.86658	4.15e-18	1.09e-15
101796142	LOC101796142	NC_040066.1:14948709-14951707	12.462	1.72278	2.86412	5.82e-07	3.56e-05
101804639	LOC101804639	NC_040075.1:67387240-67442087	1.52122	0.100101	2.84393	0.000623853	0.0134848
101803598	FBH1	NC_040046.1:201605976-201625961	19.3313	2.78007	2.81742	1.69e-13	2.87e-11
101792364	LOC101792364	NC_040063.1:7841848-7844700	15.5599	2.22838	2.80092	8.7e-10	9.24e-08
113844757	LOC113844757	NC_040046.1:57799-60220	0.521875	0.070259	2.75469	0.0285531	0.231713
101793580	TDRD7	NC_040075.1:63467187-63505259	9.87182	1.47981	2.75405	2.45e-22	8.73e-20
110354736	LOC110354736	NC_040056.1:17756004-17765178	1.60468	0.265637	2.73372	0.0169603	0.164208
101795616	KIF17	NC_040067.1:729821-758065	1.99943	0.264231	2.71951	1.58e-07	1.1e-05
101791980	LOC101791980	NC_040047.1:154487829-154494144	1225.63	189.981	2.70555	3.91e-21	1.28e-18
101796300	TNFAIP3	NC_040048.1:57483922-57499180	52.4273	8.13389	2.70545	1.92e-17	4.47e-15
101794936	PTGFRN	NC_040046.1:107787710-107857821	88.0303	13.8256	2.69865	2.8e-31	1.56e-28
101798298	LOC101798298	NC_040046.1:13905499-13912513	16.5852	2.65511	2.67977	0.00353968	0.0528511
101803570	LOC101803570	NC_040047.1:46840310-46846932	0.37382	0.057148	2.66575	0.0109637	0.122687
101794509	CNTNAP4	NC_040075.1:42798531-42997924	0.19517	0.03138	2.6477	6.77e-09	6.21e-07
101801940	SOCS1	NC_040060.1:17235905-17240551	19.4509	3.20528	2.6336	1.49e-06	8.01e-05
101790673	IL17REL	NC_040046.1:182260708-182310785	26.5646	4.38781	2.59898	9.5e-24	3.72e-21
101794144	SDC4	NC_040066.1:4510394-4527785	61.0013	10.3109	2.58438	4.55e-10	5.12e-08
101789968	LOC101789968	NC_040047.1:3327856-3363201	0.097334	0.0158983	2.58372	0.00428479	0.0615852
101796480	DPYS	NC_040047.1:136155430-136189708	0.457859	0.0905113	2.58147	0.00838666	0.101896
101789988	GCH1	NC_040050.1:8134472-8154246	30.2564	5.20493	2.57937	3.2e-23	1.23e-20
113842551	LOC113842551	NC_040047.1:120107652-120109304	0.982177	0.159921	2.57241	0.0289181	0.233492
101790142	IL4I1	NC_040062.1:937533-943134	18.3079	3.15752	2.56468	3.76e-08	3.07e-06
101795383	IL18R1	NC_040046.1:64679190-64700692	0.861483	0.14835	2.55493	4.95e-05	0.00169574
101804875	LOC101804875	NC_040074.1:4129927-4135505	3.83462	0.69165	2.5518	0.00040783	0.00967815
101792619	TIMP4	NC_040058.1:14010960-14125428	55.3463	10.4077	2.52906	9.88e-07	5.71e-05
113841757	LOC113841757	NW_020866432.1:2469-6641	11.2997	1.97431	2.52877	0.00318253	0.0488257
113844894	IL34	NC_040056.1:17756096-17760822	6.20224	1.09857	2.52846	2.32e-05	0.000899724
101798523	SAA2	NC_040050.1:33917732-33919714	104.836	18.8763	2.51102	1.71e-05	0.000689016
101799613	SERPINB1	NC_040047.1:78126616-78135754	7.1755	1.20727	2.49879	1.38e-10	1.67e-08
101791982	C1R	NC_040046.1:121939522-121947046	122.001	21.9845	2.49265	4.28e-18	1.11e-15
101791268	LOC101791268	NC_040047.1:154467019-154487778	38.6753	6.17582	2.4667	1.64e-17	3.88e-15
101801175	SLCO4A1	NC_040066.1:12793951-12817805	0.790092	0.147379	2.44365	1.1e-05	0.000464535
106014264	IFITM2	NC_040050.1:35781052-35782194	1003.04	188.39	2.43172	4.74e-14	8.67e-12
101796412	DOK5	NC_040066.1:9088501-9134947	6.54858	1.01836	2.42459	2.07e-06	0.000107503
101802866	LOC101802866	NC_040046.1:144472623-144489663	90.6252	17.0441	2.42258	1.77e-26	7.74e-24
101795788	CP	NC_040054.1:48703-68470	11.1778	2.12521	2.41375	5.43e-08	4.3e-06
113844784	ISL2	NC_040056.1:13607305-13610011	0.931204	0.173093	2.40715	0.0457862	0.309689
101794945	ARHGAP8	NC_040046.1:130921326-131053895	6.25722	1.63732	2.40459	3.98e-13	6.43e-11
101801826	IL10	NC_040072.1:746473-751223	0.689759	0.131184	2.40136	0.0081022	0.0992508
101797333	RBM43	NC_040050.1:2506233-2511833	50.4444	9.5888	2.39222	4.79e-15	9.54e-13
101794349	LOC101794349	NC_040046.1:13942297-13948749	55.0898	9.64098	2.39181	0.000563509	0.0124828
101790564	MLKL	NC_040056.1:17569303-17574057	5.62739	1.08575	2.38521	4.94e-06	0.000231718
101800042	IL7R	NC_040075.1:11464555-11479584	24.3695	4.75223	2.38063	1.62e-09	1.66e-07
101789458	CARMIL2	NC_040056.1:18384682-18406330	0.0829013	0.0155627	2.37472	0.0342095	0.260004
101790477	BDKRB2	NC_040050.1:18823087-18848282	25.206	4.83359	2.35313	5.01e-09	4.72e-07
101799702	OGFR	NC_040066.1:12950495-12962092	34.2881	6.81344	2.35072	4.44e-18	1.14e-15
101792766	LOC101792766	NC_040050.1:32165632-32173788	3.3636	0.686482	2.34659	3.99e-07	2.5e-05
101799887	COL9A3	NC_040066.1:12962526-12998882	0.885316	0.166196	2.33388	0.000142551	0.00410309
101795757	LOC101795757	NC_040049.1:15094702-15097241	8.19994	1.63737	2.32647	6.2e-05	0.0020556
101795665	ASPA	NC_040065.1:9220634-9236400	5.82409	1.20452	2.30597	9.32e-07	5.41e-05
101803225	TAPBPL	NC_040046.1:121471876-121479434	1.35152	0.272928	2.30497	0.000583468	0.0128231
101795208	STEAP4	NC_040047.1:22306237-22328297	16.7524	3.45526	2.30324	1.66e-07	1.14e-05
101791396	NFKBIA	NC_040050.1:30489392-30493033	150.798	29.4024	2.29813	1.27e-15	2.73e-13
101796692	LOC101796692	NC_040070.1:3582839-3594854	3.63019	0.751944	2.29102	4.78e-07	2.97e-05
101795038	CX3CL1	NC_040056.1:18820994-18829047	38.4239	8.17413	2.25969	1.22e-08	1.09e-06
101800140	GALNT6	NC_040073.1:5637643-5652027	1.09079	0.233163	2.23756	0.000106817	0.00321561
XLOC_117839	XLOC_117839	NW_020865017.1:1039-4800	5.45278	1.2193	2.20684	0.0115879	0.126898
101799962	CASP7	NC_040051.1:8977365-9000563	17.4328	3.8944	2.20427	7.2e-18	1.77e-15
101804010	IL8	NC_040049.1:46770642-46773744	219.793	53.9533	2.16961	1.24e-08	1.1e-06
113841693	LOC113841693	NW_020866358.1:7731-9658	3.12404	0.700206	2.16441	0.00522113	0.0714584
101797576	LOC101797576	NC_040058.1:6009363-6033518	0.14789	0.0230883	2.1619	0.0308608	0.243274
101794222	LOC101794222	NC_040046.1:198829074-198863693	0.934658	0.21802	2.15861	0.00108488	0.0211541
101797713	TNFSF10	NC_040054.1:5463435-5471911	34.347	7.78709	2.1583	4.45e-13	7.13e-11
106016000	LOC106016000	NC_040066.1:562163-603963	3.05255	0.730736	2.14787	9.2e-06	0.000396292
101791719	IL2RB	NC_040046.1:148883885-148900434	0.499458	0.101265	2.12838	0.0110479	0.123109
101796889	LOC101796889	NC_040046.1:143596337-143608731	1.70345	0.380339	2.10924	0.000509675	0.0115777
101805477	TMEM106A	NC_040073.1:4344653-4352412	1.51323	0.318946	2.09762	0.00299886	0.0467147
101800376	GPHB5	NC_040050.1:11226761-11306501	0.482504	0.108275	2.08454	0.00461384	0.0651273
101793226	CD83	NC_040047.1:51302017-51327731	3.30471	0.727364	2.07448	2.99e-05	0.00110003
101798268	LOC101798268	NC_040049.1:9104447-9150578	0.746256	0.170949	2.07192	0.00107327	0.0209829
101800947	CAPN9	NC_040048.1:42423921-42454597	0.233601	0.0584663	2.07111	0.0169997	0.164303
101802909	LOC101802909	NC_040074.1:4089079-4123548	200.563	71.2661	2.06847	2.44e-08	2.04e-06
101801493	NR4A2	NC_040050.1:3592456-3598259	1.29745	0.311793	2.06574	0.00623372	0.0820872
113841567	LOC113841567	NW_020866201.1:11531-13832	25.8781	6.26608	2.06523	3.16e-07	2.03e-05
101791961	TNFRSF4	NC_040067.1:4961784-4987505	10.4506	2.52391	2.06377	0.00984944	0.114017
101797885	ALK	NC_040048.1:20009562-20302969	6.80986	1.77343	2.05653	3.05e-10	3.54e-08
101795569	LOC101795569	NC_040049.1:15098049-15102756	4.1464	1.12171	2.05516	0.000707495	0.0148888
113841983	LOC113841983	NW_020866689.1:11019-13264	29.156	7.06575	2.04891	2.24e-07	1.5e-05
110351557	GDF7	NC_040048.1:108450758-108459557	2.45226	0.603122	2.03781	7.57e-05	0.00243101
101799123	ENPP2	NC_040047.1:142798676-142872392	9.42878	2.36481	2.01478	0.000736205	0.0154058
101792229	ICOSLG	NC_040046.1:80916643-80930101	18.6621	4.68503	2.01308	8.58e-10	9.15e-08
101800035	LOC101800035	NC_040063.1:390874-394438	103.045	26.1359	2.01149	0.0281495	0.229088
101791717	CMTR1	NC_040048.1:32836511-32852152	25.7169	6.45777	2.01074	5.21e-08	4.13e-06
XLOC_118969	XLOC_118969	NW_020865424.1:1568-9025	2.77195	0.691866	2.00981	2.92e-05	0.00108107
101803071	CORIN	NC_040049.1:49812396-49938927	3.95775	1.00862	2.00497	0.000173066	0.00478099
101792862	TNFAIP2	NC_040050.1:14827549-14844465	118.916	30.2493	1.99617	5.86e-10	6.54e-08
110351494	LOC110351494	NC_040046.1:81111422-81304414	15.9579	3.369	1.99401	3.68e-18	1e-15
101795032	LOC101795032	NC_040062.1:336947-432056	18.1967	3.37896	1.99242	2.39e-05	0.000922
101789971	DRC1	NC_040048.1:116785935-116796325	1.29164	0.326726	1.98209	0.00154494	0.0276146
101800358	LOC101800358	NC_040063.1:383116-386637	269.736	69.5971	1.98024	5.18e-07	3.21e-05
101791678	IL23R	NC_040053.1:5865210-5879451	0.228106	0.0601947	1.97427	0.0454029	0.30797
101799500	KLHL35	NC_040046.1:1927636-1939036	0.738854	0.187702	1.97245	0.0107458	0.121254
101795385	LOC101795385	NC_040049.1:34945687-34966225	27.7828	7.37154	1.97203	7.09e-12	1.01e-09
101802636	COL10A1	NC_040048.1:67489067-67528213	1.1572	0.408854	1.96811	0.00401878	0.058288
101801522	DIO3	NC_040050.1:15750967-15752546	27.0945	7.04214	1.96405	8.42e-05	0.00264104
101794598	ANKRD33B	NC_040047.1:81929200-81971307	6.86143	1.69437	1.95791	1.17e-05	0.000490012
101798379	HAS2	NC_040047.1:143655884-143675464	32.7224	8.61077	1.95575	3.65e-06	0.0001781
101797616	LOC101797616	NC_040057.1:21209172-21223552	78.2342	20.6664	1.9486	1.47e-11	2.02e-09
101797216	LOC101797216	NC_040046.1:62358854-62371307	3.95741	0.906448	1.93852	0.00271546	0.0430824
101798500	IRF8	NC_040057.1:5197451-5203550	10.2879	2.73903	1.93019	1.29e-05	0.000533883
113843498	LOC113843498	NC_040049.1:34964936-34974768	20.4316	5.45506	1.92294	7.51e-09	6.84e-07
101795721	EXOC3L4	NC_040050.1:14856533-14878122	0.138545	0.03463	1.91945	0.0476332	0.317072
101802072	LOC101802072	NC_040053.1:27314870-27320137	12.5241	3.31994	1.91541	9.16e-05	0.00282992
101794857	SLC46A2	NC_040075.1:68604009-68609559	2.72891	0.737854	1.91108	0.00397183	0.0577949
113845377	LOC113845377	NC_040062.1:1054902-1065573	120.299	32.473	1.9077	1.83e-12	2.78e-10
101796987	NLGN1	NC_040054.1:5656124-6090300	5.26828	1.85814	1.90365	4.54e-11	5.73e-09
101803010	CCDC102B	NC_040047.1:98820744-98984936	9.06725	2.38618	1.89825	1.64e-07	1.13e-05
101794213	TNFRSF9	NC_040067.1:5938360-5943717	1.26899	0.346228	1.89002	0.0110699	0.123221
101790995	ANKRD9	NC_040050.1:15369496-15371722	5.50123	1.50894	1.88176	0.0089691	0.107271
101798054	TRIM65	NC_040064.1:3463176-3467446	1.60642	0.440212	1.87675	0.0116306	0.127241
101797204	LOC101797204	NW_020865975.1:2809-6342	0.990202	0.271933	1.87362	0.0315911	0.246272
101795709	TNIP2	NC_040049.1:67169440-67177279	38.1586	9.61	1.86037	1.49e-09	1.53e-07
101799097	CD274	NC_040075.1:27776732-27790713	5.00621	1.19887	1.85875	8.05e-05	0.00253996
101797184	CALCOCO2	NC_040073.1:5151383-5163564	51.9507	14.4713	1.85694	4.31e-15	8.66e-13
101797242	ISLR	NC_040056.1:12706210-12709897	55.5415	15.6402	1.85149	1.84e-06	9.64e-05
101791003	SCUBE3	NC_040072.1:4961591-5000689	0.841018	0.145672	1.84143	0.00487933	0.0678045
101800984	ASPG	NC_040050.1:14211548-14258472	11.1239	3.12286	1.84124	5.3e-16	1.16e-13
101796668	LOC101796668	NC_040049.1:15074302-15094549	0.188019	0.05254	1.83844	0.0381153	0.278584
101797500	LOC101797500	NC_040050.1:34001054-34013944	0.615083	0.17279	1.83748	0.0269472	0.222771
101805126	SUSD3	NC_040058.1:11693036-11763347	2.20819	0.626834	1.82492	8.36e-11	1.02e-08
101796678	ERAP1	NC_040075.1:77027100-77054780	25.4313	7.20952	1.82463	2.01e-15	4.22e-13
101801886	ABHD3	NC_040047.1:102845271-102867406	0.692708	0.178515	1.81439	0.00938065	0.11025
101800050	GPR160	NC_040054.1:4802895-4807684	2.33373	0.686631	1.81344	0.0158334	0.156907
101793692	HEPACAM2	NC_040047.1:24455701-24485271	0.13933	0.038116	1.81025	0.0430338	0.297355
101804743	LOC101804743	NC_040065.1:1657537-1665017	6.47692	1.8684	1.80765	1.1e-05	0.00046468
113842971	LOC113842971	NC_040047.1:803798-805822	3.66696	1.04946	1.80378	0.0107258	0.121206
101803181	MAP3K6	NC_040069.1:3048007-3060158	2.11254	0.611311	1.80334	0.000330382	0.00814345
101804534	ANPEP	NC_040056.1:394287-403462	40.0943	11.676	1.79858	1.09e-06	6.2e-05
101797804	PRDM1	NC_040048.1:71942535-72054820	9.4061	2.78874	1.79594	1.65e-08	1.44e-06
101804235	LOC101804235	NC_040050.1:9612256-9623275	3.31595	0.968935	1.79516	0.0039317	0.0573606
101796982	CYGB	NC_040064.1:3145826-3153845	80.9833	23.7074	1.78839	7.11e-09	6.5e-07
101800153	IKBKE	NC_040072.1:630158-642764	6.42958	1.76841	1.78726	2.81e-05	0.00105426
101791465	SLC13A5	NC_040065.1:5528643-5551901	0.33419	0.0972193	1.78512	0.0347568	0.262222
101797711	FSTL3	NC_040065.1:5000704-5012224	3.77072	1.19256	1.78004	0.00359444	0.0535231
101796198	ADAR	NC_040071.1:16957-29683	24.9484	7.42878	1.77956	9.03e-08	6.88e-06
101797065	STRA6	NC_040056.1:12689186-12704400	1.10431	0.367418	1.7765	0.011347	0.125555
101790771	TLR3	NC_040049.1:19765755-19771414	5.2819	1.54379	1.77647	0.000147271	0.00420484
101797603	SLC35D2	NC_040075.1:41859626-41885730	4.50886	1.61582	1.76079	1.43e-06	7.75e-05
101790274	TMEM51	NC_040067.1:2280082-2295588	3.65626	0.976405	1.75393	0.00145698	0.0264234
101795921	GDPD4	NC_040046.1:3006732-3035343	4.67852	1.41045	1.75054	5.53e-05	0.00186096
101799288	HACD4	NC_040075.1:34336718-34356538	21.1786	6.26209	1.74646	1.69e-07	1.16e-05
110354024	ERICH5	NC_040047.1:133732539-133742343	0.757224	0.162515	1.74397	0.0259117	0.21616
101800531	NR4A1	NC_040073.1:7060396-7067320	1.53716	0.462422	1.74017	0.0436082	0.299931
101797729	LPXN	NC_040050.1:57924495-57927485	1.8137	0.541358	1.73905	0.0308632	0.243274
101791361	GSC	NC_040050.1:19532293-19538894	6.56365	2.3531	1.73726	0.00345699	0.052246
113845011	LOC113845011	NC_040057.1:20188433-20194860	1.49908	0.459277	1.73233	0.0156285	0.155705
101797607	STOML1	NC_040056.1:12724030-12728316	36.1239	11.0204	1.73153	1.57e-06	8.37e-05
101805017	SNX10	NC_040047.1:34570145-34608673	47.7641	14.5919	1.72142	3.14e-11	4.09e-09
101800417	ANKRD6	NC_040048.1:79895045-79925672	2.64038	0.573005	1.72125	0.00049552	0.0113486
101804279	OPCML	NC_040070.1:2635936-2958682	0.0361323	0.011113	1.71416	0.0174879	0.166853
101793263	BIRC2	NC_040046.1:13766166-13777574	73.9872	22.8082	1.71302	1.27e-12	1.95e-10
101795963	IL22RA2	NC_040048.1:57752453-57758360	2.74065	0.927057	1.71027	0.0178441	0.169094
113842085	LOC113842085	NW_020866848.1:1758-33416	0.500293	0.15374	1.70776	0.0025421	0.041062
106016377	PTGDR	NC_040050.1:7367585-7370384	11.3285	3.51903	1.7075	0.00136183	0.0251061
101795130	LRRC74B	NC_040061.1:10770618-10783065	1.2715	0.394473	1.7049	0.00230749	0.0379789
101803777	TNFSF13B	NC_040046.1:58545795-58564893	1.12114	0.328681	1.70422	0.00204183	0.0344793
101797298	CFAP69	NC_040047.1:23068426-23096521	1.22115	0.427391	1.70356	0.00307347	0.0474462
101795669	AQP3	NC_040075.1:8075588-8088715	31.2393	9.76236	1.69727	3.14e-09	3.05e-07
101791582	KAZN	NC_040067.1:2296220-2428686	10.1276	3.10941	1.69647	1.28e-05	0.000532102
101795951	TTC3	NC_040046.1:92466322-92528500	47.9212	15.1119	1.69329	1.16e-13	1.99e-11
101789509	LOC101789509	NC_040050.1:36977411-36996239	1.28723	0.521661	1.68439	0.0149518	0.15114
101802989	KCNRG	NC_040046.1:27506792-27511635	3.92699	1.23395	1.68106	0.00398922	0.0579346
110353607	LIF	NC_040061.1:9873863-9878882	1.04591	0.271791	1.67644	0.0408092	0.289822
101793739	LOC101793739	NC_040062.1:308346-358478	3.98882	1.29946	1.66921	0.0133393	0.139895
101804187	RNF19B	NC_040069.1:227971-252980	7.47362	2.4307	1.65549	3.85e-05	0.00137608
101796748	TOPAZ1	NC_040047.1:43196600-43236044	0.173455	0.0554107	1.65035	0.0194793	0.17889
101796332	LHX6	NC_040063.1:9712757-9728817	2.03442	0.664196	1.63376	0.000285252	0.0072308
101803646	ZC3H12A	NC_040069.1:1892296-1902571	35.6783	11.6183	1.63363	2.65e-10	3.13e-08
101789496	C13H3orf67	NC_040058.1:9008500-9077016	1.40146	0.492292	1.62767	0.000636846	0.0136861
101799317	SH2D4A	NC_040049.1:16420659-16433243	0.738323	0.240664	1.62738	0.0232275	0.200719
101791488	ZC2HC1B	NC_040048.1:55015816-55083427	0.716676	0.15419	1.6244	0.0208608	0.186435
101805187	ATF3	NC_040048.1:21489507-21516259	59.0937	16.6259	1.62404	2.45e-08	2.05e-06
101801631	TSPEAR	NC_040054.1:14351643-14361070	1.27906	0.406488	1.61802	0.0122488	0.132317
101795113	STOX1	NC_040051.1:33218399-33235720	2.0176	0.660106	1.61583	0.00205746	0.0346906
101797308	SPATA13	NC_040046.1:19375869-19534747	6.78179	2.29465	1.61451	1.27e-11	1.76e-09
101797614	LOC101797614	NC_040058.1:17094737-17115712	0.296614	0.096869	1.61422	0.0185501	0.173137
101799158	LOC101799158	NC_040047.1:67053266-67058415	1.51986	0.501698	1.61264	0.0129464	0.136935
101799450	GLUL	NC_040053.1:25925352-25931938	47.1681	15.6459	1.60853	1.87e-09	1.9e-07
101802670	TIFA	NC_040049.1:3138691-3142358	10.1051	3.51598	1.6027	0.000670715	0.0143037
101796262	STX17	NC_040047.1:93771525-93799660	30.5408	10.1517	1.59857	2.01e-13	3.32e-11
101797203	LOC101797203	NC_040073.1:5490054-5500330	11.9268	4.00582	1.58394	7.01e-08	5.37e-06
101791778	RILPL2	NC_040061.1:11580189-11584436	28.9636	9.69337	1.58167	1.25e-06	6.92e-05
XLOC_019973	XLOC_019973	NC_040046.1:187217636-187255863	4.07241	1.41109	1.57968	5.44e-06	0.000249988
101804546	TOR1B	NC_040063.1:7835883-7841116	53.3629	18.0421	1.57788	1.43e-07	1.01e-05
101794528	LOC101794528	NC_040046.1:13983022-13990747	12.2356	4.16855	1.57731	0.00423177	0.0610201
101795238	LOC101795238	NC_040062.1:642243-797947	1.31359	0.443249	1.57208	0.00297933	0.0465369
101794231	TFPI2	NC_040047.1:24896725-24902314	13.2471	4.57147	1.56594	0.00112365	0.021608
101790019	AFAP1L2	NC_040051.1:8659000-8721632	4.20778	1.44535	1.5653	3.27e-06	0.000161819
101790101	MOCOS	NC_040047.1:89044908-89270415	1.79289	0.611759	1.5574	1.27e-05	0.000528813
101794407	LOC101794407	NC_040047.1:24905583-24908673	31.5277	10.6803	1.55186	4.61e-05	0.00159372
101794702	CNP	NC_040073.1:3058749-3066458	61.8333	21.4793	1.54895	1.44e-08	1.26e-06
101796345	EPAS1	NC_040048.1:36667873-36785339	18.2716	6.55273	1.54693	3.25e-11	4.17e-09
101791574	TRIM25	NC_040064.1:648011-659061	50.595	17.5935	1.54491	2.55e-09	2.53e-07
113842171	LOC113842171	NW_020866926.1:109665-134344	0.748073	0.224645	1.54347	0.047679	0.317072
106020560	PLPPR3	NC_040065.1:4913199-4917058	1.47851	0.51152	1.54006	0.0428117	0.296953
101798071	HTR1F	NC_040046.1:107132512-107248518	0.685068	0.324975	1.5362	0.0151133	0.152319
113842846	CEBPD	NC_040047.1:110734006-110735979	86.395	30.3636	1.52922	4.84e-05	0.00166257
101800522	LOC101800522	NC_040062.1:595939-608885	0.763793	0.265327	1.51954	0.0310859	0.24413
101804576	KITLG	NC_040046.1:153779765-153837609	6.41469	2.25712	1.51689	2.83e-09	2.77e-07
101799077	ATP6V1G3	NC_040053.1:30025840-30100631	2.89067	1.11944	1.51462	0.0114833	0.126311
101799004	GGT5	NC_040061.1:6315076-6335299	16.934	6.00273	1.50899	2.89e-09	2.81e-07
101801396	NQO2	NC_040047.1:79432163-79445242	1.06329	0.374725	1.50835	0.0468127	0.313777
101792186	CAPS2	NC_040046.1:163478238-163509955	1.1876	0.438697	1.50579	0.00111173	0.021546
101796588	LOC101796588	NC_040046.1:88712419-88722505	5.29386	1.88756	1.50118	0.00015511	0.00437426
101802442	CMTR2	NC_040056.1:17951395-17960300	3.32449	1.18803	1.49445	0.000540337	0.0120775
101795486	HPGD	NC_040049.1:24238963-24266270	6.4873	2.27066	1.49215	6.63e-05	0.00216252
101792651	PRICKLE4	NC_040072.1:3556259-3563654	2.75523	0.998639	1.48465	0.00639906	0.0836716
101789892	LOC101789892	NC_040046.1:124284456-124300573	2.48605	1.5392	1.48359	0.000876473	0.0176937
101802508	ITGA2	NC_040075.1:16358228-16424320	3.17636	1.09739	1.48265	9.42e-07	5.46e-05
113840914	LOC113840914	NW_020865423.1:574-36492	1.35567	0.485949	1.48085	0.000155643	0.00438376
101789384	SLF2	NC_040051.1:13831545-13862342	51.1092	18.5279	1.47697	1.48e-11	2.03e-09
101791358	BEGAIN	NC_040050.1:16250670-16412644	0.178605	0.063888	1.47611	0.0149998	0.151403
113839931	SOWAHC	NC_040046.1:61797315-61801716	5.27183	1.91233	1.47333	0.00126095	0.0236968
101803553	C1QC	NC_040067.1:1897278-1899551	13.542	4.88993	1.46842	0.00302788	0.0469858
101797019	RD3	NC_040048.1:1030314-1047874	1.78987	0.633217	1.45994	0.0029256	0.0458941
101790665	RASSF9	NC_040046.1:152772902-152807574	3.00609	1.10106	1.45391	1.45e-06	7.81e-05
101797078	IP6K2	NC_040058.1:19198644-19218525	64.934	24.0357	1.4533	1.39e-06	7.62e-05
101802020	SLC2A6	NC_040063.1:6384061-6389253	4.20126	1.55818	1.44881	0.0030107	0.0468339
101791481	PTGER2	NC_040050.1:7376852-7381052	4.60088	1.65829	1.44523	0.0253316	0.213396
101795837	FGF7	NC_040057.1:3509847-3538371	112.076	30.6057	1.44119	5.67e-06	0.000258972
101802459	CPNE8	NC_040046.1:187256984-187322409	10.3029	4.61634	1.44087	1e-05	0.000427505
101801685	MORC4	NC_040055.1:11115313-11128638	0.684159	0.251984	1.4402	0.0169677	0.164208
101802247	TSC22D3	NC_040055.1:6423885-6432582	17.3729	6.2949	1.43544	0.00215616	0.0359474
101796494	LOC101796494	NC_040057.1:5803554-5812591	17.2729	6.45208	1.43367	4.27e-06	0.000203437
101801915	TMPRSS15	NC_040046.1:100071890-100128102	0.31534	0.116338	1.4274	0.0243747	0.207767
101799296	DNAH10	NC_040061.1:11444154-11499891	1.47082	0.441394	1.42481	0.00251532	0.0407771
101796938	LOC101796938	NC_040056.1:12108368-12211576	0.385082	0.14536	1.42334	0.00175513	0.0306047
101799915	CFLAR	NC_040052.1:4545586-4564869	25.327	9.47329	1.4213	1.23e-09	1.29e-07
101804788	NAAA	NC_040049.1:15594853-15607803	2.90048	1.08785	1.42126	0.000217008	0.00574916
101798982	TRAF2	NC_040063.1:415774-440782	32.8065	12.4872	1.41983	1.16e-06	6.51e-05
101790036	IL13RA1	NC_040055.1:12835483-12852272	22.5806	7.69089	1.41961	6.79e-08	5.24e-06
101802395	LOC101802395	NC_040050.1:35416091-35417826	24.8465	9.51237	1.41841	0.0079188	0.0975332
101797494	LOC101797494	NC_040048.1:31022710-31029722	3.73796	1.42895	1.41476	0.0102853	0.117548
101804741	LOC101804741	NC_040067.1:4320800-4336701	5.5315	2.11282	1.40846	0.000159857	0.00447418
101792112	SEMA4D	NC_040075.1:44245250-44293700	8.4555	3.22443	1.40772	2.39e-07	1.59e-05
101800238	CCDC28A	NC_040048.1:57070154-57074379	15.3457	5.19393	1.40663	0.00142515	0.0260154
101796545	SH3BP2	NC_040049.1:67085006-67122172	33.4902	13.0574	1.39833	3.98e-07	2.5e-05
101800097	PAWR	NC_040046.1:161607490-161714115	6.67647	2.25573	1.39139	2.47e-07	1.63e-05
101804774	UNC5B	NC_040051.1:32643371-32676598	6.54905	2.53911	1.38597	6.67e-05	0.00217294
101796752	TRAF3	NC_040050.1:15114916-15186524	16.6697	6.44909	1.38562	8.18e-10	8.77e-08
113845380	LOC113845380	NC_040062.1:1017210-1036699	141.749	54.5213	1.3848	1.18e-06	6.64e-05
101795313	ARMC3	NC_040047.1:18416209-18477774	0.622591	0.257746	1.38334	0.0138177	0.143164
113843840	LOC113843840	NC_040050.1:6378-121449	0.659842	0.256714	1.38028	0.00186085	0.0321036
101793101	BDKRB1	NC_040050.1:18813988-18819106	5.88845	2.29229	1.38003	0.00396735	0.0577674
113842634	MAFF	NC_040046.1:149339997-149343078	11.6626	4.52602	1.37817	0.00351943	0.0526899
101792607	NFKBIZ	NC_040046.1:114511743-114521148	18.795	7.30999	1.37709	9.05e-07	5.29e-05
101797151	RNF114	NC_040066.1:293981-299655	69.8022	27.0687	1.37603	1.7e-09	1.73e-07
101800342	LACC1	NC_040046.1:29627699-29653929	12.6937	5.09957	1.37492	0.000627753	0.0135559
106014252	LOC106014252	NC_040046.1:305661-311815	1.53616	0.598374	1.37462	0.0315476	0.246174
101791081	LOC101791081	NC_040047.1:120115573-120237815	30.8313	12.0248	1.37287	6.74e-09	6.21e-07
101802794	TRIM13	NC_040046.1:27512662-27517653	22.3963	8.76628	1.37237	0.000154451	0.0043612
101799906	TENT5D	NC_040055.1:19531787-19546015	1.03438	0.404987	1.37133	0.0147712	0.150183
101800588	GPR132	NC_040050.1:12808873-12826258	1.30567	0.509413	1.36441	0.0219081	0.192426
101799195	GAL	NC_040050.1:51058604-51065856	1.63453	0.599933	1.36417	0.017031	0.164354
101797173	DNAH5	NC_040047.1:80180034-80331782	0.108875	0.0424787	1.36317	0.0109217	0.122567
106014456	MEIKIN	NC_040059.1:3810325-3822818	1.28793	0.521407	1.36048	0.0302843	0.240068
XLOC_116266	XLOC_116266	NC_040075.1:46252055-46302367	1.39465	0.583267	1.35633	0.0043184	0.0619091
113845388	LOC113845388	NC_040062.1:1090193-1096733	2.72701	1.07316	1.35577	0.00514902	0.0707452
101800429	LOC101800429	NC_040047.1:45219083-45222708	3.20673	1.26814	1.35145	0.0213973	0.18971
101805326	GABRA1	NC_040054.1:25562846-25605052	2.13286	0.849705	1.35091	3.95e-05	0.00140321
101800770	GALNT14	NC_040048.1:20659022-20727329	0.185475	0.0729687	1.3486	0.016921	0.164166
101804367	PTGES	NC_040063.1:7841455-7865928	17.5417	6.7187	1.34473	1.22e-05	0.000511286
101790632	IMPG2	NC_040046.1:114676051-114699707	1.3539	0.546261	1.34182	0.00168794	0.0295317
101802289	NUAK2	NC_040072.1:4269228-4279773	0.998173	0.396474	1.34012	0.0466416	0.313101
101802443	SLC6A2	NC_040057.1:20462957-20535463	4.54229	1.98226	1.33886	0.000477783	0.011033
101797507	SYT4	NC_040075.1:4379291-4390648	12.4353	5.06768	1.33669	0.00373999	0.0551772
101797140	APOA1	NC_040070.1:6402735-6404469	19.2993	7.81235	1.33193	0.00887122	0.10645
101797852	ZFP91	NC_040050.1:57902314-57922571	5.45872	4.09263	1.33061	0.0157739	0.156455
101798487	SALL4	NC_040066.1:8144320-8159243	0.961533	0.389145	1.32919	0.017483	0.166853
101793654	KLHL14	NC_040047.1:112057340-112121849	2.5108	1.01154	1.32563	5.32e-06	0.000246342
101804801	EPYC	NC_040046.1:154788281-154813785	4.31618	1.6391	1.32477	0.0290775	0.234191
101799688	GAB2	NC_040046.1:3333722-3403261	1.98124	0.801861	1.32235	0.00286098	0.0451391
101795491	ZC3H7B	NC_040046.1:160792510-160840960	12.1601	4.94124	1.31646	3.75e-07	2.37e-05
101793237	HS3ST1	NC_040049.1:62410553-62421351	2.50616	1.13641	1.31185	0.0254318	0.213755
101791591	RBL1	NC_040066.1:6833832-6859008	21.8249	8.85302	1.30865	4.28e-09	4.05e-07
101795028	NR4A3	NC_040047.1:93818720-93853651	5.18735	1.696	1.30815	0.00446646	0.0635822
101801906	CCDC162P	NC_040048.1:70545531-70594741	0.170853	0.0684703	1.30283	0.0429506	0.297355
101802198	COL6A6	NC_040047.1:43990141-44041155	14.8931	6.06433	1.30242	6.47e-09	5.99e-07
101795223	ATP10A	NC_040046.1:66859278-66971493	20.8107	8.66658	1.30017	1.65e-05	0.000664161
101796643	LOC101796643	NC_040062.1:1122437-1131409	156.876	64.3374	1.29941	5.06e-08	4.05e-06
101798614	BCO1	NC_040057.1:7567730-7584053	5.2428	2.15359	1.29726	0.000168961	0.00468201
101797741	CLDN1	NC_040054.1:11380002-11391195	25.0581	10.2977	1.29628	2.4e-07	1.59e-05
101803214	RASSF6	NC_040049.1:46708961-46840358	4.49519	2.17385	1.29605	0.000131427	0.00386265
101789641	NHS	NC_040046.1:78151696-78398540	1.1616	0.477842	1.29549	0.000566591	0.0125267
101789868	PXK	NC_040058.1:9153449-9196150	65.9245	24.5902	1.2938	5.4e-07	3.34e-05
101799112	FAM120B	NC_040048.1:42733929-42794137	14.9618	6.38117	1.29316	8.89e-09	8.05e-07
101791426	PFKFB3	NC_040046.1:199333414-199376509	16.8937	6.9195	1.29086	0.000419704	0.00990349
101802374	SPTLC3	NC_040048.1:11535412-11629331	4.3227	1.56663	1.28897	0.00435199	0.0622307
101794959	LOC101794959	NC_040061.1:9811922-9832453	2.00752	0.688338	1.2888	0.00868622	0.104737
101800961	PHACTR1	NC_040047.1:62873665-63211137	5.21361	2.17663	1.28227	3.16e-07	2.03e-05
101795840	SLC35F5	NC_040052.1:34139827-34175424	13.8312	5.92049	1.28146	3.3e-06	0.000162826
101798822	GFPT2	NC_040059.1:6806229-6816737	162.607	67.7525	1.28068	1.06e-05	0.000447816
101797384	TRAF5	NC_040048.1:996757-1025927	5.82043	2.83569	1.27464	0.000326955	0.00807683
101795732	MOB3C	NC_040053.1:13407809-13425661	10.8926	4.58437	1.27327	0.000695907	0.0147004
101796895	LRRC32	NC_040046.1:2596816-2613970	14.6113	6.16366	1.26975	4.45e-06	0.000210995
101802348	LOC101802348	NC_040075.1:12739967-12772312	29.1248	12.2165	1.26824	1.33e-07	9.56e-06
101803587	GSDMA	NC_040073.1:3554312-3561823	5.04967	2.11637	1.26538	0.000819234	0.0167504
101791769	MAP3K8	NC_040047.1:15840845-15860271	39.3175	16.5267	1.26511	3.72e-08	3.05e-06
113839776	LOC113839776	NC_040069.1:3755669-3761624	2.8774	1.22469	1.2624	0.0393664	0.284098
113845228	LOC113845228	NC_040060.1:17596379-17603747	13.1044	4.7519	1.2618	0.00192741	0.0330474
101804316	LYVE1	NC_040052.1:3057421-3068618	1.62708	1.01161	1.25975	0.0439968	0.301794
101795049	PCTP	NC_040064.1:8190471-8201446	3.69188	1.62149	1.25973	0.00643197	0.0840527
101798280	GALNT15	NC_040047.1:36696313-36726584	9.376	3.60308	1.25784	2.9e-05	0.0010767
101797081	CTDSPL	NC_040047.1:4489980-4572844	64.0404	23.4926	1.25716	3.69e-06	0.000179649
101797425	CXCL14	NC_040059.1:5267586-5277728	120.246	52.6759	1.25473	0.000233669	0.00611789
101798237	ADI1	NC_040048.1:99639038-99645201	32.5048	12.9962	1.24908	6.29e-05	0.00207172
101794597	NCF4	NC_040046.1:148758885-148784971	9.1775	3.89046	1.24827	3.85e-05	0.00137608
101791650	OPTN	NC_040046.1:196255459-196273876	28.909	12.292	1.2481	1.16e-07	8.56e-06
106020465	LOC106020465	NC_040049.1:52997013-53003133	11.3069	4.81155	1.24651	0.000120163	0.00357984
101801666	MAPKAPK3	NC_040058.1:18129145-18218638	1.50283	0.628381	1.24567	2.72e-05	0.00102238
101803310	LRP3	NC_040057.1:13422133-13472491	4.29131	1.79835	1.24102	5.14e-06	0.000239485
101795250	CACNA1E	NC_040053.1:25775276-25853370	0.52536	0.174725	1.23755	0.0427408	0.296585
101795397	STEAP1	NC_040047.1:23021078-23035879	15.9119	7.00309	1.23622	7.61e-05	0.00243423
101801566	LOC101801566	NC_040046.1:125079746-125113788	3.9836	1.41612	1.23456	0.00144528	0.026291
101795023	ISL1	NC_040075.1:15651534-15658622	1.13603	0.483017	1.23258	0.0420496	0.293891
101803817	LOC101803817	NC_040049.1:46777448-46790321	4.29534	2.40547	1.23039	0.0469308	0.314286
101803641	ERO1B	NC_040048.1:24662178-24717673	4.58432	2.09683	1.22852	0.000515382	0.0116717
101791918	MFSD14B	NC_040075.1:43700760-43719993	25.5697	11.0303	1.22686	1.31e-07	9.45e-06
101799489	SLC22A18	NC_040050.1:33152280-33212760	2.67318	1.16776	1.22485	0.00381463	0.0559454
101793664	HGF	NC_040046.1:192434776-192498967	60.3553	25.9906	1.22331	1.45e-06	7.81e-05
101804642	DRAXIN	NC_040067.1:3072961-3086208	5.87278	2.61154	1.22102	0.00029722	0.00747474
101796773	ARRDC2	NC_040065.1:3564767-3575548	7.09154	2.92377	1.21341	0.00125544	0.0236529
101793362	TRIM14	NC_040075.1:51443586-51453184	2.22831	0.972936	1.21235	0.012002	0.130345
101797528	LOC101797528	NC_040053.1:25376118-25386043	7.4599	3.25712	1.21074	0.00147153	0.0266223
101794204	MICALL2	NC_040060.1:5736371-5760275	13.2944	5.89994	1.20853	0.000962887	0.0191607
101797224	TBX2	NC_040065.1:8096682-8107148	3.15481	1.39035	1.20396	0.0192304	0.177335
101791539	SLC25A29	NC_040050.1:16543054-16552062	46.6642	19.6438	1.20365	1.36e-05	0.000557737
113839802	LOC113839802	NC_040069.1:1891309-1912101	1.11078	0.459591	1.20241	0.015313	0.15373
101804995	FGFR3	NC_040049.1:68207632-68264354	3.23653	1.50065	1.2014	0.000632668	0.0136357
101789865	LOC101789865	NC_040068.1:1384417-1544424	3.20938	1.38251	1.19908	2.91e-05	0.00108007
101794399	GINM1	NC_040048.1:50648394-50673277	268.002	117.988	1.19796	4.62e-06	0.000218386
101794713	BLK	NC_040048.1:114913821-114952786	0.294763	0.125074	1.19747	0.0437622	0.300462
101790558	PLAT	NC_040068.1:2279946-2294262	7.2099	3.18375	1.19354	8.65e-05	0.00269966
101793473	TMEM132D	NC_040061.1:1142984-1431141	3.35155	1.47662	1.19327	0.000197432	0.0053227
101796056	TRAF1	NC_040063.1:9239348-9268793	12.2681	5.44505	1.18875	2.27e-06	0.000116894
101798632	WDFY2	NC_040046.1:26720130-26775534	15.2672	6.57559	1.18787	2.85e-05	0.00106484
101801794	ARHGAP42	NC_040046.1:12992275-13162062	27.5623	12.9844	1.18606	6.82e-08	5.25e-06
101793203	ZCCHC17	NC_040069.1:4699946-4715407	6.95292	3.07353	1.18518	8.8e-05	0.00273726
101795425	B4GALNT4	NC_040050.1:35746687-35771303	24.5874	10.9203	1.18503	0.000104179	0.00314675
101805024	SNAP91	NC_040048.1:82063866-82136968	3.96292	1.66757	1.18452	0.00117704	0.0223839
101793048	LOC101793048	NW_020866970.1:53280-59751	5.85427	2.62139	1.18416	0.0123803	0.133157
101789503	PRG4	NC_040053.1:21807537-21827528	1.62268	0.720188	1.1824	0.00699603	0.0891264
101798039	ACSL1	NC_040049.1:20303109-20340794	45.5978	20.3347	1.18222	0.000240671	0.00627913
101799090	ARL5A	NC_040050.1:2713723-2726690	21.4749	9.51431	1.1762	0.00187784	0.0323218
101790135	PTGS2	NC_040053.1:21991859-22000431	113.894	50.9374	1.17525	5.66e-07	3.47e-05
101796174	GRIA3	NC_040055.1:2741599-2901398	5.32656	2.43954	1.16959	1.25e-05	0.000519547
101791056	DCLK3	NC_040047.1:65019337-65053211	4.45071	2.0453	1.16778	0.00339762	0.0514882
101789766	LOC101789766	NC_040065.1:1750513-1790067	27.4188	12.3435	1.16605	9.91e-05	0.00301944
101795510	LNX1	NC_040049.1:48758328-48835337	0.457612	0.198074	1.16574	0.00606687	0.0806518
101798362	LOC101798362	NC_040075.1:27907682-27922892	1.00673	0.429724	1.1645	0.0368714	0.272348
113841947	LOC113841947	NW_020866647.1:2004-22321	10.6036	4.99738	1.16287	0.000494272	0.0113317
101792136	CITED4	NC_040069.1:5913143-5915467	21.2266	9.64886	1.15711	0.00493345	0.068312
101794947	SFRP2	NC_040049.1:31581867-31586221	63.9461	29.0512	1.15654	0.00181321	0.031452
101804306	PTGFR	NC_040053.1:16744764-16860032	20.8932	9.46533	1.15559	0.00126456	0.0237047
101794247	SQOR	NC_040057.1:3305510-3319137	10.9243	4.96851	1.15541	0.000221404	0.0058379
101804288	ENTPD3	NC_040047.1:43632955-43650074	1.72326	0.789686	1.15523	0.0168879	0.163997
101803254	RGS17	NC_040048.1:52226633-52302932	3.34749	1.53887	1.14172	0.000649589	0.0139063
101801633	SCIN	NC_040047.1:28713093-28761806	16.9008	7.78424	1.14091	0.00195157	0.0333847
101794178	JADE1	NC_040049.1:40678514-40721224	2.37589	1.08582	1.13843	6.23e-05	0.00205775
101800579	ADORA2B	NC_040065.1:9540675-9555150	1.81218	0.832866	1.13809	0.0111326	0.123734
110354297	LOC110354297	NC_040054.1:18541120-18588003	1.12397	0.515951	1.13683	0.00176888	0.0308028
101790919	LOC101790919	NC_040062.1:865598-874994	10.6411	4.81346	1.13667	0.000738385	0.0154369
101800973	TUT4	NC_040053.1:10502186-10546387	29.1832	13.3844	1.13576	1.27e-07	9.26e-06
101792335	NUB1	NC_040047.1:6261762-6277227	55.9595	25.7317	1.1348	1.92e-06	0.000100426
101792742	RAMP2	NC_040073.1:4531583-4534399	12.8743	5.97895	1.13352	0.0141388	0.145469
101794396	LOC101794396	NC_040050.1:38347218-38372640	0.927613	0.430179	1.13287	0.032412	0.249918
101790072	NRARP	NC_040063.1:558043-561082	9.14096	4.22141	1.13191	0.00978686	0.113422
101793790	HOXC10	NC_040073.1:6422986-6427682	17.6374	7.89798	1.13178	0.00160475	0.0284783
101800307	CNTNAP5	NC_040052.1:31334048-31620103	0.932209	0.431772	1.13079	0.0107463	0.121254
106014693	LOC106014693	NC_040049.1:9958914-9961158	58.0476	26.8981	1.12865	0.000766563	0.0158919
101804100	ACKR4	NC_040047.1:44839492-44844444	8.77714	4.02697	1.12835	0.00201463	0.0341752
101792678	ANGPT4	NC_040066.1:14866324-14874656	9.42059	4.3677	1.12809	0.00321463	0.0492167
101804721	LYZ	NC_040046.1:165805919-165809527	73.9091	34.4169	1.12676	0.00146398	0.0265288
101790153	LY96	NC_040047.1:123921737-123927520	7.5038	3.47997	1.12454	0.00479638	0.0669377
101790297	TANGO2	NC_040061.1:4241447-4259941	3.82678	1.78789	1.12309	0.00193868	0.0331896
101797323	LOC101797323	NC_040062.1:1094491-1160729	99.5457	44.2111	1.12211	0.00411199	0.0593697
101798666	KCNB1	NC_040066.1:448526-561837	0.430476	0.20009	1.12126	0.00386641	0.0565932
101799595	NAV2	NC_040050.1:58162717-58559897	8.6505	3.95236	1.12001	3.98e-05	0.00140959
101800613	CD9	NC_040046.1:125878333-125898269	145.164	67.6726	1.1175	8.58e-06	0.000373937
101792510	CLSTN3	NC_040046.1:121954556-121967385	27.409	12.7967	1.11447	0.000571017	0.0125866
101790163	TRIM35	NC_040048.1:116782178-116785985	20.0456	9.37156	1.11382	0.00470798	0.065958
101792807	ZDHHC20	NC_040046.1:18141539-18161411	10.2184	4.07911	1.11359	0.00567394	0.0765228
101799672	IL20RA	NC_040048.1:57785556-57807784	3.56582	1.65755	1.11348	0.000460975	0.0107226
101789426	PDE4B	NC_040053.1:6006316-6184045	41.5328	19.3312	1.11341	1.39e-06	7.62e-05
101792280	LNPEP	NC_040075.1:51839536-51898868	52.3402	24.3291	1.11158	6.47e-07	3.89e-05
101802325	PIK3IP1	NC_040061.1:7091743-7098386	24.0053	11.2724	1.10929	0.000213629	0.00567312
101795448	INHBA	NC_040047.1:57847602-57899906	18.2136	8.09733	1.10906	0.000520852	0.0117286
101804545	AZIN2	NC_040069.1:212338-219139	10.132	4.44191	1.10821	0.00257371	0.0414075
101799677	PHLDA2	NC_040050.1:33211517-33212791	37.338	17.6396	1.10679	0.012375	0.133157
101791496	NKIRAS1	NC_040047.1:39710064-39720203	2.58197	1.18063	1.10584	0.0114253	0.125984
101793802	CDH17	NC_040047.1:132205187-132242437	0.482848	0.226422	1.10511	0.0212366	0.18881
101802679	TRIM24	NC_040046.1:143800809-143856292	10.2361	4.80656	1.10445	0.000118019	0.00353376
101797255	PHF19	NC_040063.1:9225870-9233692	4.69833	2.21795	1.10338	0.0176752	0.167922
101796296	SEMA3C	NC_040046.1:191927064-192050453	62.7003	29.4047	1.10206	1.73e-08	1.51e-06
101795354	LOC101795354	NC_040062.1:652666-798819	2.27865	1.09087	1.10158	0.00463666	0.0652555
101801764	ADGRA1	NC_040051.1:15146329-15417667	20.1172	10.1258	1.10116	3.87e-06	0.000187775
101798972	TEX9	NC_040057.1:1595816-1616833	5.2221	2.46885	1.09984	0.000692644	0.0146453
101802526	LOC101802526	NW_020866522.1:7808-25000	7.2184	3.38418	1.09952	0.000466459	0.0108051
101799495	LOC101799495	NC_040050.1:11310860-11428145	1.46954	0.784351	1.09872	0.00458522	0.0648589
101805163	MCF2L	NC_040046.1:60912073-61059598	4.32965	2.01422	1.09585	1.24e-06	6.9e-05
101800877	CDYL2	NC_040057.1:7727050-7804909	17.6262	8.29891	1.09563	3.13e-05	0.00114641
101791917	TMEM129	NC_040049.1:68724485-68737120	9.386	4.43892	1.09291	0.00018777	0.00511426
113840727	LOC113840727	NW_020865222.1:1-24982	27.3666	13.5455	1.09206	1.5e-06	8.02e-05
101795997	SBNO2	NC_040065.1:4728650-4784369	13.4786	6.87272	1.09071	0.00299288	0.0466543
101798526	PTGS1	NC_040063.1:9761894-9771369	9.85253	4.72394	1.08798	0.00888607	0.106513
101803250	EFR3B	NC_040048.1:116723864-116755376	12.0499	6.0783	1.08477	0.00565924	0.0764169
101796882	EML6	NC_040048.1:5637893-5762770	0.83454	0.393271	1.08447	0.000801944	0.0164622
101804202	DGKH	NC_040046.1:30418413-30591135	11.718	5.42295	1.08422	1.15e-06	6.49e-05
101798376	MC5R	NC_040047.1:101506449-101563714	8.47639	4.05663	1.08307	0.000871405	0.0176232
101804453	CLIC2	NC_040055.1:6372706-6379244	26.9293	13.0646	1.08286	0.0137205	0.142534
101799861	LOC101799861	NC_040050.1:33297019-33307352	5.86171	2.76939	1.07971	0.00213273	0.0356365
106017738	LOC106017738	NC_040050.1:40473032-40481528	9.40709	4.50215	1.07615	0.00051288	0.0116268
101803330	FHIT	NC_040058.1:8206064-8770369	1.94461	1.49328	1.07613	0.0478383	0.317598
101790422	DKK2	NC_040049.1:5024103-5149501	7.85865	3.73331	1.07438	0.00219921	0.0364328
101791773	LOC101791773	NW_020865481.1:20862-72665	2.57458	2.35905	1.07427	0.00373287	0.0551086
101800187	LOC101800187	NC_040060.1:13410561-13428173	3.57478	1.68219	1.07377	0.00637921	0.08351
101795784	F10	NC_040046.1:61075168-61087601	11.2165	5.39899	1.07152	0.000103078	0.00312837
101794063	ROPN1L	NC_040047.1:82008428-82016495	4.1556	1.94745	1.06765	0.0104158	0.118483
101802263	LPCAT2	NC_040057.1:20411264-20441796	40.5371	20.1583	1.06658	0.000148493	0.00421967
101795318	SAT1	NC_040046.1:88877829-88884929	85.8036	42.2113	1.06473	0.000271107	0.00695924
101796657	METTL4	NC_040047.1:104124736-104143397	9.99546	4.80733	1.06458	4.48e-05	0.00156262
101790845	LOC101790845	NC_040049.1:10046496-10049784	14.2301	6.92071	1.05807	0.00868077	0.104737
101804747	CD47	NC_040046.1:112528682-112549235	41.2213	19.9343	1.0576	5.69e-06	0.000258972
101799477	AHI1	NC_040048.1:58506536-58599065	19.1844	9.51376	1.05677	1.91e-05	0.000758853
101794053	CHAF1B	NC_040046.1:92858389-92873930	7.89898	4.48676	1.05576	0.00263694	0.0422573
101802062	RARRES1	NC_040054.1:1899237-1907320	201.053	97.9193	1.05524	1.36e-05	0.000557737
101793602	KCNK5	NC_040048.1:33832571-33893570	15.0617	7.26249	1.05408	6.83e-05	0.00221851
101803431	NFKB1	NC_040049.1:6389124-6446051	29.5218	14.0016	1.0522	5.24e-06	0.000242891
106019484	LOC106019484	NC_040075.1:35835491-35875091	3.96598	1.97805	1.04655	0.00395545	0.0576694
101799994	FBXL8	NC_040056.1:16937493-16946486	3.55503	1.71779	1.04357	0.0342522	0.26024
101802179	HMGB3	NC_040055.1:8091682-8115461	32.9137	16.265	1.04338	0.00936253	0.110176
101798297	OGFRL1	NC_040048.1:87194349-87210494	8.11727	3.96763	1.04266	0.00125963	0.0236939
101796222	LOC101796222	NC_040063.1:891310-911122	10.7348	5.30151	1.04014	0.001144	0.0218673
101799418	EPHA7	NC_040048.1:78027437-78194692	7.37525	3.50002	1.04009	1.48e-05	0.000601623
101794788	PTPRU	NC_040069.1:3704078-3752928	2.01842	0.999084	1.03913	0.0151501	0.152437
101799483	ATP6V0A2	NC_040061.1:11500026-11517634	41.4296	20.5413	1.03603	1.43e-06	7.76e-05
101798883	DPP4	NC_040052.1:26332871-26422297	5.02782	2.68255	1.03588	0.000190428	0.00516145
101801863	FADD	NC_040050.1:52014671-52018230	7.39647	3.64978	1.03576	0.0161115	0.158675
101789889	JAM2	NC_040046.1:97159128-97193692	20.7834	10.0762	1.03347	2.99e-05	0.00110003
101790968	FAM19A2	NC_040046.1:168525178-168720531	2.13678	1.14075	1.03279	0.00262962	0.0421702
101789424	BAK1	NC_040072.1:5585200-5603366	60.9101	30.1024	1.03034	0.000346967	0.00846804
101796599	DHRS12	NC_040046.1:26691659-26715197	2.76053	1.36083	1.02975	0.00297507	0.0465066
101791032	RP9	NC_040047.1:60511177-60525334	3.13795	1.92332	1.02789	0.0174217	0.166507
101799911	PLIN2	NC_040075.1:33634254-33647106	204.737	98.7262	1.02729	4.64e-05	0.0016011
101789529	SNX3	NC_040048.1:71077622-71099446	39.5303	21.1437	1.02591	5.98e-06	0.000271169
101802417	LOC101802417	NC_040048.1:106959258-106966215	74.0261	36.7579	1.02089	4.84e-06	0.000227741
101799204	GCG	NC_040052.1:26332871-26350779	6.68109	3.26667	1.02087	0.00286129	0.0451391
101803187	SPHKAP	NC_040054.1:23010420-23106530	5.83194	2.98261	1.02076	9.67e-05	0.00295369
101794901	CH25H	NC_040051.1:18132143-18139502	12.9205	6.10099	1.02025	0.00858368	0.10395
101796085	TNIP3	NC_040049.1:43536752-43605627	4.63129	2.20521	1.01732	0.0238223	0.204544
101804547	SFMBT2	NC_040046.1:198889197-199003674	1.85971	0.9276	1.01714	0.000107764	0.00323538
101792067	SLC25A30	NC_040046.1:29076654-29086902	4.0412	1.95553	1.01627	0.0105478	0.119618
101790932	SQSTM1	NC_040059.1:7318985-7323394	193.463	97.0822	1.01563	8.67e-05	0.00269967
101802159	LOC101802159	NC_040075.1:12598435-12647854	40.0737	19.9606	1.01201	1.61e-06	8.53e-05
101804463	SLC47A1	NC_040065.1:9036582-9047131	3.54316	1.77114	1.01082	0.0211365	0.18837
101799698	DIRAS2	NC_040075.1:44728826-44747726	3.57198	1.84012	1.0068	0.0164943	0.161164
101794453	LOC101794453	NW_020865110.1:432-12764	7.80926	3.95257	1.00428	0.0118434	0.129148
101795506	ASRGL1	NC_040048.1:87089879-87110346	1.89886	0.924929	1.0036	0.0246574	0.209297
101799443	APAF1	NC_040046.1:157677879-157713168	16.5413	8.39209	1.00242	1.33e-05	0.00054853
101802446	DRAM2	NC_040072.1:5663353-5707786	8.96179	4.32098	1.00207	0.000573596	0.012631
101792679	PLEKHG1	NC_040048.1:51075363-51154122	37.869	19.0852	1.00085	2.42e-06	0.000123703
101789702	GREM1	NC_040050.1:43914269-43924737	30.4953	15.2786	1.00033	8.04e-05	0.00253996
101793702	ZC3H12C	NC_040046.1:16968064-17011780	3.61924	1.61521	0.998251	0.00990132	0.114414
101789459	ADD3	NC_040051.1:10801368-10899310	66.1015	33.4469	0.997874	0.000125931	0.00372566
101796374	ZCCHC2	NC_040047.1:77574988-77617878	7.62849	3.85984	0.997845	0.000818693	0.0167504
101794759	HOXC9	NC_040073.1:6437860-6440863	6.46709	3.27355	0.996681	0.0406623	0.289183
101804625	REL	NC_040048.1:7892301-7925225	12.4277	6.28993	0.994343	1.83e-05	0.000734877
101802951	ATRNL1	NC_040051.1:7816232-8302025	11.4539	7.19252	0.994099	2.83e-05	0.00105937
101798185	LOC101798185	NC_040061.1:11302581-11320439	27.4274	13.8742	0.993234	3.06e-05	0.00112393
101795589	STEAP2	NC_040047.1:23044887-23060885	12.5168	6.74312	0.992552	0.00249524	0.0405105
101798937	PCDH17	NC_040046.1:33458855-33552078	1.05031	0.557859	0.991757	0.00661459	0.0857858
101802368	MAB21L1	NC_040046.1:23670341-23671682	18.3062	9.33096	0.987619	0.0241858	0.206948
101793216	CDH5	NC_040057.1:11860199-11891220	8.40687	4.31151	0.985009	0.0188341	0.17491
101799811	CDH20	NC_040047.1:77091490-77204568	0.402429	0.206326	0.984979	0.0304025	0.240663
101789879	IRF2	NC_040049.1:20405240-20446261	16.417	8.34468	0.98395	0.00185566	0.0320388
101792337	HELB	NC_040046.1:166842450-166856785	6.15038	3.12091	0.982907	0.00141974	0.0259591
110351393	SRGN	NC_040051.1:33171559-33174549	68.0738	35.1144	0.978105	0.00866218	0.104617
101798567	DUSP8	NC_040050.1:32090937-32131586	3.21999	1.65634	0.975914	0.0405845	0.28887
101792781	KCTD21	NC_040046.1:3294320-3303398	4.67795	2.40318	0.97491	0.00773487	0.0963382
101802980	ANKRD12	NC_040047.1:106760666-106819312	20.5117	10.2886	0.970939	0.000356434	0.00867464
101793347	TRPA1	NC_040047.1:123147083-123185915	2.24296	1.14437	0.970679	0.00443754	0.0632512
101790747	MRNIP	NC_040059.1:7318963-7327501	19.3406	10.5188	0.969276	0.00217488	0.0361513
101799342	RUBCN	NC_040054.1:10213699-10238589	2.8257	1.4055	0.967352	0.0415	0.292124
101796579	LOC101796579	NC_040065.1:3551616-3555264	21.3238	11.0225	0.966904	0.0053665	0.0730833
101795595	NPNT	NC_040049.1:5452932-5502610	7.51061	3.87133	0.966199	0.000257185	0.00666239
101799612	CPT1A	NC_040050.1:51103038-51143305	39.6158	20.7101	0.96523	5.16e-05	0.0017556
101790484	CDC45	NC_040061.1:4961545-4976537	7.58708	3.91989	0.962638	0.0117516	0.128375
101800674	PLCXD3	NC_040075.1:13588565-13677434	1.53539	0.792699	0.960959	0.000486464	0.011169
101793835	GAD1	NC_040052.1:23250529-23315286	1.10546	0.570803	0.960954	0.0117008	0.127946
101802104	SMC2	NC_040075.1:67955304-67980438	10.8923	5.56252	0.960904	0.0134478	0.14044
101791135	ANO8	NC_040065.1:4320765-4331529	3.546	1.84525	0.96063	0.0395934	0.284631
101797411	SETX	NC_040063.1:6873880-6901269	24.6211	12.4399	0.955401	3.23e-05	0.00117953
101798064	FGF2	NC_040049.1:42955582-42991361	26.8514	14.7296	0.954906	0.000104247	0.00314675
113839877	ECM1	NC_040071.1:442556-445218	13.2494	6.94145	0.9542	0.0412127	0.290744
101798249	ACSS1	NC_040048.1:16694325-16729999	24.1762	12.6139	0.953209	6.58e-05	0.00215272
101795228	ANGPT1	NC_040047.1:137450828-137635345	6.20778	3.1831	0.951923	0.0188966	0.175344
101804964	SGPL1	NC_040051.1:32459165-32488406	44.9518	23.8124	0.948132	0.00014748	0.00420484
101800329	LOC101800329	NC_040056.1:8498708-8523565	5.78556	3.02219	0.947888	0.000827256	0.016868
101799577	SHISAL1	NC_040046.1:130366629-130440591	2.88614	1.73762	0.946925	0.0209784	0.187261
113839964	GHDC	NC_040073.1:2821731-2824723	9.40058	4.93432	0.946233	0.0427453	0.296585
101802276	GATA6	NC_040047.1:102653083-102672880	1.95627	1.02816	0.945585	0.0275754	0.225816
101800524	RMDN3	NC_040050.1:35421885-35463320	13.861	7.11954	0.943076	0.000327789	0.00808849
113844215	LIPT2	NC_040046.1:1049219-1054464	13.5334	6.90292	0.942799	0.0145593	0.148638
101798168	TNFAIP6	NC_040050.1:2537570-2550021	144.913	75.7229	0.942175	7.9e-06	0.000347041
101797319	NANP	NC_040048.1:30955493-31017227	8.5057	4.71527	0.942135	0.0128052	0.136077
101801807	RIPK2	NC_040047.1:130461661-130483362	19.604	10.2946	0.942041	5.19e-05	0.00176132
101791347	GDA	NC_040075.1:36133110-36166666	10.2421	5.37547	0.94001	0.000504347	0.0115035
101790965	NDRG1	NC_040047.1:148361317-148404031	90.1539	47.7091	0.939275	0.00296961	0.0464538
101794933	LOC101794933	NC_040056.1:10887045-10913919	7.67552	4.05156	0.938863	0.00153328	0.0274542
101794356	TMEM100	NC_040064.1:8167985-8182079	17.4879	8.54158	0.938817	0.00327401	0.0499544
101800644	TSKU	NC_040046.1:2756887-2769589	23.4473	12.1413	0.937285	0.00137508	0.0253295
101793100	IL17RA	NC_040046.1:138490159-138509703	33.2691	17.6668	0.937011	0.014071	0.145114
101791498	ABHD8	NC_040065.1:4346696-4356007	7.02656	3.71291	0.935114	0.0127985	0.136077
101791841	TNFRSF11B	NC_040047.1:142596777-142613068	40.0232	21.6645	0.93502	0.000211169	0.00561449
113845088	LOC113845088	NC_040058.1:18503290-18522473	2.15546	1.13824	0.934579	0.0281606	0.229095
101802686	ADTRP	NC_040047.1:63571282-63603568	1.57151	0.852159	0.931396	0.0347463	0.262222
101800471	TRAF3IP2	NC_040048.1:69580470-69608717	16.4746	8.76417	0.930132	0.00256876	0.0413728
101794037	ACOD1	NC_040046.1:42833788-42840267	11.923	6.36423	0.928434	0.01284	0.136196
101796526	LOC101796526	NC_040046.1:62222468-62253176	66.1771	34.9768	0.927993	2.56e-05	0.000973106
101795323	VCAN	NC_040075.1:71801951-71911859	108.834	56.9625	0.927592	2.05e-05	0.000807852
101795067	MAN1A1	NC_040048.1:65907218-66037261	6.90023	4.07896	0.925724	0.00349277	0.0525504
106014761	LOC106014761	NC_040058.1:16441986-16450243	22.7332	12.082	0.924423	0.000618869	0.0134291
101794119	LOC101794119	NC_040046.1:26440355-26458152	3.62295	1.91336	0.921927	0.0113049	0.125151
113842133	LOC113842133	NW_020866889.1:1-17898	24.794	13.2503	0.919797	0.000177843	0.00489167
101801035	CREBRF	NC_040059.1:11951641-11974630	16.0857	8.38516	0.917142	0.000159755	0.00447418
101804357	SFT2D2	NC_040046.1:115587334-115597561	13.2021	7.01975	0.91712	0.0074254	0.0932648
106014260	LOC106014260	NC_040075.1:68614998-68675389	20.3708	11.7854	0.916743	0.000313781	0.0078207
101803955	ADRA2A	NC_040051.1:10348786-10352341	8.85926	4.73448	0.916098	0.0243207	0.207518
101800002	ORC1	NC_040053.1:10550831-10568866	7.29666	3.91033	0.915844	0.00212876	0.0356236
101804569	LRRC4C	NC_040050.1:54962052-55473616	1.23889	0.71935	0.915008	0.0144757	0.148259
101790639	CREM	NC_040047.1:13731095-13775364	27.0156	11.7068	0.912655	0.000607071	0.0132117
101790574	ADAMTS5	NC_040046.1:96579402-96626975	7.98282	4.44664	0.911534	5.52e-05	0.00186096
101800233	PDE1A	NC_040052.1:18618725-18840206	13.196	6.76698	0.910934	0.000146354	0.00419499
101799379	MANEA	NC_040048.1:77208183-77416291	11.274	6.01336	0.909719	0.000471635	0.0109025
101798031	NTN1	NC_040064.1:5311159-5395687	3.82222	2.0727	0.909512	0.0179968	0.16982
101805258	VEGFA	NC_040048.1:32316300-32339992	15.6189	8.34895	0.909237	0.000399401	0.00949835
101798429	EPHA2	NC_040067.1:935955-943402	4.29739	2.34742	0.906794	0.04792	0.317951
101803049	ALPK1	NC_040049.1:3099323-3142543	1.98931	1.03062	0.904856	0.0375003	0.275715
101791121	ACVR2B	NC_040047.1:5753625-5848030	1.99079	1.07379	0.902307	0.000795579	0.0163567
101795955	LOC101795955	NW_020865716.1:7685-59829	2.6365	1.41389	0.902293	0.0254536	0.21377
101802049	PPM1F	NC_040061.1:5218062-5243403	10.9145	5.92671	0.901596	0.0192282	0.177335
101796423	MID1	NC_040046.1:74638709-74782599	24.5136	13.7276	0.898489	0.000265639	0.00685042
101796700	NUDT12	NC_040075.1:53598873-53612741	4.80925	2.59692	0.897093	0.00466276	0.0654869
101801015	MYEF2	NC_040057.1:4045864-4065722	12.6557	9.55366	0.895028	0.019868	0.181118
101790272	LIN9	NC_040048.1:21259764-21298812	8.28056	4.5149	0.890034	0.00200968	0.0341171
101801910	PRLR	NC_040075.1:11189749-11277861	13.9514	7.59251	0.889391	0.00650179	0.0847463
101802754	LMTK2	NC_040060.1:7499271-7543394	21.1689	11.4554	0.889148	0.000185107	0.00506039
101794236	LOC101794236	NC_040046.1:124351894-124361600	12.588	6.86121	0.88855	0.00553534	0.0750163
101805250	SDR16C5	NC_040047.1:116876811-116892141	7.34186	3.79192	0.886943	0.0157569	0.156426
101794062	SUSD1	NC_040075.1:68274673-68320694	3.56099	1.956	0.884995	0.00824532	0.100562
101791777	LOC101791777	NC_040049.1:68737425-68751446	4.75133	2.60858	0.884223	0.00882518	0.106013
101803856	TNK2	NC_040054.1:10268448-10294065	4.54697	2.52342	0.88281	0.0447383	0.305098
101797236	CARS	NC_040050.1:33262718-33296893	47.1814	25.9506	0.880121	2.38e-05	0.000918597
101797877	SGTB	NC_040075.1:21091816-21113663	9.29747	5.07027	0.878837	0.00244192	0.0398622
101801420	ABI3BP	NW_020866515.1:18-124993	22.661	14.495	0.876634	0.000230388	0.00604621
101804686	BEND2	NC_040046.1:78405996-78432461	1.74193	1.0037	0.875754	0.0371097	0.273474
101791545	NACC2	NC_040063.1:8999657-9050476	6.9614	3.96332	0.875041	0.004834	0.0672689
101801550	BOK	NC_040054.1:14457675-14475436	7.53265	4.15451	0.871315	0.00942248	0.110683
101795145	DCHS2	NC_040049.1:31307316-31413470	1.10511	0.625834	0.870024	0.0256026	0.214383
101789836	MAEA	NC_040049.1:69348457-69398714	95.5742	52.969	0.869841	0.00303093	0.0469858
101795399	EFEMP1	NC_040048.1:6066299-6115053	33.9807	18.7586	0.869053	7e-05	0.00226857
101796154	MMAA	NC_040049.1:34688067-34854469	6.67738	3.81406	0.868763	0.00492987	0.0683047
101797757	CGAS	NC_040048.1:86269376-86283820	3.97624	1.68456	0.866314	0.022502	0.195998
101793349	BBOX1	NC_040050.1:60411993-60456841	1.2928	0.687254	0.86586	0.0115013	0.126446
101790285	NINJ1	NC_040058.1:11802755-11820205	69.361	38.4238	0.865438	0.000173176	0.00478099
101794044	SLC9A9	NC_040054.1:24305049-24488012	7.36285	4.09874	0.864857	0.00650404	0.0847463
101791325	CREBL2	NC_040046.1:133266839-133293122	11.0484	3.86935	0.863809	0.0143123	0.146856
101802079	ST3GAL6	NC_040046.1:115445442-115497178	27.8507	15.2625	0.862506	0.00019333	0.00523375
101791677	PLAGL1	NC_040048.1:55021320-55071442	16.5857	9.09726	0.859989	0.000550804	0.0122623
101802722	CDH4	NC_040066.1:11713940-12174717	5.18711	2.57064	0.859059	0.00144732	0.026291
113845374	LOC113845374	NC_040062.1:992235-1155438	75.0243	24.6964	0.858352	0.000157589	0.00442737
101805032	IL16	NC_040056.1:9076386-9121938	22.757	12.4775	0.857556	0.000419989	0.00990349
101795325	SPRY1	NC_040049.1:42730763-42735015	32.5853	18.4495	0.856901	0.0124842	0.133951
101794483	CD2	NC_040046.1:107900039-107912979	2.61336	1.45527	0.856693	0.0395622	0.28459
101797221	TTF1	NC_040063.1:6863429-6872516	5.75637	3.38239	0.855062	0.0183656	0.172135
101789899	LOC101789899	NC_040074.1:3756002-3762231	31.3878	17.7657	0.851801	0.00380971	0.0559099
101792278	NR1D2	NC_040047.1:39735090-39757382	7.84396	4.38179	0.851599	0.0012662	0.0237142
101796463	SATB2	NC_040052.1:5065131-5198009	2.04984	1.14637	0.850788	0.000878796	0.0177085
101800220	TRMT9B	NC_040049.1:47626482-47740497	0.74027	0.352856	0.848917	0.024205	0.206971
101799251	GPX8	NC_040075.1:17161417-17170312	42.5284	23.7285	0.84882	0.00350709	0.0526111
101797708	EPHB6	NC_040046.1:122565586-122651200	2.92463	1.50073	0.846052	0.00157842	0.0281453
101796048	PATJ	NC_040053.1:7246238-7391757	1.52829	0.860611	0.844113	0.00187612	0.0323171
101801072	IL31RA	NC_040075.1:17461365-17488757	5.83433	3.27874	0.842947	0.00132946	0.0246499
101802043	THUMPD2	NC_040048.1:15539185-15548222	8.53491	4.82645	0.842133	0.0109274	0.122567
101794003	MYLIP	NC_040047.1:52103815-52118735	75.7933	42.6633	0.841801	0.000439611	0.01029
101792772	UBE2W	NC_040047.1:123841692-123887522	12.1702	6.86593	0.839733	0.00236632	0.0388082
101804315	IFNAR2	NC_040046.1:94322019-94335796	79.5949	44.8652	0.838428	0.000199288	0.00535604
101797642	CRISPLD2	NC_040057.1:5926705-5955827	21.1341	12.021	0.836421	0.00126454	0.0237047
101799039	OLFML1	NC_040050.1:63594245-63601476	10.4948	5.92259	0.834557	0.0122944	0.132681
101794795	TGFBR2	NC_040047.1:42379464-42437992	44.5815	25.3647	0.832767	0.000465905	0.0108035
101801996	CEPT1	NC_040072.1:5663381-5694704	26.8816	15.5547	0.832549	0.00149726	0.0269784
101804018	2021-03-01	NC_040049.1:27790675-28032136	5.13298	2.93875	0.832471	0.00921698	0.109229
101790064	APCDD1	NC_040047.1:107066458-107096914	10.4659	6.14122	0.832362	0.0225619	0.196291
101798878	UVRAG	NC_040046.1:2092760-2178200	12.2675	6.92483	0.831156	0.00064403	0.0138006
101794229	RASGRP1	NC_040050.1:44018957-44062958	1.06588	0.6074	0.830945	0.0366436	0.271024
101790291	TRIM2	NC_040049.1:31782355-31870660	32.3434	18.3361	0.830177	0.000891012	0.01789
101790459	FAM208B	NC_040046.1:201546175-201578989	3.41993	2.0769	0.829574	0.025361	0.213483
110351830	NPDC1	NC_040063.1:330606-360614	12.1081	6.90089	0.82915	0.00789873	0.0974346
101804885	PAK6	NC_040050.1:35000547-35043296	5.1786	2.85365	0.827483	0.0164614	0.160984
101804811	INO80D	NC_040052.1:17249264-17295194	7.76295	4.85527	0.827466	0.00807918	0.0990494
101790320	RFFL	NC_040065.1:11816874-11849754	8.18231	4.74958	0.826551	0.0088253	0.106013
101803066	AMACR	NC_040075.1:10938507-10957675	17.8129	10.4493	0.826464	0.0037495	0.0552451
101790650	LRP5	NC_040050.1:31094074-31239415	11.907	6.77257	0.825743	0.000683902	0.0145017
101790817	PTPN3	NC_040047.1:88857608-89018318	1.87803	1.09199	0.824917	0.000839383	0.0170374
101802363	NID2	NC_040050.1:7346870-7358692	28.4453	16.2557	0.824782	0.0198229	0.180928
101793988	RNF24	NC_040049.1:73443462-73464296	12.9455	8.32786	0.822402	0.0193205	0.177798
101804206	PRDX1	NC_040053.1:14192639-14198627	953.192	542.285	0.821478	6.79e-05	0.00220811
101790262	EDNRB	NC_040046.1:43288833-43437657	2.80342	0.900775	0.821176	0.0497268	0.32606
101805358	INSIG2	NC_040052.1:35331397-35345836	44.0623	25.3153	0.820392	0.000604886	0.0131938
101798388	MGST2	NC_040049.1:36732361-36742697	3.17386	1.80695	0.818962	0.0315622	0.246174
101802145	LOC101802145	NC_040055.1:630587-648938	3.50334	1.99112	0.818599	0.0108031	0.121648
101793097	GPR146	NC_040060.1:5969026-6021803	17.4785	9.13835	0.818499	0.0133579	0.139895
101793577	HIVEP3	NC_040069.1:4813802-5119676	4.81681	2.56323	0.818002	0.00264327	0.0422676
101796041	PSTPIP2	NC_040075.1:3189332-3205694	1.97725	1.13617	0.814677	0.0397333	0.285223
101802919	LOC101802919	NC_040046.1:80868720-80903203	7.1846	4.12754	0.814543	0.00116682	0.0222273
101805183	SYNJ1	NC_040046.1:94557954-94622297	6.69586	4.28865	0.814092	0.00550708	0.0746786
101800370	SNX29	NC_040060.1:10061144-10194824	19.3506	11.0491	0.810759	0.000482985	0.0111186
101790502	TTPA	NC_040047.1:119509102-119526113	1.79378	1.0295	0.809276	0.0417925	0.293
101790585	PLA2G4A	NC_040053.1:22000379-22119136	55.6292	31.6475	0.809	0.000540268	0.0120775
101793907	RYR2	NC_040048.1:25002542-25407956	0.451594	0.259616	0.808994	0.00693205	0.0886658
101793392	LOC101793392	NC_040047.1:127317129-127323265	25.9612	14.9563	0.808915	0.00324667	0.0496052
101800446	TWIST2	NC_040052.1:14934807-14970504	39.2835	22.6177	0.807992	8e-05	0.00253116
101794344	ETS2	NC_040046.1:91698599-91713490	54.9193	31.6788	0.807935	0.00167322	0.0293659
101796362	N4BP2L1	NC_040046.1:22232849-22247784	15.404	8.67492	0.807919	0.00153474	0.0274542
101800778	TENM2	NC_040059.1:17234267-18367067	0.971243	0.561336	0.807848	0.00130685	0.0243173
101801917	LOC101801917	NC_040075.1:39053400-39129584	2.29212	1.3032	0.80046	0.0190726	0.176418
101796389	UMODL1	NC_040046.1:79783967-79827291	1.68041	0.975989	0.800285	0.0292546	0.235062
101796964	LOC101796964	NC_040049.1:12894103-12912241	27.8758	14.8609	0.800098	0.00428753	0.0615852
101796384	SIL1	NC_040059.1:14576100-14659826	1.57459	0.90475	0.798413	0.0095313	0.111609
101804324	PI4K2B	NC_040049.1:57529407-57550135	10.8201	6.26502	0.797599	0.0127274	0.135518
101803352	CD74	NC_040059.1:7694343-7702443	10.4384	5.71958	0.797347	0.0424937	0.295482
101795139	CDC14A	NC_040053.1:33273241-33332885	9.95273	5.7645	0.796971	0.000828299	0.0168739
101799106	FOXO4	NC_040055.1:11636852-11657788	10.2565	5.97387	0.796543	0.0137314	0.142534
110353069	TMEM178B	NC_040046.1:142992888-143199954	3.13431	1.82374	0.794715	0.00306587	0.0473617
101790595	ERC2	NC_040058.1:9752446-10338919	1.19556	0.762868	0.792964	0.0278331	0.226844
101798173	UBE2J1	NC_040048.1:80029201-80054131	17.9371	10.4605	0.792686	0.000690559	0.0146151
101798831	SEMA3G	NC_040058.1:18504474-18522389	13.3087	7.77523	0.792199	0.0332971	0.254719
101789480	FOXK1	NC_040060.1:4110648-4165876	8.29658	4.90583	0.787551	0.024088	0.206348
101802478	ZGRF1	NC_040049.1:3062956-3086007	2.83966	1.65945	0.786364	0.0264407	0.219598
101802978	ARSB	NC_040075.1:22906555-22978941	8.50671	5.91458	0.784392	0.016173	0.159027
101797405	CD44	NC_040050.1:53225879-53286734	115.367	67.0503	0.783661	0.000224525	0.0059132
101800925	NAMPT	NC_040046.1:188653773-188686857	91.6672	53.5035	0.782631	0.000138343	0.00401824
113843953	ADIRF	NC_040051.1:28575022-28578477	58.1502	33.9476	0.778283	0.0046188	0.0651273
101805372	HS1BP3	NC_040048.1:108384997-108436061	10.6269	6.14145	0.776744	0.00409518	0.0592036
101789929	RHOJ	NC_040050.1:11228540-11283344	20.0222	11.8032	0.774282	0.000269657	0.00693799
101790449	TAF4	NC_040066.1:12204783-12243282	6.84934	4.03442	0.770981	0.00131028	0.0243569
101792901	GPER1	NC_040060.1:5943007-5962631	3.53084	2.08168	0.768981	0.015163	0.152498
101803341	RUNX2	NC_040048.1:112489613-112639999	3.39928	2.09697	0.766254	0.0435463	0.299741
101793728	SERPINE2	NC_040054.1:21635982-21646465	348.3	207.446	0.766244	0.000337804	0.00828977
101796553	COL21A1	NC_040048.1:92447646-92565053	3.48454	2.12186	0.765111	0.0476842	0.317072
113840147	FGF10	NC_040075.1:14425756-14490790	14.3684	5.8018	0.763099	0.017911	0.169371
101792953	KBTBD3	NC_040046.1:15325378-15343337	2.63145	1.51302	0.761551	0.0482014	0.319059
101790413	BCL11A	NC_040048.1:7720663-7786530	0.804598	0.480433	0.75985	0.0442933	0.303048
101790418	SASS6	NC_040053.1:33444439-33456448	19.0106	11.2501	0.757023	0.00897558	0.107271
101798623	HIC2	NC_040061.1:5433327-5515471	13.3229	7.74754	0.7533	0.00142475	0.0260154
101804329	BAIAP2L1	NC_040060.1:7408261-7448174	2.90959	1.72968	0.752746	0.00979292	0.113422
110352606	THBD	NC_040048.1:4940707-4944126	57.5515	34.7516	0.752597	0.0272237	0.224052
101790700	DDA1	NC_040065.1:4336268-4343678	36.2871	21.0641	0.752581	0.00160723	0.0284996
101797764	FAM184B	NC_040049.1:60161543-60201776	11.437	6.80927	0.751384	0.00550702	0.0746786
101789563	STARD3NL	NC_040047.1:62594712-62617489	37.0651	22.2358	0.750752	0.0103979	0.11834
101802496	GPR137B	NC_040048.1:24661970-24694953	7.44565	4.82931	0.750302	0.0112249	0.124512
101790646	TMEM150C	NC_040049.1:44520461-44540320	13.1405	7.51058	0.748321	0.0120741	0.13081
101797073	RHBDD1	NC_040054.1:22681281-22715628	2.0927	1.22328	0.747753	0.0478932	0.317868
101795141	EFNB2	NC_040046.1:57566758-57597561	6.43036	3.86045	0.746847	0.00585627	0.0783725
101798634	ATP2B2	NC_040058.1:14870618-15194413	5.93703	3.67041	0.746483	0.0248585	0.210683
101793831	LOC101793831	NC_040047.1:112151889-112182308	12.689	8.11551	0.746054	0.0105761	0.119879
101792348	C1QTNF12	NC_040067.1:4874784-4899760	2.25942	1.35645	0.745209	0.0485111	0.320253
101803158	RICTOR	NC_040075.1:12773933-12846731	28.8487	17.4899	0.744651	0.000577353	0.0127012
101797285	PDGFRA	NC_040049.1:48478587-48514807	228.529	137.596	0.744482	0.000817159	0.0167386
101800289	SUCLG2	NC_040058.1:5807296-5919701	27.8535	16.749	0.742155	0.00227738	0.0375751
101794355	LOC101794355	NC_040046.1:159251743-159252902	212.407	126.979	0.741922	0.0199513	0.181581
101791702	MXRA5	NC_040046.1:70493498-70514132	100.557	60.3008	0.741856	0.00108287	0.0211335
101797143	RND3	NC_040050.1:2408532-2421754	27.7875	15.2883	0.741342	0.0149534	0.15114
101801187	DACH2	NC_040055.1:18243878-18529035	2.11531	1.28692	0.741318	0.023315	0.20135
101796839	HACE1	NC_040048.1:72662934-72711901	38.6202	23.3108	0.740253	0.00200075	0.0340163
101796930	TBX18	NC_040048.1:81636228-81660359	14.3084	8.65064	0.738588	0.00157414	0.0280915
101801372	NXPH1	NC_040047.1:26843476-26990122	0.737165	0.441595	0.738486	0.0364319	0.269768
110351439	LOC110351439	NC_040046.1:159213862-159214426	363.91	218.751	0.736204	0.0169342	0.164168
101798047	CHIC1	NC_040055.1:4215550-4239268	6.26502	3.6622	0.735492	0.0249649	0.211184
101791495	CHP1	NC_040050.1:37340647-37358732	64.0399	38.7773	0.735257	0.00152937	0.0274299
101802393	DUSP1	NC_040059.1:12078640-12081325	63.1571	38.4448	0.734816	0.0310666	0.244124
101792908	PLEKHM1	NC_040073.1:941489-960811	9.09624	5.53578	0.73441	0.0195625	0.179212
101789876	KLF3	NC_040049.1:53035715-53064240	5.22566	3.20998	0.731293	0.00945845	0.111047
101804602	LOC101804602	NC_040065.1:11347416-11356256	9.20413	5.61882	0.731149	0.0265743	0.220533
101795355	ZBTB21	NC_040046.1:79735452-79784078	13.5948	9.21326	0.730437	0.00199993	0.0340163
101800897	DHRS7	NC_040050.1:10037695-10074453	53.4144	32.413	0.730102	0.000748443	0.0156033
101801892	NAB1	NC_040052.1:8234173-8258139	37.3103	23.0511	0.729148	0.000566611	0.0125267
101798477	KLC1	NC_040050.1:14464104-14512422	27.1191	22.1391	0.726828	0.00203208	0.0343666
101796972	APIP	NC_040050.1:53101833-53117459	13.798	8.40163	0.72594	0.0129669	0.137077
101803717	SLC35F3	NC_040048.1:27001-185720	0.816843	0.514053	0.724041	0.0317893	0.247059
101802787	RAB31	NC_040047.1:106946500-107011425	8.86322	3.74068	0.721171	0.00531488	0.072567
101795079	ARL14EP	NC_040050.1:61507354-61529873	18.0744	11.3372	0.720888	0.00481186	0.0670445
101801114	NTF3	NC_040046.1:125375706-125450622	3.88743	2.34556	0.719542	0.0314935	0.245954
101792765	ANGPTL1	NC_040053.1:25001595-25102726	25.7026	16.1454	0.719379	0.0021413	0.035753
101793283	SNX6	NC_040050.1:49781924-49806642	101.354	61.9124	0.719208	0.000652448	0.0139541
101799871	CCN3	NC_040047.1:142753327-142758859	50.5377	30.6249	0.71857	0.0245739	0.208986
101792425	MPP7	NC_040047.1:16280379-16429681	6.87165	4.19889	0.718547	0.011548	0.126766
101799338	LOC101799338	NC_040047.1:112646839-112674997	2.26285	1.38566	0.717203	0.0276677	0.226191
101798911	RHBDF2	NC_040064.1:3163110-3178235	6.36014	3.91989	0.716733	0.0401031	0.286633
101795967	LOC101795967	NC_040059.1:5142501-5191132	42.2195	28.5664	0.715904	0.00125974	0.0236939
101799621	SUDS3	NC_040061.1:7924788-7948601	23.198	15.4087	0.713737	0.00228131	0.0376013
101801454	SKIL	NC_040054.1:4874942-4892354	11.3872	6.99776	0.711866	0.00554635	0.0751199
101801792	GOSR1	NC_040065.1:9723956-9755163	15.0438	9.23858	0.711544	0.00182236	0.0315861
101802813	PLPP3	NC_040053.1:9030566-9075079	39.9506	24.8765	0.710422	0.0216908	0.191172
101795224	SLC43A2	NC_040065.1:10887954-10914349	32.8695	20.306	0.710395	0.00269687	0.0428483
101793986	BRWD1	NC_040046.1:91509282-91567401	17.6719	10.882	0.709958	0.00114375	0.0218673
101790975	IFNAR1	NC_040046.1:94277305-94299055	52.0403	32.7582	0.706369	0.00578583	0.0778298
101804780	SPI1	NC_040050.1:57610704-57630844	19.7803	12.2045	0.704255	0.0110542	0.123109
101799854	IFNGR1	NC_040048.1:57722014-57745214	104.463	64.619	0.703081	0.00635863	0.0832894
101791979	LAPTM5	NC_040069.1:4301630-4326315	38.674	24.0638	0.702513	0.00748472	0.0938807
101802361	LRRN4	NC_040048.1:8335940-8343599	13.2358	8.22975	0.701818	0.0499298	0.326836
101797270	LOC101797270	NC_040054.1:18057982-18082838	3.66518	2.2707	0.701716	0.0208126	0.186079
101802178	LOC101802178	NC_040060.1:7769830-7778600	16.1975	10.0109	0.700603	0.0160005	0.158071
101799874	DSEL	NC_040047.1:99535818-99547638	10.5109	6.53104	0.697548	0.0126425	0.134936
101805368	BTBD11	NC_040046.1:146813385-146983105	6.72124	4.18436	0.697359	0.00121982	0.0230793
101795108	LIPA	NC_040051.1:18115969-18131410	218.389	135.71	0.697299	0.00107504	0.0209991
101797831	LAPTM4A	NC_040048.1:107880052-107892872	639.19	397.421	0.696631	0.000392485	0.00937383
101802525	CRAMP1	NC_040060.1:13538186-13582679	11.1543	7.00207	0.695727	0.0110499	0.123109
101797675	D2HGDH	NC_040054.1:14860866-14869338	6.58031	4.09463	0.694983	0.0322894	0.249404
101805211	LIMA1	NC_040073.1:6761134-6786992	158.947	99.0738	0.694087	0.00177219	0.0308364
101793695	TIGAR	NC_040046.1:124569526-124580404	18.0086	11.2202	0.692096	0.0101412	0.116488
101793886	ADAMTS9	NC_040058.1:6964519-7043367	5.40756	2.96934	0.691702	0.00926394	0.109571
101794325	PCMTD2	NC_040066.1:13826916-13839320	23.9609	14.9612	0.690915	0.00706702	0.0898257
101803168	CTSL	NC_040075.1:41117376-41121457	817.742	511.501	0.690841	0.00264664	0.0422912
101796676	ETV1	NC_040047.1:29293366-29357588	17.0978	10.5718	0.690664	0.00206107	0.0347253
101804606	NCOA7	NC_040048.1:63020441-63089091	33.2482	18.5588	0.689767	0.00164786	0.0290125
101798837	BMP5	NC_040048.1:92623207-92679003	8.28771	5.16744	0.68954	0.00544551	0.0740237
101800218	RRAGD	NC_040048.1:79999273-80021099	12.3428	7.69941	0.688943	0.0165262	0.161405
101794656	KLHL15	NC_040046.1:88804612-88831994	13.4943	8.42113	0.688451	0.00877355	0.105562
101804172	MEAK7	NC_040057.1:6113737-6134447	11.3323	7.09485	0.686027	0.0172348	0.165429
101794564	CTSS	NC_040071.1:689384-694196	25.3715	15.8762	0.685607	0.0205159	0.184696
101796183	PIK3CA	NC_040054.1:7370791-7413329	31.468	19.6719	0.685472	0.00267113	0.042591
101791484	BCOR	NC_040046.1:82920807-82972269	3.05033	1.91533	0.684598	0.0463794	0.311998
101790899	DUSP16	NC_040046.1:133180929-133248736	13.117	9.16011	0.684537	0.0471987	0.315322
101791675	RNF19A	NC_040047.1:134772127-134827628	25.1675	15.8429	0.684079	0.00366044	0.0542908
101790547	ELOVL4	NC_040048.1:83784387-83817324	3.49081	2.24792	0.68395	0.0381423	0.278599
101799949	LOC101799949	NC_040059.1:3560067-3588391	4.08524	2.39584	0.683618	0.0254456	0.21377
101805150	MDM2	NC_040046.1:165927232-165944616	47.5951	29.7732	0.683494	0.00336358	0.0511214
101803685	IGFBP3	NC_040047.1:53446482-53462829	12.4265	7.59142	0.682882	0.0313247	0.245394
101790444	LOC101790444	NC_040046.1:8368305-8396383	2.48135	1.58944	0.680678	0.0476431	0.317072
101793765	CROT	NC_040047.1:21911522-21931237	18.4095	11.5839	0.680391	0.0031174	0.0479916
101798278	FBXO21	NC_040061.1:9425327-9447118	4.8765	3.0834	0.679811	0.0321101	0.248364
101803820	MPPE1	NC_040047.1:108100581-108127979	4.43074	2.79228	0.679791	0.0299402	0.238442
113842698	CMTM6	NC_040047.1:42980087-42991195	28.8209	18.0084	0.679541	0.00978908	0.113422
101796319	CAPN5	NC_040046.1:2876402-2918897	12.6667	8.00539	0.678817	0.0139024	0.143797
101792740	ACKR3	NC_040052.1:13681860-13738856	15.8235	10.6832	0.678775	0.00268875	0.0428108
101799465	PCOLCE2	NC_040054.1:24129551-24156495	1.94857	1.22589	0.678644	0.0436868	0.300215
101792638	LOC101792638	NC_040052.1:23037186-23051558	47.4382	30.2914	0.678507	0.00781256	0.0967656
101796799	EDNRA	NC_040049.1:34069034-34103607	228.595	144.128	0.678122	0.00634908	0.0832622
101791505	SENP7	NC_040046.1:114629225-114673158	11.5282	7.20254	0.676981	0.00349598	0.0525504
101800763	APPL2	NC_040046.1:146068339-146106928	40.9612	25.5711	0.67603	0.00143645	0.0262003
101799835	LOC101799835	NC_040047.1:24908882-24994795	4.39715	2.72948	0.675307	0.0196953	0.180206
101796754	ARG2	NC_040050.1:42021828-42040811	33.4621	21.2374	0.675173	0.0112755	0.1249
101793902	METTL15	NC_040050.1:60855061-60949631	3.20587	1.99947	0.674665	0.02463	0.209144
101803531	RFTN1	NC_040047.1:36761281-36857462	28.4188	17.6464	0.673828	0.00111086	0.021546
101793183	CNTRL	NC_040063.1:9316275-9350021	16.953	10.659	0.673205	0.00398424	0.0579
101789382	SCEL	NC_040046.1:43095165-43224801	8.1044	5.28796	0.673017	0.0309505	0.243532
101795750	ETV6	NC_040046.1:132716625-132865843	28.0371	23.2978	0.672546	0.00360972	0.0536813
101799507	CLBA1	NC_040050.1:12869476-12881132	9.82213	6.27127	0.671816	0.0341482	0.259626
101801433	SELENOP	NC_040075.1:14155168-14165090	73.5523	46.6173	0.67158	0.00996259	0.114791
101789805	CA5A	NC_040056.1:19730902-19754071	16.9588	10.6911	0.670851	0.00339752	0.0514882
101793801	STOM	NC_040063.1:9402865-9415632	74.8278	47.4982	0.67071	0.014866	0.150598
101804307	TNIP1	NC_040059.1:7843679-7857249	12.005	7.67019	0.669506	0.0411076	0.290583
101804991	BAZ1A	NC_040050.1:30670925-30743664	42.9379	25.7801	0.669421	0.00241784	0.0395416
101797304	DENND3	NC_040047.1:152313799-152347435	5.34595	3.42189	0.668858	0.0228714	0.198313
101802147	L3MBTL3	NC_040048.1:61022158-61110518	15.9262	12.0548	0.667719	0.0109701	0.122687
101801265	C1H21orf91	NC_040046.1:100311628-100328251	19.933	13.1206	0.667084	0.0159412	0.157653
101789953	TOM1L1	NC_040064.1:7916562-7940596	3.58916	2.2847	0.666669	0.0254622	0.21377
101805256	FNDC3A	NC_040046.1:27772083-27885283	32.8594	20.8901	0.665916	0.000899766	0.0180495
101793565	MMD	NC_040064.1:8035562-8097574	31.7903	17.532	0.664456	0.00770916	0.0960717
101791599	MEX3C	NC_040075.1:1695998-1704970	10.1158	6.44593	0.664329	0.0474606	0.316219
101800359	SMC6	NC_040048.1:106516480-106550537	21.0639	13.3683	0.662918	0.00654652	0.085101
101792062	LOC101792062	NC_040055.1:13773195-13794011	21.9319	14.1651	0.661888	0.0181581	0.170764
101791258	JADE2	NC_040059.1:4753246-4805574	6.82656	4.32235	0.661498	0.0195584	0.179212
101794506	KLF15	NC_040058.1:20991739-21020870	7.58165	4.6295	0.66068	0.0113704	0.125627
101804162	PRSS35	NC_040048.1:82149892-82158494	65.3035	41.7028	0.659991	0.0420539	0.293891
101797820	MCTP2	NC_040056.1:5840178-5993256	6.07514	3.9472	0.65999	0.0198505	0.181032
101799605	WDR48	NC_040047.1:5282028-5301000	26.8757	17.0913	0.659827	0.0105269	0.11948
101791189	P2RX4	NC_040061.1:12093802-12101650	10.4532	6.08111	0.659575	0.0402235	0.287125
101798543	ERMP1	NC_040075.1:27854818-27893604	8.28201	5.12285	0.65898	0.0148963	0.150836
101800384	RFT1	NC_040058.1:17475838-17492594	14.1927	9.08612	0.658792	0.0143797	0.147479
101799670	RAI14	NC_040075.1:11044907-11130263	89.2449	58.6946	0.658767	0.00452084	0.0641924
101801406	CLMP	NC_040070.1:5050463-5096368	30.2963	19.3832	0.658107	0.00510077	0.0703231
101791660	BRD9	NC_040047.1:64884274-64910723	20.8174	13.3215	0.657512	0.00292361	0.0458941
101795507	ATRN	NC_040049.1:74107354-74258989	23.6237	15.8647	0.655333	0.00111902	0.0215813
101803990	ALKBH3	NC_040050.1:56208962-56235291	3.54367	2.26164	0.654804	0.0222632	0.194344
101797453	HBP1	NC_040046.1:188323748-188340991	98.3548	63.1179	0.654393	0.00995189	0.114786
101791723	POU2F1	NC_040046.1:108116759-108221293	9.7803	6.52161	0.654126	0.00561499	0.0760034
101799226	ECHDC3	NC_040046.1:196800080-196807824	16.0004	10.3304	0.653719	0.0363775	0.269678
101796361	MORC3	NC_040046.1:92874357-92904759	20.5492	13.1554	0.652801	0.00351373	0.0526752
101789751	ACO1	NC_040075.1:63318117-63356077	43.3134	27.7735	0.652595	0.00130237	0.024291
101801432	KERA	NC_040046.1:154837011-154847166	193.915	124.189	0.652569	0.0161882	0.159027
101789696	CD200R1	NC_040046.1:116221433-116271559	22.5257	14.6871	0.651424	0.0222809	0.194376
101794157	WHAMM	NC_040056.1:10237096-10250768	6.74629	4.3307	0.650339	0.0229543	0.198774
101804796	SUFU	NC_040051.1:13704466-13786904	11.9573	7.70564	0.650044	0.0444963	0.304006
101797546	RBMS1	NC_040052.1:26857061-27006384	68.1583	52.3781	0.648887	0.00131603	0.0244436
101792537	TMBIM4	NC_040046.1:166896541-166904378	43.4713	28.0073	0.647789	0.00580564	0.0779221
101789393	LIN54	NC_040049.1:44603728-44642605	6.19767	4.01906	0.647648	0.0175237	0.16698
101793247	HIF1A	NC_040050.1:10672771-10701431	180.091	115.297	0.647538	0.0036678	0.0543638
101793366	ITPKA	NC_040050.1:37488613-37531573	8.74964	5.58689	0.646324	0.0114822	0.126311
101799761	ZFYVE21	NC_040050.1:14439341-14453122	58.6822	37.8089	0.646304	0.011368	0.125627
101803241	USP25	NC_040046.1:101026651-101122025	28.8418	18.3132	0.645144	0.00112645	0.0216432
101796069	GALNT11	NC_040047.1:6611142-6653461	15.8917	10.2894	0.643728	0.0219295	0.19244
101793290	METTL8	NC_040052.1:23076466-23106698	13.7533	8.6238	0.642511	0.0250185	0.211397
101802357	ABCC3	NC_040064.1:8747034-8795332	9.35056	6.05123	0.642433	0.0348215	0.262598
101800129	RAD50	NC_040059.1:3469478-3492256	14.3148	9.21782	0.641342	0.020592	0.185146
101792469	ELAVL4	NC_040053.1:11442901-11520557	4.93399	3.17456	0.640155	0.00817409	0.099912
101800093	BRINP3	NC_040053.1:23211695-23413583	2.0713	1.67662	0.639715	0.0478379	0.317598
101797830	EGFR	NC_040047.1:56493653-56653517	41.1758	28.7078	0.638898	0.00175613	0.0306047
101798317	PSME4	NC_040048.1:5308510-5372253	49.153	31.8037	0.637781	0.00127341	0.0238105
101804622	MRVI1	NC_040052.1:3070744-3173399	12.6544	8.15688	0.637532	0.00441181	0.0629248
101804561	CNOT9	NC_040052.1:36296794-36338734	34.5423	25.4472	0.637274	0.0145312	0.148638
101791002	NKTR	NC_040047.1:2806890-2839231	17.3351	11.4347	0.636314	0.0104823	0.119179
101800982	LOC101800982	NC_040047.1:130490191-130512150	9.95181	7.11621	0.635471	0.0441252	0.302582
101792746	TBC1D4	NC_040046.1:42178773-42286527	8.28057	5.22802	0.633349	0.00679741	0.0874956
101789489	ST8SIA4	NC_040075.1:52678032-52734288	5.65237	3.69059	0.628773	0.0085372	0.1035
101789862	LCP1	NC_040046.1:28792054-28838214	28.8267	20.9998	0.628702	0.0152768	0.153504
101790643	SDCBP	NC_040047.1:117665446-117678431	318.439	207.346	0.628488	0.00205128	0.0346127
101791928	TSHZ3	NC_040057.1:14303367-14378633	9.90199	6.34441	0.627551	0.0215715	0.190573
101789936	TMEM204	NC_040060.1:13479659-13504998	32.0009	20.887	0.626636	0.00879676	0.105784
101803017	NFYA	NC_040072.1:5639150-5655277	32.837	21.5413	0.624222	0.00988617	0.114324
101790938	EXOG	NC_040047.1:5727468-5748977	14.541	9.47197	0.624068	0.0345208	0.261479
101796094	RBP5	NC_040046.1:121949911-121951796	74.4765	48.8407	0.623667	0.0319263	0.247629
101801962	DCN	NC_040046.1:154891931-154929531	1803.27	1177.84	0.623111	0.0099617	0.114791
101794618	ANTXRL	NC_040051.1:19570984-19621755	16.7201	11.0246	0.621922	0.00461722	0.0651273
101793626	GEM	NC_040047.1:132249700-132258604	93.1688	61.5735	0.621104	0.039289	0.283906
101799167	PDE7B	NC_040048.1:58179274-58353690	12.6468	8.0025	0.619895	0.0236388	0.203202
101794139	PARPBP	NC_040046.1:144838371-144891093	7.74964	5.09489	0.619855	0.0249413	0.211064
113840192	LOC113840192	NC_040075.1:3622460-3865330	13.4766	9.66122	0.619272	0.00869497	0.104786
101798464	PEX14	NC_040067.1:3707867-3762767	11.8542	7.77499	0.618733	0.00519946	0.0713311
101790960	LAMA2	NC_040048.1:61283539-61650524	19.0629	12.543	0.618702	0.0132225	0.138936
101802052	PKN3	NC_040063.1:8240694-8259603	10.4253	6.8473	0.618149	0.0155682	0.155244
101801112	CGNL1	NC_040057.1:1193875-1248994	18.8305	13.7727	0.617997	0.00633105	0.0831234
101803765	SLC6A15	NC_040046.1:152230875-152272480	8.22142	5.44665	0.617203	0.00956075	0.111661
101790194	SPRED1	NC_040050.1:44103722-44164793	28.7951	19.2829	0.615538	0.0182895	0.171638
101789809	SMOX	NC_040049.1:73330580-73380242	20.6006	13.2926	0.612684	0.027932	0.227474
101802034	FYCO1	NC_040047.1:45283366-45332573	17.4458	12.3757	0.612582	0.020969	0.187252
101803995	TSPO	NC_040046.1:129537581-129580619	42.3887	27.5596	0.611477	0.0213281	0.189322
101803156	ABTB1	NC_040058.1:19979853-20010203	10.5683	6.98986	0.611182	0.017786	0.168687
101797604	ITGB8	NC_040047.1:32243187-32297014	8.01237	5.5412	0.611038	0.0242249	0.206971
101803344	COMP	NC_040065.1:3875901-3898058	56.4578	38.5891	0.610074	0.0258531	0.215914
101805023	MAPK14	NC_040072.1:4714088-4739096	24.9389	16.5192	0.608709	0.00701949	0.0892825
101790002	SCG5	NC_040050.1:43939272-43968644	15.165	10.0139	0.608663	0.0145808	0.14878
101791397	DPP7	NC_040063.1:103125-127721	45.5664	30.246	0.607959	0.00933209	0.110045
101791429	TSHZ1	NC_040047.1:95867349-95878013	15.8175	10.444	0.606745	0.0227602	0.197553
101796636	PRR16	NC_040075.1:60763395-60920147	5.8006	3.83994	0.604577	0.00805074	0.0987832
101804804	LRRC17	NC_040046.1:190099202-190118078	170.257	113.041	0.604172	0.0118566	0.129207
101791063	EIF4A2	NC_040054.1:8885633-8892855	505.509	320.655	0.604165	0.00625047	0.0822592
101793898	FAM45A	NC_040051.1:6199280-6208969	21.7549	14.4869	0.599518	0.0151344	0.152348
101789481	DOCK9	NC_040046.1:53648867-53775101	28.442	18.7407	0.598885	0.00975101	0.113172
101789966	PLOD1	NC_040067.1:2927945-2945969	107.683	71.6593	0.598655	0.00681534	0.0875747
101802524	PTPRN2	NC_040047.1:9124603-9764639	0.849442	0.564417	0.598526	0.00710817	0.0902973
101800968	LOC101800968	NC_040046.1:177424640-177488440	4.22455	2.80792	0.598398	0.0172069	0.165374
101792430	PQLC3	NC_040048.1:103268645-103278058	26.1645	17.4043	0.595947	0.0210017	0.187319
101794184	LOC101794184	NC_040046.1:159251901-159267423	304.571	206.02	0.595004	0.0190756	0.176418
101792342	CXCL12	NC_040051.1:18444223-18461886	15.0572	10.5594	0.594994	0.0180298	0.169987
101799185	SDK1	NC_040060.1:4245482-4635626	6.18343	4.14508	0.594852	0.0128165	0.136077
101802959	MTRR	NC_040047.1:83035708-83058151	8.18298	5.448	0.594224	0.0300017	0.238761
101790790	TCF7L2	NC_040051.1:9294987-9471128	8.24763	5.39505	0.592955	0.0158313	0.156907
101793256	PPM1K	NC_040049.1:3664-23099	16.4544	10.8966	0.591708	0.0293559	0.235555
101795333	WDPCP	NC_040048.1:14800026-14947642	1.87601	1.25453	0.591683	0.0154111	0.154228
101799297	MED12	NC_040055.1:11587444-11624073	19.0276	12.5221	0.59167	0.0128728	0.136371
101792823	DCAF17	NC_040052.1:23060041-23079449	22.3723	14.7658	0.591303	0.0167927	0.163436
101792730	DIDO1	NC_040066.1:13003359-13065140	18.2109	11.5629	0.590593	0.0207784	0.185848
101793482	AGTRAP	NC_040067.1:3057662-3067070	26.0483	17.515	0.590479	0.0272505	0.224061
101801727	LOC101801727	NC_040071.1:921757-935621	60.9591	40.9968	0.589976	0.029126	0.234447
101800506	YPEL1	NC_040061.1:5113824-5134473	68.5826	45.9635	0.589774	0.0159442	0.157653
101798329	TBC1D24	NC_040060.1:13317409-13346271	12.3864	8.29744	0.589422	0.00796928	0.0979453
101793443	ELL	NC_040065.1:3710370-3761624	9.67716	6.50795	0.589095	0.0277135	0.226283
101797529	BEND6	NC_040048.1:92049262-92088794	8.52853	5.50527	0.588365	0.0366887	0.271189
101795457	DNAJB9	NC_040046.1:173103240-173111716	34.6688	23.2162	0.588315	0.0269122	0.222592
101800454	DEPTOR	NC_040047.1:142975733-143051211	5.04095	3.55066	0.58706	0.0354303	0.265751
101795919	BTBD6	NC_040050.1:11909290-12076846	17.5236	11.7588	0.586494	0.0377618	0.276999
101799419	MINDY4	NC_040047.1:3872515-3956730	7.3703	4.9066	0.585356	0.0161479	0.158904
101790326	RSBN1L	NC_040046.1:190454658-190518359	5.11379	3.75141	0.58531	0.0135898	0.141564
101800352	FAM174B	NC_040056.1:6405790-6425270	16.6985	11.7915	0.583503	0.0431819	0.297946
101793533	FGD6	NC_040046.1:156333051-156402787	18.1476	12.3116	0.583319	0.0158538	0.157038
101805033	LOC101805033	NC_040047.1:19163347-19427763	3.857	2.235	0.582089	0.0298488	0.237884
101798730	NPAS2	NC_040046.1:65225899-65326658	12.732	9.02189	0.58172	0.0138587	0.143521
101797186	SH3GL3	NC_040056.1:9832917-9885183	10.142	6.83441	0.581322	0.0185379	0.173095
101795109	TMEM67	NC_040047.1:132093030-132121296	13.2044	8.85904	0.580549	0.0439657	0.301674
101803412	FOXP2	NC_040046.1:175383266-175753012	6.51945	4.23301	0.579554	0.0267755	0.221633
101790011	LOC101790011	NC_040046.1:159239932-159267092	359.164	257.518	0.579436	0.0172206	0.165429
101804926	DENND4A	NC_040056.1:2592705-2643594	32.7004	22.3023	0.576488	0.00592915	0.0791038
101802859	FAM241A	NC_040049.1:3183438-3451661	15.6994	10.57	0.574301	0.0148496	0.150503
101795528	CD81	NC_040050.1:32661310-32693097	127.586	86.4704	0.573955	0.00653006	0.0850356
101798140	ANKRD28	NC_040047.1:36354998-36581244	20.4404	13.9542	0.573585	0.0118157	0.12895
113843285	LOC113843285	NC_040048.1:80196379-80228241	18.0558	12.226	0.572761	0.00759502	0.0950209
101790342	SUN1	NC_040060.1:6198722-6232503	33.3631	22.678	0.570999	0.00962865	0.11216
101797981	ACAA1	NC_040047.1:4727225-4737560	10.0255	6.79962	0.570087	0.0416994	0.292766
101796274	ICK	NC_040048.1:93691003-93714300	11.9142	8.07736	0.569909	0.0123792	0.133157
101801649	ABCD3	NC_040053.1:35162047-35191992	18.6616	12.8068	0.569782	0.0192495	0.177359
101804054	WDHD1	NC_040050.1:8162204-8193799	9.67876	6.50844	0.569653	0.0247261	0.209721
101802318	ESR1	NC_040048.1:51527879-51697649	2.2381	1.51682	0.56937	0.0200097	0.181889
101801988	USP40	NC_040052.1:14648638-14682230	7.16809	4.74766	0.568515	0.0322775	0.249399
101794430	PRKD1	NC_040050.1:47567801-47693772	10.7751	7.7245	0.568198	0.0153281	0.153812
101804646	DNAJC13	NC_040047.1:44773443-44827906	33.3449	22.617	0.56774	0.004687	0.0657565
101790208	SCD5	NC_040049.1:44542038-44558205	17.4485	11.9015	0.567548	0.0220994	0.193322
101800246	TCP11L2	NC_040046.1:146423938-146440248	48.9326	33.3246	0.567363	0.0287331	0.232619
101793575	PLEKHH2	NC_040048.1:38182044-38243078	18.2725	12.9391	0.566923	0.0267631	0.221633
101791965	DCP1B	NC_040046.1:138971500-139014316	14.5621	9.85867	0.565583	0.0202082	0.183171
101799990	PDE10A	NC_040048.1:45126629-45501972	18.6861	12.5412	0.565539	0.0246135	0.209137
101793450	TMEM123	NC_040046.1:13782551-13799874	77.9045	53.0738	0.564963	0.00993235	0.11462
101796007	CELF2	NC_040046.1:197001245-197568030	18.3116	12.22	0.564734	0.00958942	0.111879
101799350	LDAH	NC_040048.1:108465078-108580857	17.1814	12.3443	0.564652	0.0145512	0.148638
101801741	ATP10D	NC_040049.1:49944797-49988750	7.01447	4.80963	0.563875	0.0250749	0.211773
101801621	LRRK1	NC_040056.1:3229068-3306647	2.02479	1.3801	0.563494	0.0362602	0.269356
101792088	HINT3	NC_040048.1:63011367-63018981	19.5757	13.309	0.563146	0.0316247	0.246403
101795969	GPCPD1	NC_040048.1:15492467-15536170	34.5282	23.766	0.5621	0.0310922	0.24413
101789707	RASGEF1B	NC_040049.1:45464577-45614141	24.0521	16.7419	0.56128	0.00808132	0.0990494
101796249	REV3L	NC_040048.1:69640380-69757548	26.84	18.4508	0.560821	0.00508737	0.0702252
101791462	ZNF507	NC_040057.1:13808335-13831175	15.5149	10.6388	0.560728	0.0473975	0.316058
101789967	SCARB2	NC_040049.1:15641698-15663192	100.937	68.9568	0.559589	0.00830865	0.101169
101793797	CARMIL1	NC_040047.1:94399755-94591283	13.282	8.8894	0.559544	0.0192155	0.177335
101802796	PIK3CD	NC_040067.1:4052114-4097164	6.63213	4.37745	0.559122	0.0195198	0.179038
101795121	LOC101795121	NC_040046.1:159228521-159229451	316.46	215.208	0.558884	0.0374194	0.275393
101799979	ZC3H12B	NC_040055.1:19610013-19641846	17.8745	12.3721	0.558694	0.0233826	0.201719
101795446	PARP4	NC_040046.1:17397642-17446721	34.103	23.2695	0.558607	0.0187142	0.174158
101790062	CACNA1C	NC_040046.1:138509757-139013938	16.367	9.39527	0.55853	0.0128748	0.136371
101791869	ERO1A	NC_040050.1:7441875-7460433	41.0213	28.0473	0.558138	0.0113569	0.125602
101798922	CMIP	NC_040057.1:7373136-7502518	7.29167	5.00863	0.557278	0.0221484	0.193624
101799934	MTMR6	NC_040046.1:19634729-19662059	17.436	11.9039	0.55662	0.0234236	0.201741
101790475	UBA2	NC_040057.1:12294942-12311383	81.3385	55.6109	0.553646	0.0103201	0.117754
101802184	TAX1BP1	NC_040047.1:35318514-35375312	88.0486	60.6264	0.553301	0.0102449	0.117317
101803110	CHD9	NC_040057.1:18865273-18958063	36.6755	24.8569	0.552355	0.00827943	0.100923
101790874	EFCAB7	NC_040053.1:6801355-6824547	6.64001	4.55881	0.551881	0.042427	0.295228
101802192	DOCK2	NC_040059.1:16244813-16432904	3.60373	2.46742	0.551512	0.0323228	0.24949
110351195	PIBF1	NC_040046.1:41149170-41301244	12.2825	8.40228	0.550026	0.0178858	0.169274
101798172	LOC101798172	NC_040046.1:159269801-159270289	1216.11	834.468	0.549928	0.0159137	0.157561
101793708	SERINC1	NC_040048.1:64660406-64676820	304.284	209.376	0.548982	0.00483179	0.0672689
101793301	ATXN7	NC_040058.1:7188508-7270772	5.27249	3.64521	0.548187	0.0216275	0.190916
101789987	HMCN1	NC_040053.1:21590771-21781713	56.6863	38.2107	0.547067	0.00586029	0.0783725
101796415	IRAK2	NC_040058.1:510125-526207	9.38165	6.46042	0.546824	0.0332957	0.254719
101798939	EPHA4	NC_040054.1:20871291-20967671	9.94797	6.51743	0.545969	0.0188474	0.17496
101796292	SEMA3A	NC_040046.1:193892893-194067221	28.576	19.6828	0.545715	0.0135312	0.141046
101798259	PDE3B	NC_040052.1:1324401-1409620	4.76891	3.30474	0.543635	0.0277076	0.226283
101796484	CRY2	NC_040050.1:36681911-36702218	29.1788	20.1547	0.543589	0.0101219	0.116386
101796378	ZFYVE26	NC_040050.1:42058163-42102479	13.4826	9.46969	0.543534	0.0153881	0.154137
101799651	JAK2	NC_040075.1:27631833-27723416	33.0227	22.4401	0.543155	0.0115531	0.126766
101795867	SPPL2A	NC_040056.1:10614004-10643002	70.5286	48.7018	0.54306	0.0174139	0.166503
101802832	RMC1	NC_040047.1:102263900-102281878	34.7875	23.9789	0.539929	0.0387673	0.281505
101802029	ATP8A1	NC_040049.1:51514894-51620626	2.71637	1.89241	0.538977	0.0434958	0.299648
101804319	CRYBG1	NC_040048.1:71720714-71815695	2.62442	1.816	0.538084	0.0297838	0.237621
113839582	THRB	NC_040047.1:39788225-39819876	7.42563	5.13164	0.536796	0.0399142	0.286016
101802646	RIOK3	NC_040047.1:102282147-102293695	99.6909	69.3117	0.536625	0.0169654	0.164208
101805286	DHX8	NC_040073.1:4329503-4343188	22.7742	15.812	0.536295	0.0261064	0.217417
106014506	GULP1	NC_040052.1:8986724-9137106	60.7291	36.5533	0.534786	0.0274205	0.224961
101790304	ZNF385D	NC_040047.1:38720370-39178844	42.561	30.9589	0.534254	0.0229003	0.19846
101793475	F3	NC_040053.1:35146501-35153102	77.5872	54.0091	0.534204	0.0162113	0.159027
101798003	ACSL4	NC_040055.1:5963015-6002183	32.7855	22.6449	0.534123	0.0218517	0.19221
101792241	KCNMA1	NC_040051.1:24018678-24487313	24.934	17.9674	0.534054	0.0254143	0.213689
101796999	TUBGCP5	NC_040046.1:68361782-68383814	15.8246	11.0066	0.533613	0.019432	0.178603
101791451	FAM185A	NC_040046.1:190152929-190202468	45.0587	31.2295	0.533545	0.0267154	0.221384
101793751	FOXP1	NC_040058.1:4309118-4641166	17.3324	12.5069	0.532693	0.0330957	0.253525
101800639	CCND1	NC_040050.1:51709797-51727739	28.0376	19.4518	0.531903	0.0188267	0.17491
101795983	PAM	NC_040075.1:53293898-53406927	34.4514	23.9737	0.531068	0.00952359	0.111595
101794879	JAK1	NC_040053.1:6353228-6406878	72.0687	50.1611	0.529662	0.010698	0.120953
101803095	MDFIC	NC_040046.1:175850241-175900053	81.8973	57.2388	0.528295	0.0141418	0.145469
101800622	ACOX3	NC_040049.1:65578579-65615761	6.67097	4.66136	0.528113	0.0382333	0.278897
101789995	ADGRL2	NC_040053.1:17851017-18246702	24.7114	18.5855	0.527868	0.0137122	0.142534
101802587	TSC22D1	NC_040046.1:29340769-29418250	23.5434	16.7861	0.527735	0.0363386	0.269567
101804683	PIEZO2	NC_040047.1:107378533-107687208	11.4585	8.01227	0.52723	0.0290449	0.234154
101801855	GALNT2	NC_040048.1:42148456-42241970	42.1607	30.0101	0.5267	0.0157095	0.156233
101796814	PTP4A1	NC_040048.1:90726355-90740096	120.269	84.0267	0.525719	0.0102862	0.117548
101802307	FBXL4	NC_040048.1:75657656-75714780	12.3139	8.40635	0.525621	0.0274788	0.225191
101794979	LOC101794979	NC_040054.1:23991919-24022072	37.9513	26.5302	0.523913	0.0239148	0.205259
101801623	TEX2	NC_040064.1:1299855-1349211	30.1891	21.1187	0.5235	0.0166788	0.162469
101796114	TOP1	NC_040066.1:4829822-4897028	51.9093	36.3222	0.523289	0.00694856	0.0887244
101797035	LMBRD1	NC_040048.1:87908217-87994933	10.0853	5.87266	0.523129	0.0403981	0.288003
101796819	GRB10	NC_040047.1:84787490-84938297	34.5802	22.9963	0.522774	0.0278132	0.226808
101799928	IL6ST	NC_040075.1:17504915-17529636	148.594	104.243	0.522715	0.0140798	0.145138
101800346	EMILIN2	NC_040047.1:104264655-104303686	24.7222	17.4155	0.522258	0.03602	0.268431
101799905	PMS1	NC_040052.1:8449090-8494756	13.1921	9.27629	0.521735	0.0313826	0.245632
101804343	ACOX2	NC_040058.1:9126316-9145333	9.16002	6.4419	0.521229	0.045898	0.309881
101801867	HIVEP1	NC_040047.1:63380313-63500806	32.1493	22.0651	0.51988	0.0166702	0.162469
101799476	NBEA	NC_040046.1:23316192-23820545	6.44324	4.46845	0.519879	0.0471902	0.315322
101791595	CDK17	NC_040046.1:156775850-156871053	17.4642	13.3328	0.518993	0.0181682	0.170787
101804763	KCNK1	NC_040048.1:236658-306882	15.0575	10.5883	0.518268	0.017233	0.165429
101795317	C4H20orf194	NC_040049.1:73986874-74061711	18.4418	13.5806	0.516835	0.0180686	0.170201
101792777	ROBO1	NC_040046.1:103192858-103944329	38.9915	30.9691	0.516718	0.0121618	0.131504
101799363	BST1	NC_040049.1:60871184-60927539	7.01056	4.92283	0.516615	0.0340397	0.259332
101805038	UFD1	NC_040061.1:4976689-4983884	48.9331	34.5625	0.516519	0.0495435	0.324953
101792408	KLHL5	NC_040049.1:52872138-52928187	41.1599	29.0208	0.516063	0.0152656	0.153461
101796301	GALC	NC_040050.1:22711095-22751659	6.42809	4.53344	0.515596	0.0347599	0.262222
101801316	SULF2	NC_040066.1:1110876-1277136	37.7131	26.4267	0.515495	0.010918	0.122567
101800023	RASA2	NC_040054.1:23751716-23804049	22.0986	15.5263	0.51436	0.0376131	0.276306
101795568	LOC101795568	NC_040075.1:26009971-26038497	26.7632	18.8493	0.514347	0.0235519	0.202666
101802482	LPAR1	NC_040075.1:67590128-67659821	15.8293	11.2838	0.514172	0.0388764	0.282205
101791204	HLF	NC_040064.1:8035620-8071349	9.46774	6.64249	0.513914	0.0449273	0.306146
101801800	GBE1	NC_040046.1:104582943-104752697	30.7543	21.4048	0.513417	0.0207544	0.185707
101800821	GALK2	NC_040057.1:3575090-3627582	14.0597	9.97326	0.511672	0.045875	0.309881
101793026	PAPPA	NC_040063.1:3121916-3483385	3.83329	2.87715	0.511474	0.0283784	0.230614
101794364	PTBP3	NC_040075.1:68331902-68401964	14.1226	9.95889	0.511338	0.030366	0.240545
101798422	NIPSNAP2	NC_040065.1:11434205-11448933	36.563	25.8842	0.5107	0.0363444	0.269567
101803078	PARVG	NC_040046.1:130131366-130165676	7.50705	5.41355	0.509943	0.0442913	0.303048
101792257	PLXNB2	NC_040046.1:181551535-181822590	128.044	90.6541	0.505414	0.0173142	0.165906
101798673	SGMS1	NC_040051.1:29845713-29931585	22.0271	15.5519	0.505197	0.047408	0.316058
101801931	NISCH	NC_040058.1:16872617-16901533	28.4026	19.5889	0.504859	0.0223439	0.194774
101802372	RBPJ	NC_040049.1:57225398-57282289	122.619	89.408	0.503947	0.0210709	0.187861
101795629	PRKCE	NC_040048.1:36797155-37093867	14.7539	10.7864	0.503708	0.0228744	0.198313
101799964	METTL16	NC_040046.1:120064156-120073655	25.18	17.9483	0.502413	0.0415958	0.292521
101798229	UPF2	NC_040046.1:196687709-196749509	16.5232	11.6383	0.50208	0.0194776	0.17889
101794955	KDM1B	NC_040047.1:50963860-50991564	8.82167	6.28119	0.502036	0.0415476	0.292275
101803621	SPSB1	NC_040067.1:4208845-4247407	15.5428	11.0651	0.50146	0.0337201	0.25754
101798503	ZCCHC14	NC_040056.1:19526499-19578487	19.7844	14.0553	0.500057	0.040869	0.290077
101791373	TNFAIP8L3	NC_040057.1:5076842-5128013	12.3805	8.78234	0.49889	0.0396061	0.284631
101796331	FAS	NC_040051.1:18179174-18219100	19.1519	12.7777	0.498541	0.0401326	0.28666
101805327	CARD19	NC_040058.1:11764023-11795632	17.6513	12.9802	0.498415	0.0458972	0.309881
101792306	GRAMD2B	NC_040075.1:58459102-58499449	18.6721	13.4732	0.498111	0.0274054	0.224961
101792668	PHACTR2	NC_040048.1:55094596-55231733	10.5782	7.62066	0.497909	0.0207339	0.185673
101800819	ZC3H6	NC_040048.1:5033884-5067990	7.34111	5.25041	0.497582	0.0466627	0.313148
101795087	PDLIM5	NC_040049.1:8944206-9073406	38.8379	28.398	0.495731	0.0214575	0.190017
101792158	SDF4	NC_040067.1:4961468-4976662	90.7104	64.7826	0.494995	0.0192569	0.177359
101802285	CACNB2	NC_040047.1:20275887-20522525	7.09221	5.08558	0.492687	0.0394531	0.284356
101805377	MXI1	NC_040051.1:10747243-10789800	15.4987	10.9919	0.4926	0.0351036	0.264342
101801762	LUM	NC_040046.1:154857092-154867860	2729.49	1952.58	0.492076	0.0399563	0.28621
101794411	FCHO2	NC_040075.1:25330480-25414242	15.0452	12.1859	0.491382	0.0449331	0.306146
101797437	EMSY	NC_040046.1:2475989-2515061	7.36828	5.25668	0.491131	0.0424016	0.29521
101797170	SEPT10	NC_040046.1:61801758-61830251	11.7959	8.40862	0.491028	0.0414489	0.291856
101800300	FAM126B	NC_040052.1:4572602-4631219	15.9837	11.3851	0.487844	0.0428605	0.297026
101800625	PDE3A	NC_040046.1:134827016-135091246	13.1062	9.50798	0.487036	0.0289473	0.233621
101790853	NOVA1	NC_040050.1:46418102-46556381	17.8352	13.3627	0.48675	0.047667	0.317072
101791224	TRABD	NC_040046.1:182062436-182095615	19.391	13.7491	0.485974	0.0323154	0.24949
101794314	NFIL3	NC_040075.1:45076132-45090533	64.6054	46.2212	0.485075	0.0483001	0.319257
101792615	FUNDC1	NC_040046.1:81587110-81601657	32.2578	23.5089	0.483603	0.0436021	0.299931
101790911	AP1S2	NC_040046.1:77453084-77483767	45.9353	32.7216	0.483106	0.0407477	0.289569
101792111	TACC3	NC_040049.1:68702651-68723359	51.333	36.7558	0.48237	0.0297227	0.237425
101796231	TNS3	NC_040047.1:52792108-53034974	44.1836	31.6882	0.480772	0.0184476	0.172686
101799380	TBXAS1	NC_040046.1:144230094-144471629	2.45464	1.78233	0.479944	0.032617	0.251152
101802061	LY75	NC_040052.1:27142358-27188969	39.211	28.2209	0.478909	0.025082	0.211773
101792096	PDZD2	NC_040075.1:10031908-10184687	3.30393	2.21631	0.478754	0.0365779	0.270628
101791541	VPS13D	NC_040067.1:2751763-2856525	13.2054	9.53267	0.478202	0.0266716	0.221259
101802059	MMP2	NC_040057.1:20347905-20383146	628.385	455.126	0.475967	0.0274896	0.225196
101797919	TBL1XR1	NC_040054.1:6842007-6949506	41.0185	28.7191	0.475392	0.0297273	0.237425
101790691	TNFAIP8	NC_040075.1:61317978-61375552	23.0774	16.4699	0.475173	0.0307605	0.242939
101790152	ATG2B	NC_040050.1:18738871-18783536	31.8244	23.0079	0.474831	0.040781	0.289714
101790390	LRP6	NC_040046.1:132950344-133077816	18.1055	13.1115	0.472221	0.0200078	0.181889
101801189	ERN1	NC_040064.1:1259837-1297758	15.4258	11.2876	0.472082	0.0269539	0.222771
101795891	LOC101795891	NC_040046.1:159158959-159271494	1038.1	756.974	0.470568	0.0464929	0.312494
101799250	MYNN	NC_040054.1:4696533-4711087	18.6237	13.5174	0.470217	0.0494413	0.324862
101792773	PDPN	NC_040067.1:2563952-2579420	69.8171	50.537	0.467171	0.0481077	0.318628
101797067	TMEM62	NC_040050.1:39005133-39026856	16.8437	12.2371	0.466875	0.0483028	0.319257
101791214	CDK19	NC_040048.1:69967906-70083744	16.9952	12.4134	0.466449	0.0247092	0.209657
101804401	FGFR1OP2	NC_040046.1:128900615-128937305	31.8494	19.6162	0.464782	0.0494991	0.324949
101794580	MEIS2	NC_040050.1:44627255-44798628	24.3095	19.9909	0.464551	0.0330766	0.253466
101791881	TDP1	NC_040050.1:21755383-21797779	20.2102	14.7537	0.464267	0.0272787	0.22421
101800085	TBK1	NC_040046.1:167659373-167687040	13.3709	9.76536	0.461181	0.0463606	0.311966
101795372	OSBPL1A	NC_040047.1:115509752-115586187	7.49034	5.49274	0.460358	0.0396218	0.284652
101790694	ZNF236	NC_040047.1:95117371-95187717	15.8374	11.9032	0.460332	0.0408968	0.290136
101798049	ESCO1	NC_040047.1:102871867-102904611	20.3942	14.912	0.459704	0.0374799	0.275715
101801355	GNA13	NC_040064.1:9982964-10012372	22.4213	16.3973	0.45964	0.0319843	0.247779
101791630	ARID2	NC_040046.1:170607908-170711440	17.6578	12.9349	0.459591	0.0351058	0.264342
101791795	ZDHHC15	NC_040055.1:4698276-4734737	9.95197	7.27749	0.459438	0.0417952	0.293
101790310	LATS2	NC_040046.1:18053567-18096999	19.8089	14.5047	0.459212	0.0290062	0.234012
101793120	ALAS1	NC_040058.1:18781853-18792980	63.7033	46.8866	0.456126	0.0379549	0.277835
101795819	LOC101795819	NC_040048.1:81968174-82002179	11.8267	8.60701	0.454142	0.0471083	0.315001
101804549	PDCD4	NC_040051.1:10434984-10451663	51.8409	38.5387	0.449869	0.0479501	0.318029
101796409	ZNF521	NC_040047.1:115038539-115268052	55.9474	41.3021	0.448613	0.031225	0.244886
101796323	PLA2R1	NC_040052.1:27082718-27120320	35.7144	26.4053	0.446465	0.0340113	0.259204
101792047	CAMK1D	NC_040046.1:196353121-196570648	3.6157	2.48484	0.444049	0.0369008	0.272385
101803722	ZYG11B	NC_040053.1:10404193-10425421	26.3137	19.4953	0.441183	0.0459864	0.31029
101803426	TBC1D14	NC_040049.1:64449485-64529882	22.9737	17.6143	0.431252	0.0453322	0.307925
101803204	LRCH3	NC_040054.1:10132297-10195382	21.3444	15.8282	0.420798	0.0456144	0.308995
101802359	AFAP1	NC_040049.1:65156297-65272529	45.6425	34.3259	0.420239	0.0308149	0.243065
101802748	ZDHHC8	NC_040061.1:4051427-4167287	22.7947	17.1922	0.417969	0.0390556	0.282954
101789997	UST	NC_040048.1:50310085-50477434	33.858	26.0443	0.414778	0.0391126	0.283068
101799879	PPP2CB	NC_040049.1:16357166-16370003	74.3601	98.9537	-0.392314	0.0485652	0.320375
101794999	MDH1	NC_040048.1:14788303-14799883	112.265	148.417	-0.392982	0.0483858	0.31971
101789523	CHCHD3	NC_040046.1:200671389-200819103	41.0939	54.7183	-0.405149	0.0357825	0.267673
101797875	RPS12	NC_040048.1:59729564-59773791	526.842	611.699	-0.406072	0.0417794	0.293
101795345	EIF2B3	NC_040053.1:14456346-14551585	24.0907	32.137	-0.408523	0.0465686	0.312799
101804497	USO1	NC_040049.1:46487985-46520799	44.1173	59.2826	-0.40919	0.0435356	0.299741
101801991	RPL35	NC_040063.1:10616935-10618708	599.252	800.997	-0.40949	0.0494612	0.324862
101790813	RPL10A	NC_040072.1:4957261-4960632	985.999	1320.22	-0.413062	0.0327882	0.252122
101791828	RPS20	NC_040047.1:116773000-116774804	1406.33	1892.78	-0.417286	0.0393256	0.283987
101797303	CLTCL1	NC_040061.1:5696181-5732784	51.5383	69.3072	-0.420091	0.0408711	0.290077
101794366	AGPAT4	NC_040048.1:47507068-47582200	14.182	19.5509	-0.421433	0.0421916	0.294115
101800256	EIF3E	NC_040047.1:137926015-137950848	124.809	168.235	-0.422975	0.0364496	0.269768
101797601	GPI	NC_040057.1:12452187-12473452	87.2538	117.801	-0.426542	0.0372361	0.274315
101798068	APMAP	NC_040048.1:16732962-16745905	28.7241	38.9318	-0.42791	0.0485	0.320253
101791295	RPL27	NC_040073.1:4454448-4456693	765.081	1034.93	-0.428181	0.0305455	0.241453
101801723	RARS	NC_040059.1:17139070-17151840	32.6833	44.2342	-0.428441	0.0460677	0.310369
101804715	DTYMK	NC_040054.1:14833910-14842747	84.4223	114.661	-0.431422	0.0345719	0.2616
101791257	MAPRE1	NC_040066.1:15187046-15196422	73.4584	99.5664	-0.432152	0.0423298	0.294894
101793155	DPH5	NC_040053.1:33213324-33232701	32.5837	44.1216	-0.433206	0.0379389	0.277835
101798328	IARS	NC_040058.1:15314903-15418796	113.241	135.185	-0.433327	0.0460034	0.310311
101793735	C8H1orf21	NC_040053.1:21116867-21224152	14.9968	20.2446	-0.435011	0.0445372	0.304099
101804770	FZD4	NC_040046.1:7372572-7378283	71.0088	96.6159	-0.435925	0.0490201	0.322659
101789492	FH	NC_040047.1:89878298-89894965	32.165	43.7072	-0.436122	0.049521	0.324953
101803567	ENY2	NC_040047.1:138361052-138395421	17.9449	28.7112	-0.436134	0.049933	0.326836
101805438	SEC61A1	NC_040058.1:19834740-19846348	86.6171	117.692	-0.436941	0.0419907	0.293816
101796558	LARS	NC_040059.1:2376392-2404265	34.4283	46.9079	-0.436962	0.0345477	0.261505
101792016	RPL9	NC_040049.1:52763754-52769089	954.872	1301.89	-0.437167	0.0282637	0.229766
101789811	KHDRBS3	NC_040047.1:149447177-149538461	17.3863	23.3534	-0.437603	0.0368905	0.272385
101793873	BTF3	NC_040075.1:25116450-25122883	64.2543	87.6347	-0.438557	0.045467	0.308184
101795476	NDUFA10	NC_040052.1:15367103-15395706	60.8488	82.8506	-0.438824	0.0295025	0.236184
101797062	RTN4	NC_040048.1:5763760-5808127	126.663	167.764	-0.439768	0.0320337	0.24803
106017406	TOMM7	NC_040047.1:33219691-33224377	272.084	371.991	-0.443071	0.031638	0.246421
101801646	DCLK1	NC_040046.1:23883974-24124961	20.3162	27.8372	-0.445387	0.0356298	0.266799
101799254	ATP5F1C	NC_040046.1:198721779-198728982	144.45	198.435	-0.445948	0.0248021	0.210285
101803139	NRDC	NC_040053.1:10764899-10791368	29.7832	40.8472	-0.447645	0.0382452	0.278897
101790839	ITIH5	NC_040046.1:198777341-198825303	6.16512	8.24576	-0.449739	0.0402086	0.28711
101793494	RPL23	NC_040073.1:3867394-3869581	1305.12	1792.96	-0.450304	0.0203234	0.183922
101791636	JAM3	NC_040070.1:3054024-3086721	29.1115	40.0482	-0.452123	0.027146	0.223613
101801835	RPS3A	NC_040049.1:32689107-32692804	1268.13	1744.6	-0.452155	0.0206522	0.185488
101804331	SETD3	NC_040050.1:17117264-17174747	27.6762	38.0649	-0.452594	0.0239827	0.205604
101803894	PTPRO	NC_040046.1:137212263-137369536	2.65986	3.66327	-0.45343	0.040983	0.290409
101802121	RPL29	NC_040058.1:16855104-16857601	250.272	380.035	-0.456208	0.0375341	0.275873
101793022	OSTC	NC_040049.1:4595010-4599103	107.199	147.8	-0.456836	0.0423489	0.294935
101792941	SRP14	NC_040050.1:42640457-42673134	9.67595	13.464	-0.457231	0.0469878	0.314478
101803152	GPR161	NC_040046.1:115562254-115574286	19.9351	27.4933	-0.457764	0.0445186	0.304065
101795551	IDH3A	NC_040056.1:14073607-14086060	47.353	65.2597	-0.457771	0.0456677	0.309262
101794560	TBCA	NC_040075.1:23480658-23513653	31.5944	43.6944	-0.458964	0.0209994	0.187319
101802728	NUP85	NC_040064.1:4017858-4029640	40.3965	55.829	-0.460102	0.0299752	0.238635
101792572	EHBP1	NC_040048.1:14956262-15159016	14.0388	19.5726	-0.460924	0.0259992	0.216728
101800787	GCN1	NC_040061.1:7516340-7559317	17.8224	24.6473	-0.461657	0.0309501	0.243532
101792976	GHITM	NC_040051.1:27744831-28086923	27.9522	39.9342	-0.462562	0.021364	0.189565
101789383	LYRM4	NC_040047.1:68813861-68905724	20.8424	29.2986	-0.462609	0.0418307	0.293065
101803281	EIF2S1	NC_040050.1:42124157-42135316	47.9408	66.2577	-0.463157	0.0479607	0.318029
101789515	RUVBL1	NC_040058.1:19799164-19815448	16.4756	22.8118	-0.464077	0.04707	0.314839
101804730	BMP6	NC_040047.1:67769722-67882554	6.04959	8.30174	-0.46513	0.0257577	0.215359
101805204	TTYH3	NC_040060.1:4883043-4957104	37.6009	52.267	-0.465205	0.0431529	0.297838
101794248	MRPL23	NC_040050.1:32273389-32289747	68.0218	107.511	-0.465404	0.0390961	0.283063
101803099	TUBB6	NC_040047.1:108189588-108197559	35.8487	49.7932	-0.466744	0.0396034	0.284631
101793724	ENO1	NC_040067.1:5908001-5920274	1152.63	1604.11	-0.466747	0.0155659	0.155244
101793429	KARS	NC_040056.1:21834933-21845054	95.9135	132.731	-0.466955	0.0251921	0.212542
101794851	RAD23B	NC_040075.1:48037406-48065443	24.1043	33.5821	-0.470601	0.02192	0.192431
101790979	NDUFA11	NC_040065.1:1683127-1688227	67.6534	92.9738	-0.47288	0.0460622	0.310369
101790055	TBC1D1	NC_040049.1:53215298-53327231	8.63958	12.0806	-0.47486	0.0194948	0.178959
101789728	SPSB4	NC_040054.1:19688565-19842202	17.3299	19.3058	-0.475065	0.039041	0.282939
101800137	NUTF2	NC_040056.1:18642711-18665828	38.4959	53.8136	-0.47529	0.0225758	0.196335
101797009	MRPL3	NC_040047.1:44378401-44405669	26.5283	37.1404	-0.477053	0.018361	0.172135
101797964	THBS2	NC_040048.1:43351709-43383913	105.65	147.991	-0.478705	0.0149415	0.15114
101802550	RTRAF	NC_040050.1:7333855-7346368	57.1266	80.3517	-0.483393	0.0175396	0.167061
101793414	RB1	NC_040046.1:28063618-28141856	6.87089	9.62064	-0.483769	0.0409587	0.290329
101796118	ACSL3	NC_040054.1:21332996-21392904	30.7761	39.4672	-0.483829	0.0409054	0.290136
101794346	EEF1A1	NC_040048.1:86254541-86259150	4457.21	6284.28	-0.483936	0.0135217	0.141014
101804933	PALLD	NC_040049.1:26204048-26400519	21.3709	31.2237	-0.484189	0.028776	0.232744
101796055	MYO1E	NC_040057.1:575581-669851	10.0785	14.25	-0.484497	0.0426511	0.2963
101803649	TRAPPC4	NC_040070.1:5497349-5510182	25.7491	34.1106	-0.484805	0.0264282	0.219598
101799109	MAP3K5	NC_040048.1:57883458-57983558	11.3049	15.8518	-0.484866	0.0345029	0.261449
106019818	CHCHD2	NC_040065.1:11391022-11393644	273.416	385.683	-0.486266	0.0179208	0.16939
101796986	INIP	NC_040075.1:68532387-68543837	17.7137	24.9653	-0.486299	0.0318074	0.247059
101790970	ATP5PF	NC_040046.1:97128784-97194510	66.5084	140.87	-0.487354	0.0170838	0.164617
101804160	LOC101804160	NC_040057.1:15588602-15592195	98.5474	139.004	-0.487917	0.0262888	0.218601
101793908	CCT7	NC_040049.1:74631508-74643549	108.158	152.57	-0.488667	0.0489967	0.3226
106020685	LOC106020685	NC_040047.1:10794956-10802436	52.9377	74.712	-0.489314	0.0317113	0.246733
101799021	LOC101799021	NC_040048.1:28925701-28936434	22.2454	31.4856	-0.489449	0.0342939	0.260379
101795377	PDIA4	NC_040047.1:54175263-54190646	50.3763	71.1229	-0.489506	0.0270853	0.223279
101799242	ATP11C	NC_040055.1:14822546-14882271	13.6925	18.7067	-0.489508	0.0217341	0.191402
101800712	PSMA4	NC_040056.1:13927158-13932893	132.416	186.901	-0.489661	0.0160479	0.158448
101800128	LOC101800128	NC_040058.1:19307209-19315411	69.6252	98.3984	-0.490868	0.0471969	0.315322
101801327	KDELR2	NC_040060.1:7816060-7829470	178.524	252.93	-0.492376	0.0338601	0.258493
101794084	IMMT	NC_040049.1:70385686-70402545	21.5821	30.6323	-0.495819	0.0311107	0.24419
101790425	UBR7	NC_040050.1:20266789-20275639	21.7374	30.8005	-0.496412	0.0322409	0.249214
101798448	RPL39	NC_040055.1:6952603-6955726	565.783	801.593	-0.497436	0.0163626	0.160228
101799191	HSPD1	NC_040052.1:5779021-5791331	47.9048	68.083	-0.497639	0.0221988	0.193963
110351611	MED22	NC_040063.1:6465628-6477352	218.016	336.421	-0.497668	0.0171736	0.16524
101794612	CHL1	NC_040058.1:3037130-3163838	2.33876	3.31529	-0.498699	0.0347096	0.262108
101804977	MCM4	NC_040047.1:110639336-110650598	32.567	46.1376	-0.49886	0.0380454	0.278346
101801944	LOC101801944	NW_020864970.1:74667-81337	64.3947	91.5131	-0.499052	0.0170228	0.164354
101794148	TGFB2	NC_040048.1:3699391-3773906	9.12991	12.9502	-0.499993	0.0384372	0.279654
101791757	RELL1	NC_040049.1:53375401-53396897	15.3599	21.8198	-0.500045	0.0290691	0.234191
101793230	ELMO2	NC_040066.1:15792402-15816828	30.067	42.0004	-0.500426	0.0297019	0.237392
101793659	LSP1	NC_040050.1:32193444-32232883	58.3423	82.342	-0.501373	0.0452419	0.307499
101800507	NDUFB1	NC_040049.1:19512829-19530720	68.7462	98.9299	-0.501525	0.0383887	0.279627
101794686	HSP90B1	NC_040046.1:145561864-145574044	212.222	301.426	-0.502032	0.0227052	0.197152
101804631	RPS15A	NC_040060.1:8948120-8952942	1489.65	2117.78	-0.502253	0.0173244	0.165932
101794125	RPLP2	NC_040050.1:50147265-50152448	1031	1471.25	-0.502414	0.0121426	0.131424
101793933	SDHB	NC_040067.1:1059122-1069193	69.8578	99.5677	-0.502967	0.0235571	0.202666
101794297	PPIH	NC_040067.1:302397-317247	57.3589	81.7494	-0.503059	0.0329467	0.252644
101803051	WDR1	NC_040049.1:62735456-62755562	121.911	171.746	-0.503815	0.0211719	0.188598
101794908	LOC101794908	NC_040051.1:33190570-33202873	19.0806	27.2485	-0.506569	0.0358091	0.267782
101797079	FARSB	NC_040054.1:21264763-21300715	50.1886	71.6615	-0.506971	0.0215666	0.190573
101804682	G3BP2	NC_040049.1:46459720-46480073	23.0156	32.8907	-0.507425	0.0197371	0.180441
101799107	ABI2	NC_040052.1:18295702-18364957	21.4011	26.8253	-0.509892	0.0128651	0.136371
101792672	SRP72	NC_040049.1:12311649-12323933	55.9532	80.3718	-0.510017	0.0187549	0.174465
101804366	AK2	NC_040069.1:219334-225766	41.4399	57.9944	-0.510215	0.0394503	0.284356
101793421	MARK1	NC_040048.1:2943007-2999654	27.0186	38.8877	-0.510346	0.019108	0.176644
101803107	SLC25A33	NC_040067.1:4138520-4158307	8.97231	12.8833	-0.510791	0.0361282	0.268929
106017098	MRPS28	NC_040047.1:126772373-126849185	16.4039	23.6923	-0.510998	0.0148404	0.150503
101802155	ATP5PD	NC_040064.1:4096501-4099215	227.114	325.714	-0.511073	0.0127003	0.135423
101801041	VIPR2	NC_040047.1:10002594-10049988	4.39568	6.27112	-0.511689	0.0491834	0.323353
113840682	LOC113840682	NW_020865184.1:13438-21837	19.0538	27.3094	-0.511852	0.0411342	0.290583
113841028	LOC113841028	NW_020865518.1:75397-82066	74.3392	106.654	-0.512857	0.0137886	0.142995
101798438	TTL	NC_040048.1:16546055-16561265	17.4724	25.102	-0.512914	0.019764	0.180539
101791104	ITGA6	NC_040052.1:22717000-22763613	12.4712	17.4973	-0.51351	0.0435495	0.299741
101795027	DRG1	NC_040061.1:7049674-7054206	60.2506	86.4556	-0.513845	0.0213802	0.189633
101798194	AIFM1	NC_040055.1:6900005-6917549	46.5201	66.9639	-0.514103	0.0196778	0.18012
101801516	NDUFS3	NC_040050.1:57449381-57454092	93.5393	134.828	-0.517889	0.0147812	0.150217
101791531	NUS1	NC_040048.1:66782230-66803731	15.7526	22.3229	-0.517942	0.0272432	0.224061
101801206	LOC101801206	NC_040065.1:5071435-5080143	39.2227	56.5932	-0.517996	0.0361351	0.268929
101799052	CDR2	NC_040060.1:7916982-7929309	17.7324	25.4324	-0.518297	0.0404665	0.288398
101799662	COL4A5	NC_040055.1:6118585-6208660	3.58827	5.16072	-0.519045	0.0278675	0.227042
101792516	COPS3	NC_040060.1:3246239-3259252	21.5023	30.8446	-0.519155	0.0231965	0.200638
101804818	ALDH18A1	NC_040051.1:296-31971	65.8877	94.9729	-0.5202	0.010965	0.122687
101798149	RPN2	NC_040066.1:4634501-4654117	221.169	319.677	-0.522655	0.00864511	0.104524
101794917	FGD5	NC_040058.1:27648-128884	6.18826	8.93531	-0.522773	0.0457358	0.309536
101793014	SEMA5B	NC_040052.1:29007011-29267870	6.06328	8.19836	-0.523151	0.0261593	0.217737
101796460	RPL12	NC_040063.1:1641167-1643684	988.687	1432.13	-0.52353	0.0075275	0.0942819
101804462	CLN6	NC_040056.1:1468178-1476046	32.0315	46.4038	-0.524198	0.0294839	0.236157
101792649	ATP6V1G1	NC_040063.1:2690969-2694586	37.8695	54.7099	-0.524584	0.0351477	0.26452
101805409	DAB1	NC_040053.1:8482340-8916055	3.38909	4.79633	-0.526261	0.0361554	0.268929
101795300	TUBB4B	NC_040063.1:2006464-2008724	95.5864	138.256	-0.527504	0.0245247	0.208806
101803983	MRPS15	NC_040069.1:1525471-1530990	24.3191	35.2875	-0.527667	0.0331759	0.254052
101794699	PHB	NC_040073.1:5310981-5316442	70.7087	102.659	-0.528075	0.0135935	0.141564
101793911	CTPS1	NC_040069.1:5653633-5673628	9.76021	14.1426	-0.528399	0.0267764	0.221633
101798208	NT5DC2	NC_040058.1:16965544-16992012	20.9288	30.4679	-0.528451	0.0151208	0.152319
113845289	MSRB1	NC_040060.1:1764403-1768100	46.5189	67.5661	-0.528564	0.0476673	0.317072
101799630	FAM162A	NC_040046.1:121379548-121395697	24.6574	35.9825	-0.528879	0.0240458	0.206066
101804004	UCHL5	NC_040053.1:28291109-28308444	17.0787	24.7008	-0.530303	0.0352861	0.265115
101790763	AP3M2	NC_040068.1:2271163-2279313	31.0363	44.9142	-0.531313	0.0191971	0.177321
101793091	MRPS11	NC_040056.1:7927162-7930898	57.9518	84.4043	-0.532917	0.0355707	0.266446
101798920	TERB2	NC_040056.1:11359846-11368268	61.2748	89.2215	-0.533174	0.0146409	0.149198
106018970	CCNDBP1	NC_040066.1:15839914-15876919	9.60059	19.2863	-0.533255	0.0255327	0.214119
101796290	EML4	NC_040048.1:39750774-39907584	33.1007	48.3001	-0.533735	0.00821469	0.100244
101800363	EIF3D	NC_040046.1:148643234-148649927	60.6495	88.3942	-0.534183	0.0165482	0.161479
101797254	LOC101797254	NC_040051.1:20099169-20116347	10.4744	15.4045	-0.534554	0.0327867	0.252122
101798743	RPS17	NC_040056.1:11365436-11368311	818.592	1193.85	-0.535178	0.00694199	0.0886913
101800861	OXCT1	NC_040075.1:13737734-13830658	24.3509	35.5271	-0.535388	0.0120364	0.130536
101802942	OLA1	NC_040052.1:21913713-22021746	39.5635	62.5096	-0.536026	0.0132884	0.139494
101802948	KSR1	NC_040065.1:6289272-6352414	15.8973	24.0069	-0.537141	0.0170098	0.16433
101793017	EEF2	NC_040065.1:2326222-2333620	234.702	344.048	-0.538142	0.0397397	0.285223
101801642	CADM2	NC_040046.1:105856844-106520582	2.76412	4.58079	-0.53867	0.0310696	0.244124
101797838	B3GALT1	NC_040052.1:24306365-24509974	8.58899	12.9108	-0.53886	0.0374962	0.275715
101799302	SEMA6D	NC_040057.1:4205401-4439772	8.76258	12.2856	-0.539975	0.0092882	0.109741
101792552	ATP6V1D	NC_040050.1:42135323-42144431	48.5397	71.058	-0.540107	0.0176913	0.168003
101798758	FADS2	NC_040050.1:58048579-58072058	57.1177	85.4748	-0.540477	0.00785802	0.0971572
101800512	ANKS1B	NC_040046.1:157725101-158164128	3.79264	5.52694	-0.540876	0.0353056	0.265173
101804877	DENR	NC_040061.1:11916183-11927317	26.4268	32.1355	-0.541377	0.037056	0.273259
101802575	SEC22B	NC_040053.1:27552638-27559731	45.641	66.8226	-0.541584	0.0147652	0.150183
101795419	ARF4	NC_040058.1:18900795-18910921	152.757	223.707	-0.541746	0.0102063	0.117115
101803427	SNRPD1	NC_040047.1:45313039-45378490	200.294	292.879	-0.542242	0.00831778	0.101225
101798493	SDC1	NC_040048.1:108047374-108072680	24.3393	35.6351	-0.542365	0.0225442	0.196213
101799772	TXNDC5	NC_040047.1:67769742-67792508	95.0334	139.167	-0.54304	0.00615085	0.0812837
101801262	RRN3	NC_040060.1:9980151-9995438	32.543	47.6556	-0.544028	0.012051	0.130623
101799745	GNPAT	NC_040048.1:42634471-42654238	19.3473	28.359	-0.544861	0.0185237	0.173035
101798781	RPLP0	NC_040061.1:7513238-7515923	675.929	992.987	-0.545097	0.0145411	0.148638
101801052	SNRPA1	NC_040056.1:3143944-3150541	32.486	46.7775	-0.5451	0.0457034	0.30941
101794024	OAT	NC_040051.1:3901652-3914563	63.6171	93.5657	-0.54609	0.00696377	0.0888169
101794732	FNDC1	NC_040048.1:48159257-48227195	28.6905	42.274	-0.546622	0.00922035	0.109229
101799437	EIF3M	NC_040050.1:62507824-62521524	122.737	180.115	-0.547232	0.0102401	0.117317
101804112	INTS13	NC_040046.1:128900106-128923848	29.8907	43.8587	-0.547595	0.00969954	0.112752
101801342	SPECC1	NC_040065.1:9564994-9660090	15.9969	23.5629	-0.547885	0.029555	0.236387
101801157	COPG1	NC_040058.1:19352104-19370609	139.569	205.48	-0.548085	0.0171951	0.165333
101803943	RBFOX1	NC_040060.1:14578617-15448831	4.99192	7.26863	-0.548721	0.030028	0.238885
101800978	PPA1	NC_040051.1:32359406-32370263	18.5333	26.88	-0.54923	0.0372655	0.27435
101791672	POP5	NC_040061.1:7320358-7342735	15.0643	25.3501	-0.54985	0.0318237	0.247091
101795076	TXNDC17	NC_040065.1:5510073-5512571	67.0943	98.9504	-0.5503	0.0198498	0.181032
101805106	SSR1	NC_040047.1:68227870-68249071	320.431	472	-0.551093	0.00724762	0.0913921
101801684	USP14	NC_040047.1:103160967-103177277	40.0091	58.9686	-0.551235	0.0114438	0.126125
110351706	SLIRP	NC_040050.1:26899208-26919181	37.2027	64.9431	-0.551629	0.030926	0.243511
101793649	HRAS	NC_040050.1:49838503-49851138	17.2363	25.418	-0.552227	0.0162034	0.159027
101793360	PDE8A	NC_040056.1:10285733-10449913	1.76085	2.62915	-0.553232	0.0239551	0.205446
101794303	NRBP1	NC_040048.1:117524201-117673182	39.2977	58.7358	-0.553378	0.0406674	0.289183
101792302	PARP1	NC_040048.1:21229835-21256444	19.4336	28.6257	-0.553641	0.0110953	0.123442
101796217	DOCK4	NC_040046.1:174324276-174571705	1.9042	2.80704	-0.554176	0.0132181	0.138936
101799187	EMC3	NC_040058.1:16304828-16308581	59.9196	88.5251	-0.554189	0.0135117	0.140975
113843763	FKBP3	NC_040050.1:5706654-5711250	25.7195	38.0126	-0.554571	0.0272007	0.223982
101796397	DDOST	NC_040067.1:758367-763337	86.5179	128.052	-0.555587	0.0286732	0.232249
101803390	CCT5	NC_040047.1:82159800-82167331	74.8006	110.205	-0.555797	0.0171551	0.165232
101793055	ABCF2	NC_040047.1:177329-187486	38.4902	56.7655	-0.555982	0.0172433	0.165439
101803234	NCLN	NC_040065.1:5223402-5234264	31.4636	46.4337	-0.558524	0.0170573	0.164503
101796334	PEBP1	NC_040061.1:8034907-8037490	183.6	272.406	-0.558537	0.0316582	0.246492
101794773	FBLN1	NC_040046.1:131686823-131774360	42.3064	62.3416	-0.559204	0.00634553	0.0832622
101798309	EMC8	NC_040057.1:5173744-5179965	23.5817	34.996	-0.561628	0.0267047	0.221384
101803322	HSPA9	NC_040059.1:14857461-14880482	42.1273	62.5704	-0.562219	0.0103158	0.117754
101794896	ACO2	NC_040046.1:160713115-160741114	34.0317	50.437	-0.562353	0.0382777	0.278948
101802234	KCTD3	NC_040048.1:22646460-22671793	26.2009	38.818	-0.5633	0.0119899	0.130277
101794865	SPOCK1	NC_040059.1:5821556-6107339	0.812004	1.38023	-0.56385	0.0192173	0.177335
101801600	PXDC1	NC_040047.1:79700766-79723601	22.0522	32.7098	-0.564344	0.0105302	0.11948
101799436	MAP2	NC_040052.1:10817968-10992759	1.96912	2.43141	-0.56437	0.0213112	0.189322
101796040	RBX1	NC_040046.1:150417488-150427547	78.965	117.302	-0.564481	0.00616552	0.0814294
101797533	ALDH6A1	NC_040050.1:28784122-28792320	27.005	40.2588	-0.5646	0.0141831	0.145798
101794932	POLR2L	NC_040050.1:50275143-50700730	21.946	37.2302	-0.565025	0.0045917	0.0649095
101794279	WSB2	NC_040061.1:9581360-9584610	47.2151	70.3304	-0.565504	0.0380675	0.278417
101794263	EPRS	NC_040048.1:3141631-3179642	120.346	176.822	-0.565524	0.0157237	0.156305
101804065	SNAI2	NC_040047.1:110221534-110225151	50.5045	75.3526	-0.566752	0.0318518	0.247223
101801195	IPO7	NC_040052.1:2513648-2552253	83.5306	124.182	-0.567201	0.0164819	0.161114
101800426	CPZ	NC_040049.1:65822196-65854668	19.4917	28.996	-0.567433	0.0071346	0.0905299
101790383	PSMA5	NC_040068.1:32438-42942	48.7386	72.7307	-0.56779	0.0135033	0.140954
101793804	ATP5F1B	NC_040073.1:5766601-5769788	219.749	327.882	-0.568001	0.0343219	0.260414
101799176	HM13	NC_040066.1:14761542-14778076	140.935	209.622	-0.568199	0.0197538	0.18052
101793816	M6PR	NC_040046.1:123857833-123862704	35.1182	53.4941	-0.568951	0.0206673	0.185524
101799203	HMBS	NC_040070.1:5387189-5395866	24.8361	37.026	-0.569558	0.0131703	0.138656
101793734	CRYL1	NC_040046.1:17802727-17866729	7.7281	11.5748	-0.570333	0.00908797	0.10812
101800467	DNAJB11	NC_040054.1:15338746-15352259	19.0473	28.5255	-0.571304	0.0115827	0.126898
110354800	LOC110354800	NC_040075.1:14704025-14707812	27.9087	41.6572	-0.571472	0.0255526	0.214206
113845678	RPS15	NC_040065.1:4512264-4514031	998.353	1493.44	-0.57148	0.00455168	0.0645482
101795715	ACTR2	NC_040048.1:14233563-14257749	42.181	62.9425	-0.571728	0.00656298	0.0852481
101796341	RPS25	NC_040070.1:5497385-5499115	854.612	1278.51	-0.572276	0.00434375	0.0621527
101800504	YIPF1	NC_040053.1:9736971-9741787	37.1089	55.5844	-0.572739	0.0224888	0.19596
101796701	SERPINF1	NC_040065.1:10794002-10801201	117.867	176.902	-0.572903	0.00664088	0.0860267
101795031	MAIP1	NC_040052.1:4938266-4944604	35.2201	52.6207	-0.573051	0.0126722	0.135188
101797789	SUSD6	NC_040050.1:40931480-41013389	6.6362	9.98268	-0.573351	0.0212266	0.18881
101804269	SVEP1	NC_040075.1:67789295-67912526	11.1448	16.6837	-0.573792	0.022811	0.197918
101799194	CDK8	NC_040046.1:20064881-20137095	6.72665	9.95742	-0.574026	0.00778364	0.0965146
101799232	NUDT9	NC_040049.1:45297039-45303607	10.5714	15.873	-0.575038	0.0421861	0.294115
101800513	SYNJ2	NC_040048.1:54493978-54563234	5.6614	8.52822	-0.576111	0.021179	0.188598
101792747	GPHN	NC_040050.1:42222096-42501424	9.38264	14.0547	-0.576475	0.00500306	0.069147
101801859	SDF2L1	NC_040061.1:5333864-5337518	17.1649	25.7221	-0.576509	0.0441676	0.30278
101792190	CCT8	NC_040046.1:95607109-95617774	66.6955	99.8523	-0.577445	0.00486692	0.0676848
101796089	LOC101796089	NC_040048.1:39565430-39572913	32.5039	48.6096	-0.577693	0.0123227	0.132922
101799384	ATP8A2	NC_040046.1:19721025-20040205	0.797899	1.19185	-0.578228	0.019073	0.176418
101803761	LIMD1	NC_040047.1:45410764-45434120	12.4897	18.7519	-0.578531	0.0243269	0.207518
101803457	HYOU1	NC_040070.1:5510304-5524808	26.3222	39.5821	-0.578656	0.00786972	0.0972037
101793904	RAD51B	NC_040050.1:41462703-41932926	10.1709	14.1102	-0.579362	0.0102524	0.117343
101790534	HS6ST2	NC_040055.1:13072715-13201923	3.64678	5.68186	-0.579702	0.0198857	0.181205
101792438	LOC101792438	NC_040047.1:46565954-46676344	4.94409	8.001	-0.58069	0.0220848	0.193322
101792808	LOC101792808	NC_040046.1:81789338-81840546	3.05025	4.5767	-0.58118	0.0215814	0.190584
110352033	MRPL18	NC_040048.1:47947257-47949888	39.0848	58.749	-0.581361	0.0294274	0.235874
101801443	VCL	NC_040051.1:22275766-22338299	30.627	45.8442	-0.582504	0.00993134	0.11462
101805098	PPM1L	NC_040054.1:2313061-2383873	6.06528	8.40931	-0.583409	0.0154273	0.154321
101805064	SEC63	NC_040048.1:71171060-71226583	34.7394	52.5631	-0.584179	0.0115517	0.126766
101791530	PLS3	NC_040055.1:12321812-12371352	91.137	139.848	-0.584607	0.00597059	0.079609
101792965	RDH10	NC_040047.1:123606206-123631878	13.0136	19.6925	-0.585011	0.0078616	0.0971572
101802322	LOC101802322	NC_040056.1:20790527-20800264	52.1008	78.6487	-0.585701	0.00579638	0.0778446
101797782	PDCD2L	NC_040057.1:12288397-12293713	17.6134	26.4902	-0.58581	0.0411231	0.290583
101802788	COL3A1	NC_040052.1:8776048-8826743	237.186	359.146	-0.585843	0.0275938	0.225885
101798218	MGST3	NC_040053.1:26126118-26131143	15.4726	23.3807	-0.586837	0.0352464	0.264945
101800302	PDLIM1	NC_040051.1:21208034-21248221	10.5501	15.9177	-0.586927	0.0448963	0.306082
101791520	EIF3H	NC_040047.1:141699598-141782264	249.456	377.513	-0.58866	0.00354848	0.0529117
101791241	CDV3	NC_040047.1:45162422-45179056	34.272	51.6883	-0.589026	0.00873915	0.105262
101800793	TDRD9	NC_040050.1:14280602-14348054	1.74385	2.63366	-0.590019	0.0398042	0.285503
101791169	SGMS2	NC_040049.1:4867765-4906706	5.80862	8.75386	-0.59111	0.030118	0.23926
101794097	TEX261	NC_040049.1:75753417-75757734	41.5472	63.0944	-0.591303	0.0344227	0.261002
101795561	ELOVL5	NC_040048.1:93617018-93631841	87.7563	132.436	-0.591358	0.0173573	0.166033
101791205	PPIC	NC_040075.1:59895736-59902907	60.8901	92.3787	-0.591838	0.00479819	0.0669377
101797594	RNLS	NC_040051.1:29534700-29617854	4.84759	7.02151	-0.5921	0.0160529	0.158448
101803134	GOT2	NC_040056.1:17982409-17990759	53.7109	81.5228	-0.593264	0.038251	0.278897
101801333	SSBP1	NC_040046.1:142911399-142916091	41.7442	63.2292	-0.593289	0.0107937	0.121648
101798459	GRID2	NC_040049.1:9334741-10687956	0.368137	0.640218	-0.594531	0.0108787	0.122437
101796417	POMT1	NC_040063.1:7206758-7220071	15.9199	24.265	-0.596132	0.0295119	0.236184
101795152	SYDE2	NC_040053.1:19348723-19374388	5.64498	8.68285	-0.596529	0.0430302	0.297355
101794311	PSMA3	NC_040050.1:9261731-9273237	96.6467	146.666	-0.59677	0.00499198	0.0690366
101797826	NRXN3	NC_040050.1:25714959-26715033	0.584264	0.886148	-0.596904	0.0491818	0.323353
101805423	TYRO3	NC_040050.1:37763674-37803405	3.6867	5.50589	-0.597179	0.0385787	0.280317
101797133	RPS8	NC_040053.1:14616824-14623557	499.318	749.349	-0.598058	0.00236358	0.0387964
101795853	SMARCB1	NC_040061.1:5906350-5917720	25.1451	38.3322	-0.598243	0.013686	0.142387
101792945	HEXB	NC_040075.1:24927508-24938103	36.181	55.1367	-0.598975	0.0046303	0.0652071
101803113	HUNK	NC_040046.1:94851498-94908995	4.09442	6.25411	-0.599247	0.00887604	0.10645
101803244	LOC101803244	NC_040047.1:79493722-79512334	30.9021	47.1956	-0.599763	0.0254851	0.213881
113840716	LOC113840716	NW_020865210.1:14111-23516	25.3756	38.6982	-0.599928	0.00905674	0.107864
101796182	NF2	NC_040061.1:9653661-9675249	13.405	20.453	-0.600595	0.017856	0.169135
101804278	PTH1R	NC_040047.1:1003215-1123160	4.89951	7.16852	-0.60119	0.0200887	0.182358
101790829	MAP7D2	NC_040046.1:79392229-79458146	1.27276	1.96382	-0.601537	0.0395167	0.28459
101794216	TMTC1	NC_040046.1:140276837-140431508	4.02147	6.13325	-0.603731	0.00936944	0.110176
101795844	ATP5F1A	NC_040075.1:3181606-3188308	131.657	201.379	-0.604275	0.00613952	0.0812771
101802091	TTLL5	NC_040050.1:27978606-28114874	2.78725	5.86853	-0.604447	0.0127241	0.135518
101790692	GUCY1A2	NC_040046.1:15595304-15741827	2.23343	3.22485	-0.605262	0.00748746	0.0938807
101799080	CCDC58	NC_040046.1:121379547-121386985	18.9507	28.906	-0.605537	0.0177238	0.168169
101797261	PI15	NC_040047.1:124319891-124346886	29.8182	45.4215	-0.606499	0.0196024	0.179503
101802480	SARS	NC_040072.1:5799139-5804695	52.0081	79.931	-0.606634	0.0262925	0.218601
113841346	LOC113841346	NW_020865826.1:22340-43381	58.8091	90.0524	-0.609485	0.0180084	0.169857
106015345	GPC1	NC_040054.1:13576478-13789132	14.7571	22.7071	-0.609596	0.0273488	0.22462
101794885	FAM189A1	NC_040056.1:16410978-16547335	0.516178	0.792447	-0.609623	0.0451688	0.307235
101799104	KDELC1	NC_040046.1:55657963-55668191	24.1198	37.0163	-0.609683	0.00562692	0.0760725
101794894	SEC61B	NC_040047.1:94168315-94172029	99.7769	153.383	-0.610129	0.00459906	0.0649722
101793202	OLFM1	NC_040063.1:5556321-5586423	4.51136	6.96417	-0.611229	0.0185744	0.173274
101794584	ADAMTS17	NC_040056.1:3530137-3703344	1.52296	2.33378	-0.611348	0.00577239	0.0777096
101798163	RPS11	NC_040046.1:502046-504718	1385.72	2132.36	-0.611981	0.00211369	0.0354512
101801033	LOC101801033	NC_040055.1:11292848-11295033	786.464	1208.38	-0.612475	0.00248064	0.0403615
101803119	RHOU	NC_040048.1:41725040-41732218	21.6147	33.2494	-0.613422	0.00899856	0.107458
101801280	GAS2	NC_040050.1:59531963-59622825	37.6753	57.5169	-0.614459	0.00432448	0.0619565
101803514	FKBP1A	NC_040066.1:14693215-14701712	56.4709	87.2788	-0.616482	0.0130784	0.137873
101803586	HSD17B12	NC_040050.1:56134591-56208630	32.0681	49.8352	-0.61652	0.00306011	0.0473056
101803449	NID1	NC_040048.1:24597994-24641063	31.8212	49.121	-0.616617	0.00308858	0.0476465
101799752	LIPG	NC_040075.1:1905308-1912928	26.7734	41.1418	-0.617192	0.024933	0.211064
101795065	LOC101795065	NC_040057.1:5180021-5183672	192.816	298.089	-0.618037	0.00267759	0.0426635
101790992	STT3A	NC_040070.1:392850-402091	86.0612	133.243	-0.618413	0.0203415	0.183931
101799314	USP13	NC_040054.1:7540527-7587458	2.89901	4.4903	-0.618623	0.0110353	0.123082
101798106	FGF12	NC_040054.1:11840272-12061279	1.76592	2.65991	-0.619112	0.026442	0.219598
101805283	LHFPL3	NC_040046.1:189235944-189487722	0.343432	0.530455	-0.619238	0.0197789	0.180601
101799292	MXRA7	NC_040064.1:3045936-3072242	39.9396	60.8698	-0.621468	0.0123486	0.13301
101794884	NDUFB5	NC_040054.1:7533554-7538173	24.5599	38.0695	-0.621584	0.0129844	0.137077
101792525	LOC101792525	NC_040075.1:62940166-62943696	91.7764	142.477	-0.622038	0.00562265	0.0760609
101802275	TADA1	NC_040053.1:27368158-27387016	12.2245	18.6477	-0.622345	0.0253789	0.213552
101790783	ADAMTS1	NC_040046.1:96634764-96662634	16.6395	25.7162	-0.622833	0.0412389	0.290836
101799829	LAMA3	NC_040047.1:102073316-102183752	2.38649	3.6788	-0.623521	0.0137515	0.142676
101801662	RPL27A	NC_040052.1:2142395-2147699	117.144	228.678	-0.623925	0.0202755	0.183674
101797664	WWTR1	NC_040054.1:135664-200633	15.2336	23.5515	-0.624239	0.00686323	0.0879874
101800546	SLC16A7	NC_040046.1:169380828-169463868	3.22737	4.99936	-0.624552	0.0237882	0.20433
101802367	ROMO1	NC_040066.1:6408536-6425248	4.42046	7.04069	-0.624767	0.024545	0.208819
101796106	TTC9	NC_040050.1:40404617-40431199	2.98031	4.46594	-0.625735	0.0260101	0.216738
101798454	NPC2	NC_040050.1:28568965-28571134	156.696	244.006	-0.625902	0.00924824	0.109443
113845620	DOHH	NC_040065.1:1187850-1191227	65.2709	101.361	-0.626531	0.0165753	0.161673
101799312	CSRP3	NC_040050.1:58104536-58120328	8.44805	13.1861	-0.62655	0.0190601	0.176418
101801247	DYRK3	NC_040072.1:687154-698444	20.0815	31.1904	-0.626891	0.00515041	0.0707452
101795795	FTSJ3	NC_040073.1:796513-803740	9.52467	14.6505	-0.628124	0.0499262	0.326836
101800178	DHCR7	NC_040050.1:51244013-51257374	28.5119	44.1068	-0.629458	0.0179782	0.169769
101792785	FKBP10	NC_040073.1:3134102-3143575	48.7592	77.9399	-0.630041	0.0382581	0.278897
101790340	CDON	NC_040070.1:313820-370271	11.7253	18.3344	-0.631429	0.0156934	0.156143
101792044	SAMD12	NC_040047.1:142326152-142499802	0.926991	1.64075	-0.631528	0.0162398	0.159165
101793732	KLF13	NC_040056.1:16066661-16100513	12.3208	19.0489	-0.63154	0.025834	0.215835
101799237	BUD23	NC_040074.1:4534883-4541448	21.5866	35.9609	-0.631837	0.0241239	0.206577
101793458	GPC6	NC_040046.1:51132183-51944640	0.33347	0.520301	-0.632026	0.0168945	0.163997
101789837	DOK7	NC_040049.1:66560171-66626033	3.23496	5.50104	-0.632588	0.0328165	0.252253
101802329	ITM2C	NC_040054.1:18332671-18356000	2.19524	3.41921	-0.63306	0.0329339	0.252633
101789821	METRNL	NC_040064.1:1637056-1661059	157.704	245.293	-0.633644	0.00304568	0.0471479
106015528	MICOS10	NC_040067.1:1653097-1668921	65.7264	102.377	-0.634884	0.00349588	0.0525504
101792900	RPL34	NC_040049.1:4600651-4605687	385.991	591.25	-0.63563	0.00294681	0.0461619
101804428	YWHAG	NC_040065.1:12121356-12143101	17.6307	27.5342	-0.635701	0.0219107	0.192426
101795759	LOC101795759	NC_040053.1:13818752-13881088	6.09256	7.98142	-0.636231	0.0242227	0.206971
101797730	CADM1	NC_040070.1:5926007-6102818	5.53395	8.72563	-0.636744	0.00275033	0.0435151
101797455	ASNS	NC_040047.1:26369460-26387843	39.6074	61.8205	-0.637158	0.00649993	0.0847463
113844902	IDH2	NC_040056.1:341527-348686	41.0978	64.4896	-0.637882	0.0384303	0.279654
101802212	HS6ST3	NC_040046.1:52613135-52908839	0.245661	0.385125	-0.638464	0.0409996	0.290413
101800437	ACTB	NC_040060.1:3895567-3899425	746.156	1168.36	-0.639261	0.0409501	0.290329
101804310	TIMP3	NC_040046.1:147220440-147260305	107.426	143.216	-0.639489	0.0121614	0.131504
101793272	TSPAN7	NC_040046.1:83320855-83401685	11.6874	18.3546	-0.639636	0.0138709	0.143582
113843133	SMDT1	NC_040046.1:160517726-160519225	145.805	228.364	-0.640247	0.00480352	0.0669701
101804610	MDH2	NC_040065.1:12067249-12076549	110.649	173.675	-0.641332	0.00903371	0.107652
101796074	FLNB	NC_040058.1:19062105-19149438	19.1381	29.4469	-0.641897	0.0314982	0.245954
101794142	BYSL	NC_040072.1:3617331-3620683	13.7566	21.6132	-0.642804	0.0442247	0.302986
101799486	EEF1B2	NC_040052.1:17223722-17227477	830.815	1305.93	-0.643032	0.000918851	0.0183663
101800105	WDR77	NC_040072.1:1545117-1550310	32.9505	51.521	-0.643254	0.0140902	0.14517
101796060	LAPTM4B	NC_040047.1:133579206-133641041	1.22554	1.9314	-0.644128	0.030149	0.239421
101793308	ACLY	NC_040073.1:3083658-3113138	45.0484	70.6411	-0.645066	0.0100624	0.115822
101795564	CXXC5	NC_040059.1:13287504-13321290	20.5043	32.1397	-0.645233	0.00375818	0.0553358
101803925	KCNT2	NC_040053.1:29193775-29345945	3.81134	6.15449	-0.646241	0.0315523	0.246174
101791663	LTBP1	NC_040048.1:31726071-31859394	28.7117	45.1556	-0.646762	0.00106289	0.020853
101799657	RUNX1	NC_040046.1:93365020-93540225	8.70326	7.53849	-0.647186	0.0361458	0.268929
101792595	EEF1D	NC_040047.1:154913431-154927788	341.347	539.657	-0.648101	0.00170707	0.0298195
101805288	ATP5MD	NC_040051.1:13343460-13358461	15.2137	24.608	-0.648279	0.0485332	0.320305
101801161	NDUFB8	NC_040051.1:20253888-20257786	58.6702	92.506	-0.648359	0.00466485	0.0654869
101791542	CLMN	NC_040050.1:19263376-19339460	13.9439	21.9064	-0.648563	0.00820503	0.100235
101793162	CPXM2	NC_040051.1:4118380-4206282	1.18878	1.91696	-0.648855	0.0292628	0.235062
101797908	NDUFA1	NC_040055.1:6914259-6945644	20.7266	31.7584	-0.649812	0.0286671	0.232249
101799007	FADS1	NC_040050.1:58081073-58095140	63.646	99.7734	-0.649918	0.00626492	0.0824007
101800844	RPL26L1	NC_040059.1:11986365-11990727	155.223	244.766	-0.650837	0.00234082	0.0384512
101789857	GLCE	NC_040056.1:1239661-1283741	6.73344	9.94684	-0.651371	0.0194067	0.178444
101789694	IGFBP4	NC_040073.1:3481200-3491845	36.6748	57.8889	-0.653024	0.0458109	0.309762
101799262	GNAZ	NC_040061.1:6707931-6773486	1.40762	2.22386	-0.653862	0.0332667	0.25466
101795560	LOC101795560	NC_040055.1:4240777-4266904	16.7652	26.5299	-0.654276	0.00472331	0.0660795
101791610	SNRPB	NC_040066.1:15816971-15819709	19.0839	30.2419	-0.654635	0.043371	0.298973
101797381	POLE3	NC_040063.1:1509849-1513630	17.0744	26.1852	-0.655176	0.0367373	0.271447
101800344	LOC101800344	NC_040051.1:33203006-33217723	15.0982	23.841	-0.655589	0.0115457	0.126766
106014691	C2H8orf59	NC_040047.1:128804138-128856001	26.7748	39.5164	-0.6562	0.00503367	0.069527
113839577	HSPE1	NC_040052.1:5774754-5791057	125.096	200.79	-0.656343	0.00218693	0.0362976
101800479	RPS14	NC_040059.1:7707894-7710906	1627.26	2577.78	-0.656719	0.000931988	0.018579
101800960	PSMB4	NC_040071.1:975661-978870	94.4867	150.185	-0.658752	0.0114498	0.126129
101793072	MBD4	NC_040058.1:444021-479171	32.1938	51.9559	-0.659831	0.0102981	0.117624
101794083	SIPA1L2	NC_040048.1:41055041-41196540	4.48201	6.90752	-0.660188	0.00471023	0.065958
101793088	PELI2	NC_040050.1:8500661-8577138	6.18832	10.2459	-0.660517	0.00271831	0.0430969
101789891	ACACA	NC_040065.1:7047672-7164641	19.4491	30.9069	-0.661135	0.0119044	0.1296
101794462	LOC101794462	NC_040055.1:6616630-6617145	278.008	443.119	-0.661622	0.00970475	0.112752
113839932	RABIF	NC_040072.1:2574167-2576383	35.0559	55.6416	-0.662142	0.0204574	0.184455
101804502	YWHAQ	NC_040048.1:102381801-102404526	172.56	274.796	-0.662971	0.00145386	0.0263884
101791929	EVL	NC_040050.1:16615516-16759477	4.09914	6.65986	-0.663055	0.00168681	0.0295317
101791832	ATP5PB	NC_040072.1:1550348-1553857	119.495	190.24	-0.663196	0.00193133	0.0330891
101794091	PABPC1	NC_040047.1:134934750-134949745	225.314	361.206	-0.663602	0.00195483	0.0334149
101795711	PHB2	NC_040046.1:121901494-121907256	68.1073	108.657	-0.663726	0.00629068	0.0826907
101801570	STMN2	NC_040047.1:126655529-126693134	3.46425	5.53676	-0.663742	0.00813405	0.0995317
101800609	DYNC1I1	NC_040047.1:25597221-25785677	1.07535	2.05353	-0.664879	0.00792263	0.0975332
101804594	COPE	NC_040065.1:3962166-3967640	176.552	281.578	-0.665106	0.00104936	0.0206056
101801225	BTK	NC_040055.1:11295204-11304729	4.2383	6.81163	-0.665731	0.0347038	0.262108
101800043	OAZ2	NC_040056.1:11123695-11135619	15.4113	25.504	-0.666221	0.0112766	0.1249
101790241	SLC25A3	NC_040046.1:157652963-157665282	99.944	159.611	-0.666584	0.000760058	0.0158159
101791164	SLC1A4	NC_040048.1:14318435-14352657	21.5855	34.3576	-0.668013	0.00564771	0.0763074
101796995	BOC	NC_040046.1:116352058-116415089	8.53158	12.2695	-0.66841	0.022056	0.193169
101799485	ITGA4	NC_040052.1:19070531-19107495	24.4999	38.9941	-0.66854	0.0121271	0.13132
101793749	MMP7	NC_040046.1:13823341-13827559	34.8094	55.8088	-0.668668	0.0116274	0.127241
101800812	LRRC59	NC_040064.1:9028828-9033609	101.552	162.379	-0.668765	0.00212408	0.0355852
101792626	LOC101792626	NC_040047.1:127395506-127398660	39.9722	63.9729	-0.67033	0.0182822	0.171638
101800079	DKC1	NC_040055.1:11391204-11401518	23.0957	36.9783	-0.671378	0.00323024	0.0493879
101805182	RASL11B	NC_040049.1:49075494-49078809	11.4738	18.2689	-0.671749	0.0451128	0.306996
101789441	CCT2	NC_040046.1:165708878-165721139	87.6726	140.232	-0.671768	0.00130705	0.0243173
101796015	ST6GAL2	NC_040046.1:62682235-62861045	4.11886	6.62229	-0.672084	0.00719494	0.0910136
101793030	TRHDE	NC_040046.1:164398026-164599367	4.21656	7.1806	-0.672088	0.00289033	0.0454756
101800544	RINT1	NC_040046.1:188921738-188931602	36.0585	57.6836	-0.672647	0.00379985	0.055802
101793437	NDUFS6	NC_040047.1:90227696-90236896	13.8713	22.8087	-0.673777	0.0192973	0.177657
101799531	CABLES1	NC_040047.1:102354795-102410042	4.61628	6.89651	-0.674002	0.020094	0.182358
101805450	ADK	NC_040051.1:22357165-22634819	27.124	42.8714	-0.674294	0.00112033	0.0215813
101803240	FBXO30	NC_040048.1:48957378-48974002	24.3388	38.6396	-0.674688	0.00302322	0.046963
101791123	LOC101791123	NC_040047.1:134571563-134619231	183.421	398.12	-0.675465	0.00116267	0.0221673
106015461	PHPT1	NC_040063.1:461816-469157	18.9137	30.9999	-0.676575	0.0420401	0.293891
101793449	PMEPA1	NC_040066.1:10191132-10198554	5.76987	9.31364	-0.676582	0.0340933	0.259386
110354205	PRELID1	NC_040059.1:10886578-10888371	191.991	308.421	-0.677146	0.00224838	0.0372066
101800746	SSR3	NC_040054.1:1372085-1376742	123.608	199.215	-0.679754	0.0012672	0.0237142
101804342	SIK1	NC_040046.1:80460489-80473699	7.45446	12.0272	-0.679775	0.00897812	0.107271
101802582	ATP6V0E1	NC_040059.1:11976236-11985687	73.1541	118.254	-0.682698	0.000837092	0.0170219
101801780	ARPC1A	NC_040060.1:3682619-3698439	108.347	174.026	-0.683279	0.00190601	0.0327308
106014764	FMC1	NC_040046.1:160212119-160212710	71.2457	115.115	-0.683407	0.0314265	0.245806
101792076	RPL15	NC_040047.1:39720232-39725091	323.72	525.207	-0.683939	0.000968425	0.0192366
113840386	AP2S1	NC_040075.1:58173205-58176251	185.67	300.336	-0.684814	0.00188089	0.0323493
101804851	RPL14	NC_040047.1:43625372-43627969	401.384	649.948	-0.68505	0.00114047	0.0218561
101802581	MRPL28	NC_040060.1:11163198-11165454	31.1144	50.3068	-0.686644	0.0168841	0.163997
113845552	MRPL12	NC_040064.1:201431-204960	17.3114	28.0201	-0.687328	0.0358448	0.267842
101802537	TCEA2	NC_040066.1:14117934-14133044	13.933	22.6429	-0.688365	0.00769846	0.095992
101800254	SETD7	NC_040049.1:36764374-36779632	11.0912	18.0192	-0.688763	0.00350249	0.0525879
101792663	PSME3	NC_040073.1:4497193-4504177	38.2443	61.9081	-0.688829	0.00346432	0.0522859
101804595	SLC39A13	NC_040050.1:57559580-57580963	14.6172	23.3086	-0.689179	0.0393989	0.28424
101793045	OTUD7A	NC_040056.1:15928712-16043437	0.949777	1.5412	-0.689261	0.0160986	0.158634
101792836	REEP1	NC_040049.1:70408722-70466968	6.60894	11.3747	-0.689446	0.00405324	0.0586652
101793430	IGFBP7	NC_040049.1:12389656-12406265	50.8718	82.3985	-0.689551	0.00348832	0.0525415
101803858	LOC101803858	NC_040047.1:133066724-133071357	193.357	312.552	-0.689563	0.00242023	0.0395517
101803486	LOC101803486	NC_040054.1:13067150-13496562	7.99795	13.8168	-0.691835	0.00398388	0.0579
101801632	DCLK2	NC_040049.1:33107613-33197203	3.58844	5.48151	-0.692237	0.0234119	0.201719
101802815	MTCH2	NC_040050.1:34607566-34610773	49.6977	80.8342	-0.692628	0.00733693	0.0923617
101802538	EYA4	NC_040048.1:59384054-59541647	5.38615	9.57064	-0.693792	0.0078536	0.0971572
101804390	PYGB	NC_040048.1:16449973-16460824	17.2977	28.2373	-0.694243	0.0426987	0.296538
106020692	SNU13	NC_040046.1:160656405-160657909	67.9836	110.519	-0.694289	0.00688579	0.0881247
101790978	FLVCR1	NC_040048.1:21579787-21590710	3.43984	5.49367	-0.694963	0.0477239	0.317216
106020099	LOC106020099	NC_040046.1:150186738-150207287	9.28198	14.9002	-0.695658	0.0292844	0.23515
101797824	LOC101797824	NC_040046.1:65818790-65963553	2.54855	4.74916	-0.695685	0.0186705	0.173896
101803549	CDKL5	NC_040046.1:78666315-78796631	4.78778	8.04167	-0.6969	0.00919044	0.109157
101792476	CCDC134	NC_040046.1:160616567-160620145	31.3807	51.1365	-0.69698	0.0134076	0.140141
101803397	FHL2	NC_040046.1:63349462-63390628	16.4525	26.7914	-0.697303	0.0104996	0.119315
101796282	SRD5A3	NC_040049.1:48204316-48210147	11.4227	18.6286	-0.697381	0.0121752	0.131585
101801507	KDELR3	NC_040046.1:149406461-149411387	121.949	199.229	-0.700048	0.00289815	0.0455596
101805252	FKBP7	NC_040052.1:20235131-20239256	133.159	217.821	-0.700305	0.000740742	0.0154717
101791941	PNO1	NC_040048.1:12954885-12960017	22.3258	36.5056	-0.702146	0.00790152	0.0974346
101789798	MYH10	NC_040064.1:5597185-5698715	51.5198	84.5896	-0.702474	0.00304453	0.0471479
101801152	LDHB	NC_040046.1:127914367-127924690	223.073	364.888	-0.702596	0.000316646	0.00787997
101798532	HINT1	NC_040075.1:45550018-45552363	42.7965	70.0555	-0.703334	0.0155662	0.155244
101802369	CLHC1	NC_040048.1:5815781-5865444	51.329	85.9405	-0.703427	0.00148742	0.0268663
101793495	RPL3	NC_040046.1:149618803-149624843	695.721	1141.19	-0.704273	0.000283017	0.00719812
101797396	ATAD3A	NC_040067.1:4487140-4512178	8.45747	13.868	-0.704956	0.00611373	0.0810333
101793687	RPL24	NC_040046.1:114581938-114585249	1193.39	1954.37	-0.705354	0.000333897	0.00822103
101800459	POLDIP2	NC_040065.1:10530979-10540660	22.7152	37.2472	-0.705379	0.00371468	0.0549104
101804883	CPSF4	NC_040060.1:3648851-3656231	28.6784	46.8918	-0.705652	0.00425349	0.061254
106015344	FAM43A	NC_040054.1:12633237-12635085	46.7544	77	-0.706274	0.0115856	0.126898
101795217	ACTN1	NC_040050.1:41309762-41398400	65.0958	106.673	-0.706556	0.00291924	0.0458589
101803513	NPM1	NC_040059.1:15413905-15428290	316.844	521.183	-0.70667	0.000623022	0.0134824
101802922	GRIK2	NC_040048.1:74027919-74422662	0.292479	0.535165	-0.707491	0.0469111	0.314248
101798550	HSPH1	NC_040046.1:21721296-21745120	6.31465	10.3352	-0.70765	0.00608964	0.0809063
101802224	CSF1R	NC_040059.1:7522057-7542573	2.90724	4.79412	-0.708764	0.0278185	0.226808
101792639	NDUFB6	NC_040060.1:13126794-13128651	156.395	257.184	-0.709174	0.00163375	0.0288779
101790498	JPT2	NC_040060.1:13583103-13592581	50.945	83.7147	-0.709823	0.000809709	0.0166013
101796226	SELENOM	NC_040061.1:10893561-10895150	34.0262	56.1206	-0.710345	0.0323403	0.249539
101791035	SLC38A6	NC_040050.1:10391657-10436278	10.3686	16.596	-0.711446	0.0032533	0.0496724
101802037	RPS29	NC_040050.1:6781774-6782391	3210.49	5284.87	-0.712317	0.000364498	0.00879964
110352043	TOMM22	NC_040046.1:149464513-149466163	38.8058	64.0273	-0.712412	0.0180489	0.170096
101801738	HSPA8	NC_040070.1:5041759-5046796	236.974	391.31	-0.712613	0.00164315	0.0289838
101791159	RPL36	NC_040065.1:1812455-1816965	31.2913	51.5498	-0.712841	0.00378098	0.0555981
101798002	VOPP1	NC_040047.1:56714990-56775279	9.82799	16.0762	-0.713285	0.0024905	0.0404629
101801878	ADSL	NC_040046.1:150186916-150207228	49.6097	81.9648	-0.713285	0.00287128	0.0452648
101799480	UCHL1	NC_040049.1:52054071-52058545	34.713	57.3214	-0.71332	0.00261027	0.0419203
101797556	LPP	NC_040054.1:10582041-10951106	14.908	21.8374	-0.713345	0.00903416	0.107652
101804134	GPX3	NC_040059.1:7841255-7843384	143.807	238.276	-0.713529	0.0103874	0.118281
101803675	EDN3	NC_040066.1:11049591-11067892	3.19789	5.34125	-0.713696	0.0123488	0.13301
101802457	TMEM241	NC_040047.1:102297027-102349332	45.5456	77.8082	-0.714523	0.000974308	0.019319
101802816	DMD	NC_040046.1:85105343-86043685	9.11652	14.6258	-0.714865	0.000271468	0.0069605
101795438	AATF	NC_040065.1:7168422-7216749	2.5645	4.23077	-0.71501	0.0405736	0.28887
101794107	LOC101794107	NC_040051.1:33077223-33107088	13.9172	22.9792	-0.715273	0.00513598	0.0706941
101792873	RPL32	NC_040058.1:479222-480863	2076.81	3424.58	-0.715665	0.000362504	0.00876097
101796481	JPT1	NC_040064.1:4046745-4059956	169.589	280.873	-0.715779	0.000521027	0.0117286
101796863	NDUFA5	NC_040046.1:179787722-179793188	128.67	212.079	-0.716573	0.00111682	0.0215813
101792975	GXYLT2	NC_040058.1:3926463-3950856	45.6842	75.8115	-0.723122	0.000378054	0.00908756
101795204	SNRNP40	NC_040069.1:4686988-4699684	43.998	72.9789	-0.724138	0.00255198	0.0411918
106019618	LOC106019618	NW_020866461.1:26072-27775	349.932	581.435	-0.724498	0.000884239	0.0177851
101803306	MAP3K20	NC_040052.1:22317244-22412243	20.6546	34.1676	-0.725691	0.00239003	0.0391442
101802041	XYLT1	NC_040060.1:9118426-9304356	6.1799	10.2612	-0.726545	0.000771477	0.0159624
101801935	AMDHD2	NC_040060.1:13371346-13379299	25.7754	43.0701	-0.726863	0.015756	0.156426
101803651	STARD5	NC_040056.1:9123446-9128841	10.8566	18.0244	-0.72959	0.0410526	0.290533
101801606	LOC101801606	NC_040059.1:9593544-9603503	5.57592	9.41865	-0.729609	0.0310184	0.243894
101792488	HDDC2	NC_040048.1:63331552-63341174	27.9232	46.6187	-0.730561	0.000857002	0.0173634
101800675	HACD1	NC_040047.1:20901887-20926605	2.58792	4.74704	-0.731219	0.0317112	0.246733
101790768	SYPL2	NC_040068.1:32454-46632	15.3345	25.9219	-0.732341	0.0083847	0.101896
101804753	THOP1	NC_040065.1:4470508-4477431	19.361	32.3675	-0.733275	0.0107415	0.121254
101804377	SLCO5A1	NC_040047.1:122161035-122229671	2.56891	4.2831	-0.733308	0.00389182	0.0568159
101795655	PKP2	NC_040046.1:141302449-141350508	5.17432	8.58534	-0.733614	0.0235824	0.202796
101802818	CAP2	NC_040047.1:52556381-52619943	3.56413	5.97307	-0.733743	0.00123804	0.0233647
101801030	RPL5	NC_040053.1:35683851-35691289	398.504	666.174	-0.73451	0.000507831	0.0115594
113845203	SRA1	NC_040059.1:12613436-12615587	30.5297	51.1461	-0.736711	0.0111405	0.123761
101799575	MEMO1	NC_040048.1:29098506-29123913	29.3855	49.2081	-0.737565	0.000677252	0.0143756
101795582	AHCY	NC_040066.1:2180349-2206174	150.044	252.059	-0.737714	0.000145092	0.00416547
101802173	RPS27A	NC_040048.1:5863747-5865446	1155.49	1940.76	-0.739509	0.000159267	0.00446889
101794780	MAST2	NC_040053.1:13886564-14075996	10.6501	18.0708	-0.739674	0.000537789	0.0120446
101804664	RPL30	NC_040047.1:133721885-133725365	1114.45	1869.8	-0.739702	0.000206543	0.0055244
113841471	LOC113841471	NW_020865994.1:11415-12874	47.8546	80.5104	-0.740213	0.0145319	0.148638
101793152	WNK2	NC_040058.1:11867125-11984662	4.87783	8.20152	-0.740232	0.000772109	0.0159624
101791445	RPS23	NC_040075.1:71232436-71234330	694.814	1170.12	-0.743064	0.000190143	0.00515999
101790146	PKNOX2	NC_040070.1:195712-282742	2.84165	4.86948	-0.743382	0.00682815	0.0876384
113840233	LOC113840233	NC_040075.1:25714497-25718168	13.9487	23.4126	-0.743811	0.0173125	0.165906
101793391	SHANK3	NC_040046.1:202504330-202828091	0.357796	0.604212	-0.744164	0.0287397	0.232619
101791019	NOX4	NC_040046.1:8471242-8587432	2.31182	4.76033	-0.745436	0.00795742	0.0978534
101801765	LOC101801765	NC_040048.1:59170180-59176179	14.4165	24.4143	-0.746172	0.00543198	0.0738848
101800555	KCNG3	NC_040048.1:39538690-39551936	2.37702	3.9985	-0.746857	0.0420866	0.294026
101801469	FAM13C	NC_040053.1:1233975-1368116	1.11232	2.00328	-0.746985	0.00967184	0.112546
101798974	RPS7	NC_040048.1:99663474-99670267	1272.01	2131.58	-0.747935	0.00104562	0.0205504
101802323	RPL21	NC_040046.1:20434357-20437848	503.138	850.081	-0.7495	0.000342508	0.00838675
101796572	RPS28	NC_040065.1:1526879-1528899	926.308	1568.03	-0.750604	0.000298053	0.00748153
101803965	GAPDH	NC_040046.1:121538709-121543128	1754.69	2979.96	-0.751033	0.00150205	0.0270429
101801129	GASK1B	NC_040049.1:29738424-29759352	3.74634	5.63223	-0.751488	0.0443597	0.303166
101800386	JAG2	NC_040050.1:12600959-12668772	3.44039	5.82922	-0.751694	0.000729597	0.0153106
101801143	DGKI	NC_040046.1:142612949-142746122	0.303025	0.516871	-0.751769	0.0216512	0.19105
101794820	LOC101794820	NC_040057.1:20642943-20660751	1.89122	3.14481	-0.752539	0.0454078	0.30797
101804887	CRMP1	NC_040049.1:63733508-63782275	13.1579	22.4774	-0.752625	0.00060507	0.0131938
101793552	SLC11A2	NC_040073.1:5712846-5725485	12.7698	21.6915	-0.753261	0.0150661	0.15196
106017870	MRPL2	NC_040048.1:16293122-16295438	85.3806	144.601	-0.753389	0.00183797	0.031832
101803957	LOC101803957	NC_040063.1:3073-20883	4.53362	7.27261	-0.754843	0.0385008	0.279934
101802364	MRAS	NC_040052.1:30651127-30691355	31.1527	52.8572	-0.756383	0.00123347	0.0233178
101798700	SAP30	NC_040049.1:24759542-24766029	9.28704	15.7751	-0.756432	0.00920432	0.109157
101793195	RPL8	NC_040046.1:82571951-82575463	1278.38	2172.41	-0.75706	0.000206013	0.00551683
101802085	CHCHD6	NC_040058.1:20086227-20212271	16.9206	28.939	-0.757091	0.00252632	0.0408906
101797306	GALNT16	NC_040050.1:41112666-41176694	6.13745	10.3477	-0.759645	0.00348375	0.0525082
101792944	APCDD1L	NC_040066.1:10623360-10642088	3.22367	5.50954	-0.760819	0.035112	0.264342
101794492	ARMH4	NC_040050.1:9179768-9235600	1.4016	2.40458	-0.764525	0.0473342	0.315849
101796330	GPX4	NC_040065.1:4785432-4786530	146.231	249.787	-0.764701	0.00611754	0.0810356
101798273	OSGIN1	NC_040056.1:16768630-16775026	22.4745	38.3753	-0.765305	0.00135979	0.0251061
101791830	RPL7A	NC_040063.1:6463598-6472229	1535.69	2694.79	-0.766002	9.35e-05	0.00286974
101791313	TPM4	NC_040065.1:3073962-3099883	127.762	218.102	-0.766134	0.000641788	0.0137657
113839774	ATP5IF1	NC_040069.1:6092124-6108301	79.5024	139.103	-0.766914	0.000321775	0.00797536
101804580	EPHX4	NC_040053.1:35923662-35939839	2.49017	4.33629	-0.769644	0.0204495	0.184455
101799155	FOSL2	NC_040048.1:35855611-35871827	36.7122	62.9431	-0.770747	0.00522155	0.0714584
101798621	SEPT6	NC_040055.1:6961323-6987490	15.2008	27.0737	-0.771846	0.00144494	0.026291
101794188	HECW1	NC_040047.1:56959569-57221663	1.30525	2.30705	-0.773211	0.0068494	0.0878606
101802330	CHST11	NC_040046.1:145743599-145912425	0.943862	1.61941	-0.774226	0.00209563	0.0352012
101803019	IFT80	NC_040054.1:2161696-2210250	14.4452	26.0762	-0.774629	0.00167451	0.0293659
101793285	FABP7	NC_040048.1:64569543-64572889	72.9292	125.75	-0.774837	0.000486676	0.011169
101792624	LOC101792624	NC_040047.1:10809764-10824912	29.4301	50.5602	-0.774856	0.000436861	0.0102688
101792454	CRELD2	NC_040046.1:183602658-183614641	24.56	41.7048	-0.774927	0.00075726	0.0157724
101799385	CENPV	NC_040065.1:9391228-9394450	17.0725	29.4506	-0.776816	0.0068766	0.0880576
101790815	ACTR6	NC_040046.1:158234926-158247922	18.2356	31.5342	-0.776877	0.000699419	0.0147606
101791075	GPC4	NC_040055.1:13291880-13365443	25.6115	44.0595	-0.7773	0.000501448	0.0114609
101801386	NECAB3	NC_040066.1:2862878-2885022	7.00676	11.474	-0.777364	0.00550675	0.0746786
101790806	CACNA2D3	NC_040058.1:10513795-11000076	0.337463	0.643512	-0.777443	0.0145339	0.148638
110351750	LOC110351750	NC_040055.1:803432-818669	6.98675	11.0831	-0.778757	0.012602	0.134568
101800303	SORBS1	NC_040051.1:21249502-21415725	9.14314	17.3576	-0.780851	0.000766509	0.0158919
101790824	LOC101790824	NC_040061.1:7361523-7363016	18.1234	31.4373	-0.782474	0.0401253	0.28666
101803144	ARL3	NC_040051.1:13641511-13668298	7.17293	12.0553	-0.783398	0.0129728	0.137077
101804896	TNC	NC_040063.1:2862661-2936398	22.8317	39.7364	-0.784873	0.0323855	0.249801
101798472	TRAF7	NC_040060.1:1415832-1442946	24.0384	40.8834	-0.786176	0.00653387	0.0850356
101800937	LOC101800937	NC_040055.1:5055408-5057711	151.759	263.946	-0.78673	0.00107245	0.0209829
101800989	RPS16	NC_040046.1:161367773-161371077	840.065	1457.44	-0.786876	5.69e-05	0.00190748
101790206	PLXNC1	NC_040046.1:156001854-156071785	10.604	18.7214	-0.788174	0.000511561	0.0116087
101793646	LOC101793646	NC_040047.1:76613292-76720250	0.461683	0.802481	-0.788587	0.0115653	0.126837
101804118	NUDT16L1	NC_040060.1:11422378-11426092	35.8204	63.6002	-0.789369	0.00972197	0.112893
101794049	PYCR1	NC_040064.1:343504-348856	53.2728	92.6888	-0.790908	0.00116926	0.0222549
101798095	SFXN1	NC_040059.1:10919149-10942796	65.1876	113.788	-0.792626	0.00019757	0.0053227
101791927	EI24	NC_040070.1:403365-414005	91.7488	160.202	-0.793164	0.000701238	0.014785
101803377	SLC35B1	NC_040073.1:4061686-4068849	8.66291	15.0847	-0.793784	0.00901734	0.107624
101802140	RPS21	NC_040066.1:12521758-12524879	333.741	582.649	-0.794015	0.000280565	0.00715263
101797527	RPL13	NC_040056.1:20587059-20591501	1031.3	1798.18	-0.795236	9.16e-05	0.00282992
101804478	PRDX6	NC_040053.1:27381011-27386625	27.8197	48.6563	-0.795285	0.00774297	0.0963853
101796167	ELOVL6	NC_040049.1:3900712-3960184	13.2442	22.9988	-0.795883	0.00458487	0.0648589
101801868	TRIM66	NC_040052.1:2090697-2124633	1.42469	2.53933	-0.796399	0.0262159	0.218127
101796218	LPL	NC_040075.1:49106799-49123642	16.9965	29.6748	-0.796784	0.000279326	0.00712921
101800490	EIF3F	NC_040051.1:21477041-21483091	41.9887	73.5894	-0.797447	0.00314891	0.0484433
101802063	TMEM86A	NC_040050.1:33717687-33750145	5.08711	8.985	-0.799116	0.00455988	0.0646234
101797310	ST8SIA1	NC_040046.1:127414098-127552419	3.90177	6.7706	-0.800144	0.0133471	0.139895
106018517	MRPS16	NC_040067.1:6003151-6015338	55.1741	97.2911	-0.802014	0.00140267	0.0257102
101802193	CUNH19orf47	NW_020866613.1:12814-18248	12.4095	21.7128	-0.80222	0.00448102	0.0637489
101801076	GPR63	NC_040048.1:76731142-76760745	4.71415	8.28963	-0.80513	0.00206691	0.0347974
101802858	FREM2	NC_040046.1:25502814-25629393	0.682981	1.19535	-0.805417	0.00733364	0.0923617
101801250	RPS6	NC_040075.1:33758356-33762243	146.127	256.892	-0.805938	0.000101069	0.00307547
101801733	STAB1	NC_040058.1:16901912-16965282	2.94444	4.78976	-0.80717	0.00336777	0.0511402
101791138	TMEM214	NC_040048.1:117527894-117537134	28.4821	49.851	-0.809067	0.00114287	0.0218673
101800100	ZNF207	NC_040064.1:1226944-1258951	11.8709	16.3053	-0.809266	0.00264258	0.0422676
101799543	MYOG	NC_040072.1:3187859-3190776	15.1965	27.0019	-0.810539	0.0248789	0.210776
101799718	PFDN1	NC_040059.1:12764343-12795427	31.3547	55.4184	-0.812714	7.56e-05	0.00242861
101797167	NFRKB	NC_040070.1:1898271-1916962	20.2248	35.735	-0.814877	0.000788263	0.0162512
101796681	PKIG	NC_040066.1:1889767-1906125	7.1973	13.3476	-0.818659	0.0371086	0.273474
101797591	LOC101797591	NC_040046.1:191676678-191764018	12.9648	18.9538	-0.820133	0.00149722	0.0269784
101791161	CPE	NC_040049.1:27492650-27550677	7.14637	12.6489	-0.821064	0.000614081	0.0133512
101804395	FGF13	NC_040055.1:14458561-14692778	5.8374	9.70473	-0.821215	0.000295452	0.00743867
101802594	DMGDH	NC_040075.1:22853824-22901559	7.16919	12.7189	-0.821766	0.000196611	0.00530967
101794964	LOC101794964	NC_040046.1:121313240-121317299	88.1645	157.324	-0.823427	0.000207833	0.00555225
101802804	MTSS1	NC_040047.1:144804743-144923698	6.13409	11.157	-0.824033	0.000677308	0.0143756
101795133	NEDD9	NC_040047.1:66346278-66442379	13.6647	24.2606	-0.82452	0.00174811	0.0305126
113845343	LOC113845343	NC_040061.1:9694873-9705278	200.077	363.534	-0.825088	4.79e-05	0.00165179
101796942	CNTN1	NC_040046.1:172521220-172784530	0.512137	0.90911	-0.828153	0.00298211	0.0465369
101791266	PACSIN3	NC_040050.1:35876620-35896013	22.7884	40.6437	-0.828251	0.000298161	0.00748153
101793930	C1QBP	NC_040074.1:534260-538535	111.988	200.181	-0.829332	0.000188256	0.00512126
101799617	CPLX1	NC_040075.1:51079717-51193170	0.462948	0.83077	-0.832342	0.00678974	0.0874473
101794922	VASH1	NC_040050.1:27500633-27519529	34.5992	61.5255	-0.833452	0.00027009	0.00694112
101789483	JPH1	NC_040047.1:124001585-124089743	0.448945	0.804247	-0.835401	0.00716125	0.0908163
101795201	ABCE1	NC_040049.1:34975600-34991294	86.8652	156.309	-0.842597	0.000120985	0.00359775
101790600	PRIMA1	NC_040050.1:19992669-20046646	1.55958	2.59651	-0.843967	0.0254069	0.213689
101801191	ENTPD1	NC_040051.1:14980297-15049083	3.43171	6.14726	-0.844138	0.000439097	0.0102888
101796785	PRDX4	NC_040046.1:88914864-88923596	132.513	239.626	-0.844201	5.39e-05	0.00182434
101802407	LOC101802407	NC_040075.1:22836936-22852816	10.9849	19.8105	-0.844322	0.000802188	0.0164622
113844015	EIF4EBP2	NC_040051.1:32378660-32381224	13.2757	23.9698	-0.844511	0.0165376	0.161446
101796805	MTUS2	NC_040046.1:21039250-21310687	2.50253	4.16517	-0.844789	0.0457755	0.309689
101802667	PLXNA2	NC_040072.1:986569-1135796	0.427657	0.823737	-0.845771	0.0118633	0.129216
101800011	COL12A1	NC_040048.1:85439803-85537197	74.0942	133.409	-0.846467	0.000360886	0.00873133
101790668	ARPP21	NC_040047.1:65441582-65587391	10.1563	18.4154	-0.848913	0.000233449	0.00611789
101790660	TFCP2L1	NC_040052.1:29762625-29794594	6.21147	9.49852	-0.84918	0.00165703	0.029128
101797028	MRPL20	NC_040067.1:4556667-4560190	24.7005	44.8018	-0.849249	0.00102721	0.0202063
101802617	SQLE	NC_040047.1:144992298-145010062	46.2527	83.2229	-0.849542	0.00400159	0.0580764
113839739	LOC113839739	NC_040068.1:109896-111778	150.37	272.329	-0.849649	0.000464267	0.0107879
106017233	SDF2	NC_040065.1:10354705-10361237	15.2414	27.8576	-0.8537	0.0061755	0.0814647
101794312	TMEM97	NC_040065.1:6161632-6164779	35.5603	64.6777	-0.854002	0.000562055	0.012463
101793798	STAMBPL1	NC_040051.1:18225547-18261116	7.62298	13.3662	-0.855441	0.00189363	0.0325433
101792331	COL8A2	NC_040069.1:1361330-1393503	4.58412	8.35507	-0.858081	0.00339126	0.0514618
101803154	KIAA1324L	NC_040046.1:195325565-195427429	1.54471	2.14821	-0.858156	0.00388028	0.0567218
101795859	CHRNA7	NC_040057.1:486993-528065	0.957598	1.73344	-0.858279	0.0186254	0.17355
101793761	LOC101793761	NC_040046.1:202438678-202448337	9.93422	18.1702	-0.859067	0.000877699	0.0177024
101802900	LOC101802900	NC_040050.1:35572204-35585269	2.06412	3.77696	-0.85935	0.0298877	0.238109
106018497	LOC106018497	NC_040047.1:17096054-17115228	1.41952	2.47266	-0.85973	0.0405642	0.28887
XLOC_042930	XLOC_042930	NC_040048.1:95351147-95670839	1.20103	2.8251	-0.859866	0.000635266	0.0136696
101799882	LOC101799882	NC_040065.1:1096834-1100860	115.996	211.568	-0.859986	0.000447374	0.0104296
101791725	RACK1	NC_040062.1:850592-855118	308.804	565.293	-0.860322	0.000325969	0.00806183
101800200	LOC101800200	NC_040048.1:85424570-85428269	72.1613	131.611	-0.86037	9e-05	0.00279292
101800422	ENTPD7	NC_040051.1:14895414-14900135	6.17962	11.3206	-0.86353	0.0131713	0.138656
101804871	VASH2	NC_040048.1:21598702-21622316	6.05426	11.0814	-0.863881	0.000283813	0.00720251
113840221	LOC113840221	NC_040075.1:25721095-25773288	5.66253	10.3382	-0.863975	0.000168732	0.00468149
106020632	LOC106020632	NC_040046.1:121329820-121376985	42.6916	75.1268	-0.865055	0.00367838	0.0544484
101799368	MYL9	NC_040066.1:7032909-7040338	19.9479	36.5938	-0.866188	0.0203303	0.183922
101789765	RPL4	NC_040056.1:2197962-2203024	763.25	1401.62	-0.866691	8.93e-06	0.000387098
101800952	PLCL1	NC_040052.1:5502746-5685556	2.23974	4.12367	-0.86676	0.000141541	0.00408985
101800806	VWF	NC_040046.1:125696172-125912707	0.105873	0.419385	-0.866919	0.0498292	0.326636
106015568	URM1	NC_040063.1:5392168-5408196	19.5553	35.8865	-0.86742	6.21e-05	0.0020556
101799738	MPC2	NC_040046.1:108389617-108395602	69.3956	127.293	-0.868002	3.65e-05	0.0013135
101800671	SLCO3A1	NC_040056.1:6516726-6664527	1.29609	2.76382	-0.869449	0.00265584	0.0424079
101791208	SAPCD2	NC_040063.1:194507-217994	1.4647	2.68647	-0.870096	0.031259	0.245009
113844742	TMSB15B	NC_040055.1:11252289-11253534	107.666	198.012	-0.870722	0.000356599	0.00867464
101798678	NLGN4X	NC_040046.1:72064137-72271077	1.32825	2.44101	-0.874135	0.000656957	0.0140237
101792345	TPP1	NC_040046.1:681949-689986	30.6099	58.3443	-0.875441	0.00170391	0.0297877
101789482	MEF2C	NC_040075.1:73318924-73441168	9.31301	16.1804	-0.875993	0.000210319	0.00559856
101799078	GALNTL6	NC_040049.1:24889691-25344666	0.371779	0.692342	-0.876	0.0125627	0.134533
101791642	ATP5MC3	NC_040052.1:21567108-21570317	171.093	316.034	-0.876087	0.000202641	0.00543306
101793093	NOP16	NC_040059.1:10700371-10712507	40.115	74.5043	-0.876516	0.017475	0.166853
101792102	LRP4	NC_040050.1:36007891-36082895	1.37796	2.06738	-0.877669	0.00140575	0.0257455
101792721	SWI5	NC_040063.1:8514200-8516853	10.3465	19.108	-0.87852	0.0129011	0.136585
101805072	MRPL54	NC_040065.1:1342522-1343282	29.8384	55.3594	-0.880533	0.0178696	0.169192
101790760	ZNF821	NC_040056.1:21692777-21706060	2.47808	4.56215	-0.88158	0.021228	0.18881
101792370	LOC101792370	NC_040047.1:154513904-154518751	28.686	53.3506	-0.882761	0.000220029	0.00581538
101799765	LOC101799765	NC_040053.1:26829591-26840717	13.2982	24.6226	-0.883753	0.00311491	0.0479865
101799188	SOX6	NC_040052.1:307194-695213	1.5148	3.41498	-0.883796	0.00254121	0.041062
101794994	IFT27	NC_040046.1:148711564-148732617	4.13528	8.68082	-0.884205	0.0363268	0.269567
101791144	PHACTR3	NC_040066.1:11131113-11237425	2.43185	4.67734	-0.884992	0.025568	0.214254
101801791	RPS3	NC_040046.1:1721918-1726818	859.762	1595.84	-0.885425	1.07e-05	0.000454882
101795330	ALPK3	NC_040056.1:10847806-10881502	1.76236	3.224	-0.885572	0.0124529	0.133809
101789447	RBM38	NC_040066.1:10047405-10062758	3.33052	6.224	-0.88705	0.0107984	0.121648
101801199	LSS	NC_040052.1:16098153-16108776	21.3408	39.4422	-0.887766	0.00402924	0.0583637
101789833	RPS13	NC_040052.1:92344-95838	462.882	862.464	-0.887812	1.04e-05	0.000440775
101796121	RPS27L	NC_040056.1:14513104-14516479	4.62781	8.66891	-0.887963	0.0317583	0.246927
101798421	RPL35A	NC_040054.1:10106970-10110652	820.654	1527.32	-0.888378	5.54e-06	0.00025364
101791282	RPL7	NC_040047.1:123598236-123605027	805.364	1496.29	-0.888388	4.35e-05	0.00152756
101803861	IPO5	NC_040046.1:53304288-53343469	99.4648	184.374	-0.890244	0.000310911	0.00775782
101804910	COL4A1	NC_040046.1:59702458-59830341	15.1261	28.0215	-0.890401	0.000870739	0.0176232
101801496	TMEFF1	NC_040047.1:93075429-93201278	2.09987	4.02339	-0.891927	0.014037	0.14483
106018216	TRARG1	NC_040065.1:9706011-9715452	1.70406	3.19956	-0.892156	0.0480168	0.318215
101798966	PLB1	NC_040048.1:35886046-35974090	0.314625	0.546412	-0.89225	0.0486643	0.320885
113844515	SERP1	NC_040054.1:374738-393697	10.6505	20.9384	-0.892549	0.00533904	0.0728428
101794432	DECR2	NC_040060.1:12195527-12199140	34.2875	64.1333	-0.893123	0.00353437	0.0528127
101794935	MYLK	NC_040052.1:28404269-28608821	31.256	57.6947	-0.893405	0.000148287	0.00421919
101797656	HIPK3	NC_040050.1:62770890-62836387	10.4125	19.4959	-0.893739	7.07e-05	0.00228422
101797956	EIF3L	NC_040046.1:149242119-149251139	109.391	205.12	-0.894231	0.000101197	0.00307547
101796743	PKDCC	NC_040048.1:40160919-40194135	9.91186	17.6174	-0.894801	0.0019702	0.033626
101789986	KIF1A	NC_040054.1:14733773-14767531	1.69082	3.28576	-0.895055	0.0400673	0.28656
101793497	ACTA2	NC_040051.1:18227697-18237212	196.884	366.279	-0.896341	0.000849016	0.0172173
101793717	CIAO1	NC_040068.1:237760-239957	30.0947	56.381	-0.896486	0.00202216	0.0342769
101803502	PDGFA	NC_040060.1:6386399-6425178	3.57156	6.56122	-0.896872	0.00527112	0.0720483
101795706	PPM1E	NC_040065.1:8676534-8744558	1.92786	3.59907	-0.897551	0.000508989	0.0115739
101795802	NEURL1	NC_040051.1:12922977-13072517	2.98364	5.59673	-0.898044	0.00164522	0.028989
101794825	PPDPF	NC_040066.1:13764844-13767223	88.8549	166.837	-0.899796	0.000135634	0.00395502
101793235	LOC101793235	NC_040053.1:13691082-13698974	29.819	58.4414	-0.900454	0.00216914	0.0360827
101804840	TP53I11	NC_040050.1:56776114-56797534	1.10183	2.07781	-0.901988	0.0171746	0.16524
101790248	LOC101790248	NC_040049.1:7091329-7097704	87.6524	164.623	-0.902215	2.78e-05	0.00104257
101796838	PMVK	NC_040071.1:66779-69108	12.8258	24.14	-0.902445	0.0114235	0.125984
101792647	CAPN3	NC_040050.1:38590661-38619535	1.64364	3.097	-0.905868	0.0033322	0.0507727
101804821	EIF3B	NC_040060.1:5097988-5115173	137.51	259.405	-0.907679	2.73e-06	0.000138924
101792457	PTN	NC_040046.1:142509265-142586200	35.7183	67.2768	-0.90835	3.31e-05	0.00120307
101792922	SSR2	NC_040071.1:684177-688003	142.487	269.67	-0.909449	0.000198506	0.00534147
101804002	AACS	NC_040061.1:49970-95845	13.5005	25.1517	-0.909589	0.00144659	0.026291
113840022	IL6R	NC_040073.1:7187878-7191774	9.56545	18.1387	-0.909936	0.00654578	0.085101
101801369	DTNA	NC_040047.1:111135392-111356018	5.56734	9.70204	-0.913499	0.00191667	0.0328885
113839852	FOXRED1	NC_040070.1:415347-417801	6.85163	13.0177	-0.913733	0.0245391	0.208819
101797488	DDT	NC_040061.1:6038830-6042980	3.5431	9.67782	-0.913962	0.0321067	0.248364
101791413	STMN1	NC_040069.1:2577713-2581708	20.6489	39.0982	-0.914575	0.00079028	0.0162777
101799183	KIRREL3	NC_040070.1:499139-812515	0.507261	1.01974	-0.915681	0.00387113	0.0566251
113845171	LOC113845171	NC_040059.1:13405863-13406897	16.2848	30.9581	-0.917112	0.0207119	0.185673
101797483	COBL	NC_040047.1:85008138-85161351	2.8393	5.42035	-0.917275	4.55e-05	0.00157988
101796209	RPL23A	NC_040065.1:10317014-10319302	1104.5	2099.34	-0.917293	2.12e-06	0.000109481
101797792	DPYSL3	NC_040059.1:2112334-2148029	58.2497	112.652	-0.918387	0.0019734	0.0336549
101792727	MCF2L2	NC_040054.1:8710386-8866861	1.05516	2.49562	-0.91859	0.00118548	0.022506
101802376	AIMP2	NC_040060.1:7660925-7664801	56.0482	105.99	-0.918645	0.000543273	0.0121067
101805272	DBI	NC_040052.1:35856793-35859697	206.947	392.291	-0.919635	7.84e-05	0.00248976
101802303	PTGR1	NC_040075.1:67934448-67944637	1.51818	2.90366	-0.919728	0.0215036	0.190198
101801144	ERBB4	NC_040052.1:11589518-12182946	0.321679	0.614873	-0.920442	0.00139352	0.025586
101792209	PBDC1	NC_040068.1:515464-516451	55.3193	105.683	-0.922651	0.00278244	0.0439575
101800615	ADAMTS13	NC_040063.1:6403263-6423672	3.00523	5.76928	-0.926412	0.00113021	0.0216968
101794733	RTN4R	NC_040061.1:10399471-10472779	2.74576	5.01014	-0.92662	7.34e-05	0.00236505
101797360	GPR39	NC_040052.1:34023652-34115084	0.327136	0.633043	-0.926812	0.0162316	0.159156
101800484	ST8SIA6	NC_040047.1:20953190-20991881	2.93723	5.73414	-0.92752	0.000303215	0.00759126
101791596	SLC25A43	NC_040055.1:7017871-7036531	21.964	41.7413	-0.928714	0.00116099	0.0221541
101796906	GTF2A2	NC_040056.1:15877693-15882851	17.6879	36.3297	-0.93287	0.00244281	0.0398622
101789824	CCDC141	NC_040052.1:19880211-19951336	0.539909	1.01329	-0.935978	0.0212304	0.18881
101795435	POLR2J	NC_040065.1:12213946-12215949	29.61	57.0564	-0.939501	0.000767568	0.015898
101789665	KIF24	NC_040075.1:8398052-8432723	1.8495	3.86154	-0.939716	0.000703014	0.0148084
101796436	NCKAP5	NC_040052.1:33585519-34023218	1.24784	2.50498	-0.939943	0.000586987	0.0128877
[truncated: 596 more rows]

## Sheet: DE-miRNAs at 12hpi
sRNA	D_readcount	N_readcount	log2FoldChange	pval	padj
gga-miR-147	460.254	127.776	1.7664	1.6948e-18	4.5591e-16
tgu-miR-222-5p	4484.76	1642.54	1.391	3.6114e-13	4.8574e-11
novel_66	144.354	46.0638	1.5064	2.6855e-08	2.408e-06
tgu-miR-1329-5p	223.126	549.071	-1.1935	6.3081e-06	0.00042422
gga-miR-146b-3p	723.907	358.271	0.96124	1.102e-05	0.00049408
gga-miR-429-3p	170.419	74.2127	1.1125	1.0065e-05	0.00049408
gga-miR-222a	15593.8	7679.21	0.96156	2.8359e-05	0.0010898
tgu-miR-365-1-5p	884.538	534.609	0.70377	3.242e-05	0.0010901
gga-miR-365-1-5p	886.268	540.379	0.69165	4.1641e-05	0.0012446
gga-miR-23b-3p	809.21	532.198	0.59041	5.0527e-05	0.0013592
gga-miR-221-3p	8962.05	5249.96	0.74275	5.7872e-05	0.0014152
gga-miR-128-3p	15363	28686.6	-0.85286	9.7189e-05	0.0021787
gga-miR-1b-3p	606.402	299.965	0.94528	0.00011988	0.0024807
gga-miR-30c-5p	7227.53	5275.05	0.44645	0.00046643	0.008962
gga-miR-221-5p	2677.28	1446.09	0.82821	0.00073891	0.011843
gga-miR-30b-5p	413.32	241.077	0.73648	0.00074842	0.011843
tgu-miR-221-5p	2599.4	1402.96	0.82932	0.00071998	0.011843
gga-miR-181a-3p	1385.85	1918.5	-0.45934	0.0011653	0.017414
gga-miR-30d	73689	51858.2	0.49398	0.0012806	0.018131
gga-miR-2184a-5p	108.701	180.316	-0.6921	0.0015424	0.018818
gga-miR-9-5p	8858.73	11892.6	-0.41696	0.0015484	0.018818
gga-miR-99a-5p	33408.3	49682.4	-0.5533	0.0016086	0.018818
tgu-miR-99-5p	33408.3	49682.1	-0.55329	0.0016089	0.018818
gga-miR-184b-5p	71.9468	134.312	-0.83123	0.0017711	0.019327
gga-miR-365-2-5p	102.703	176.35	-0.72975	0.0017962	0.019327
gga-miR-1434	581.9	913.059	-0.62032	0.0021526	0.022271
gga-miR-132b-5p	38.3568	75.5267	-0.87852	0.0024497	0.024406
gga-miR-133a-5p	29.5513	62.7322	-0.95356	0.0029127	0.027018
tgu-miR-133-5p	29.5513	62.7322	-0.95356	0.0029127	0.027018
gga-miR-181a-5p	11599.9	16330.5	-0.47896	0.0035197	0.03156
tgu-miR-30b-3p	393.55	229.318	0.7242	0.0036545	0.031712
gga-miR-22-5p	414.983	562.84	-0.42916	0.0040007	0.033631
tgu-miR-21-3p	169.287	278.063	-0.67164	0.0042601	0.034726
gga-let-7l-5p	5262.31	3684.07	0.49622	0.0057183	0.045242
gga-miR-145-3p	403.095	626.433	-0.60129	0.0061394	0.045926
gga-miR-1662	257.581	396.562	-0.58893	0.0061462	0.045926

## Sheet: DE-miRNAs at 24 hpi
sRNA	H_readcount	N_readcount	log2FoldChange	pval	padj
gga-miR-1434	4102.17	617.712	2.6975	2.338e-94	9.4454e-92
gga-miR-147	512.237	86.5008	2.5142	1.2367e-49	2.4982e-47
gga-miR-9-5p	3138.09	8046.49	-1.341	9.5402e-25	1.2848e-22
gga-miR-499-5p	305.358	1210.92	-1.9306	1.9191e-23	1.5507e-21
tgu-miR-499-5p	305.358	1210.92	-1.9306	1.9191e-23	1.5507e-21
gga-miR-146b-5p	515138	121047	2.0124	1.6687e-19	1.1236e-17
gga-miR-221-5p	2915.74	978.245	1.5422	2.283e-19	1.3176e-17
tgu-miR-221-5p	2828.3	949.085	1.5413	5.279e-19	2.6659e-17
gga-miR-1a-3p	13111.5	40366.4	-1.5818	1.012e-17	4.5429e-16
gga-miR-222a	15315	5187.35	1.5239	5.5303e-17	2.2342e-15
gga-miR-7	33945.3	13237.7	1.3315	7.3054e-16	2.6831e-14
tgu-miR-222-5p	3205.28	1111.05	1.4899	1.2279e-15	4.1339e-14
gga-miR-133a-3p	639.515	2036.79	-1.6154	8.8608e-15	2.391e-13
gga-miR-146b-3p	631.993	242.021	1.3547	8.8774e-15	2.391e-13
tgu-miR-133-3p	639.515	2036.79	-1.6154	8.8608e-15	2.391e-13
tgu-miR-365-1-5p	1172.48	361.464	1.6395	1.1881e-14	3e-13
gga-miR-365-1-5p	1184.36	365.368	1.6382	1.4875e-14	3.5349e-13
gga-miR-128-3p	6974.26	19405.6	-1.4363	7.3759e-14	1.6555e-12
gga-miR-221-3p	6614.39	3548.54	0.8885	8.9075e-13	1.894e-11
gga-miR-9b-3p	84.8215	218.557	-1.3237	2.4458e-11	4.9406e-10
gga-miR-365-3p	343.57	180.807	0.91122	4.5474e-11	8.7483e-10
gga-miR-133b	248.137	651.235	-1.3449	5.7457e-11	1.0551e-09
novel_66	115.277	31.2521	1.7739	6.0438e-11	1.0616e-09
gga-miR-1416-5p	45.98	174.081	-1.7773	5.3278e-10	8.9684e-09
gga-miR-429-3p	142.823	50.1901	1.4534	7.5544e-10	1.2208e-08
gga-miR-133c-3p	267.134	814.936	-1.53	8.1104e-10	1.2602e-08
gga-miR-206	42838.1	83659.2	-0.94781	2.6823e-09	4.0135e-08
gga-miR-1b-3p	658.151	203.489	1.5913	1.1648e-08	1.6806e-07
gga-let-7g-5p	16974.6	13162.6	0.36587	1.6535e-08	2.3036e-07
gga-miR-193b-3p	860.561	483.396	0.81842	2.262e-08	2.9479e-07
tgu-miR-193a-3p	860.561	483.396	0.81842	2.262e-08	2.9479e-07
gga-miR-29a-3p	213.149	76.1608	1.4083	8.3027e-08	1.0165e-06
gga-miR-29c-3p	213.149	76.1608	1.4083	8.3027e-08	1.0165e-06
gga-miR-3535	190.296	79.7453	1.2053	1.7433e-07	2.0715e-06
gga-miR-99a-5p	18285.7	33615.3	-0.86	3.5334e-07	3.8767e-06
tgu-miR-9-3p	24.8906	81.2144	-1.5623	3.5504e-07	3.8767e-06
tgu-miR-99-5p	18285.7	33615.1	-0.85999	3.5348e-07	3.8767e-06
gga-miR-454-3p	3846.13	2315.58	0.72087	9.4724e-07	1.0071e-05
gga-miR-145-5p	6109.63	4417.04	0.46499	3.7077e-06	3.8408e-05
gga-let-7c-5p	10365.2	7055.34	0.54877	6.4597e-06	6.5243e-05
gga-miR-146a-5p	605.434	138.373	1.8228	1.1054e-05	0.00010892
gga-miR-30e-3p	2339.43	1506.09	0.62468	1.9421e-05	0.00018681
gga-let-7f-5p	80117.1	48951.8	0.6966	2.4247e-05	0.00022781
gga-miR-182-5p	274.361	157.876	0.77124	3.4322e-05	0.00031514
gga-miR-106-5p	1181.83	781.277	0.58848	3.8319e-05	0.00034402
gga-miR-365b-5p	94.8917	42.9219	1.0771	5.2424e-05	0.00045062
gga-miR-7475-5p	70.0217	7.38084	2.2109	5.1638e-05	0.00045062
gga-miR-214	7164.22	5001.63	0.51243	5.663e-05	0.00047664
gga-miR-30d	46512.5	35078.9	0.40405	5.9847e-05	0.00049344
gga-miR-10b-5p	40218.9	29701.6	0.4333	0.0001293	0.0010447
gga-let-7k-5p	2201.98	1316.7	0.72143	0.00013752	0.0010894
gga-miR-30a-3p	920.792	636.202	0.5243	0.00026696	0.0020741
gga-miR-23b-3p	513.497	360.349	0.50046	0.00027252	0.0020773
gga-miR-133a-5p	15.5066	42.401	-1.3051	0.00037072	0.0027231
tgu-miR-133-5p	15.5066	42.401	-1.3051	0.00037072	0.0027231
gga-miR-29b-3p	124.118	49.3442	1.2081	0.00045521	0.0032264
tgu-miR-29b-3p	124.118	49.3442	1.2081	0.00045521	0.0032264
tgu-miR-129-3p	430.166	233.586	0.84042	0.00046663	0.0032503
novel_2	18.2386	4.50873	1.608	0.00078568	0.0053799
gga-miR-17-5p	1991.72	1404.42	0.49627	0.00088608	0.0057738
gga-miR-375	152.707	85.2019	0.80119	0.00086912	0.0057738
tgu-miR-17a-5p	1991.72	1404.42	0.49627	0.00088608	0.0057738
gga-let-7i	46703.3	38978.3	0.25964	0.0010394	0.0066653
gga-miR-184-3p	915.998	615.521	0.5598	0.0013042	0.008233
gga-miR-16-5p	1208.06	903.096	0.41484	0.0013513	0.0083988
gga-miR-1559-5p	23593	17681.6	0.41108	0.0014529	0.0088656
gga-miR-30b-5p	273.22	163.272	0.71831	0.0014703	0.0088656
gga-let-7a-5p	33911.5	25844.6	0.38731	0.0022073	0.013114
gga-miR-103-2-5p	6.22306	0.42154	1.7825	0.0025656	0.015021
gga-miR-9-3p	442.257	672.824	-0.59097	0.0026043	0.01503
gga-miR-130c-5p	22.7334	7.76593	1.3079	0.002745	0.015619
gga-miR-455-3p	149.497	91.8946	0.67166	0.0030629	0.016951
tgu-miR-455-3p	149.497	91.8946	0.67166	0.0030629	0.016951
gga-miR-130b-5p	438.211	596.003	-0.43505	0.0032628	0.017813
gga-miR-455-5p	2114.14	2623.38	-0.30883	0.0039916	0.021502
tgu-miR-30b-3p	282.017	155.296	0.80621	0.0040454	0.021504
gga-miR-214b-5p	5284.01	4044.34	0.38082	0.0046458	0.024376
gga-miR-122b-5p	0	6.67924	-1.6255	0.005506	0.02781
gga-miR-128-1-5p	64.4434	106.492	-0.69765	0.0055069	0.02781
tgu-miR-128-1-5p	64.4434	106.492	-0.69765	0.0055069	0.02781
gga-miR-132a-5p	11215.2	13881.3	-0.30514	0.0058238	0.028592
gga-miR-132b-3p	11215.2	13883.1	-0.30532	0.0058248	0.028592
tgu-miR-363-3p	13725.7	16493.4	-0.26346	0.0058741	0.028592
tgu-miR-29b-1-5p	15.8282	3.68137	1.469	0.0065229	0.031372
gga-miR-1451-5p	110.38	70.317	0.62673	0.0066403	0.031561
gga-miR-100-5p	122430	151696	-0.30635	0.006848	0.031912
tgu-miR-100-5p	122304	151580	-0.30672	0.0068722	0.031912
gga-miR-193a-5p	184.98	242.162	-0.38183	0.0074559	0.034229
gga-miR-2954	464.195	617.683	-0.40269	0.0076827	0.034874
gga-miR-6651-5p	9.74654	0.848308	1.5638	0.008117	0.036436
gga-let-7l-5p	3510.8	2493.12	0.48125	0.0087276	0.038747
gga-miR-27b-3p	13845.7	18677.9	-0.42353	0.0096286	0.042282
gga-miR-1662	198.762	268.262	-0.42	0.0099437	0.043196
gga-miR-196-5p	2096.2	1633.11	0.35426	0.010486	0.045028
gga-miR-21-3p	169.272	261.362	-0.60222	0.010588	0.045028
gga-miR-16c-5p	5500.1	6696.49	-0.28097	0.010818	0.045528
