# Supplementary material for: Integrated miRNA and mRNA Expression Profiles Reveal Differentially Expressed miR-222a as an Antiviral Factor Against Duck Hepatitis A Virus Type 1 Infection
Source: Front Cell Infect Microbiol. 2022 Jan 3;11:811556. doi: 10.3389/fcimb.2021.811556 (PMC8761743; doi:10.3389/fcimb.2021.811556)
Supplement: Supplementary file 17 [file Table_3.xlsx]

## Sheet: GO analysis of DE-mRNAs(12hpi)
GO_accession	Description	Term_type	Over_represented_pValue	Corrected_pValue	CAD_item	CAD_list	Bg_item	Bg_list	Gene_names
GO:0005488	binding	molecular_function	5.5518e-15	2.4728e-11	2470	3557	9840	15720	101803947,101802418,101802319,101792727,101800850,101800074,101790659,113841465,113842133,101805223,101798261,101800100,101800705,110354206,113842302,113843045,101803445,101802930,113843729,101798362,101800475,101803621,101789907,101797306,113845228,101804500,101793792,101798057,101794671,101794283,101798683,113842846,101797483,101800644,101798621,XLOC_092963,106014283,101792117,101799108,1017995…
GO:0043167	ion binding	molecular_function	1.6628e-11	3.0783e-08	1219	3557	4488	15720	101801305,101795713,101792259,101792862,101803049,101792663,101794642,101794356,101802004,101799756,101798487,101792280,101802381,101803164,101799773,101794442,113844326,XLOC_123728,101801170,101797504,101797970,101805258,101799452,101795932,101792186,101798876,101795021,101801619,101799032,101791716,101791373,101804382,101791050,101800416,101789876,101793310,101802363,101795027,101801666,1017978…
GO:0005515	protein binding	molecular_function	2.735e-11	3.0783e-08	1411	3557	5300	15720	101803555,106018550,101796808,101804695,101789850,101803053,101796331,101804457,101800945,XLOC_118969,101790643,101801512,101795960,101800588,106015541,101790458,101794128,101804531,101801339,101800132,101799522,101803705,101799928,101794861,101799475,101804018,101798921,101805423,101790576,101803050,113845176,101799077,101789539,101790283,101789483,101797285,101799505,101802372,101790072,1018022…
GO:0036094	small molecule binding	molecular_function	3.3185e-11	3.0783e-08	583	3557	1963	15720	101797680,101799138,101794022,101794842,101798888,101805230,101797616,101798240,101801807,101800610,101789472,101803856,101802029,101790730,113839852,101794739,101802344,101795272,101799011,101790058,101790605,101800905,101793907,101800218,101791595,101792050,101797225,101798630,101800229,101790551,101802838,101805035,101801189,101799756,101803049,101802004,101794356,101799096,101799735,101802330…
GO:0000166	nucleotide binding	molecular_function	4.1468e-11	3.0783e-08	574	3557	1929	15720	101796233,101798429,101797434,101803110,101798589,101797459,101803570,101795397,101801810,101803881,101801853,101795264,101798597,101796743,101803598,101803192,101796445,101802453,101802918,101800832,101802098,101789929,101800051,101792766,101804991,101802786,101790750,101798516,101804556,101790417,101792004,101801954,101799191,101798939,101794166,101792801,101794686,101803065,101795616,101804562…
GO:1901265	nucleoside phosphate binding	molecular_function	4.1468e-11	3.0783e-08	574	3557	1929	15720	101792668,101805208,101797143,101793037,101791103,101799443,101804085,101797164,101794186,101803442,101795331,101794435,101799348,101799120,101794243,101796890,101794430,101793669,101798621,101801119,101802252,101800458,101803451,101797686,101800688,101795221,101805326,101804977,101796883,101797076,101802642,101797995,101802640,101800575,101794448,101804627,101791040,101797776,113841465,101800243…
GO:0032553	ribonucleotide binding	molecular_function	8.8208e-11	5.6126e-08	512	3557	1698	15720	101804556,101801954,101790417,101792004,101799191,101798939,101794166,101800051,101800832,101789929,101802098,101804991,101790750,101798516,101802786,101804562,101793804,101804905,101800498,101803065,101794686,101795616,101798589,101797459,101803881,101795397,101801810,101801853,101798429,101796233,101803110,101797434,101803192,101796445,101802918,101798597,101796743,101803598,101797231,101793387…
GO:0032555	purine ribonucleotide binding	molecular_function	1.093e-10	6.0159e-08	507	3557	1682	15720	101801990,101805378,101802093,101801800,101799418,101793152,101794240,101802080,113842972,101804947,101796528,101791669,101791051,101793307,101801655,101789798,101801201,101803562,101797583,101792164,101796115,101803334,101793938,113841051,101800436,101795664,101791214,101793429,101801632,101800569,101803506,101804993,101804452,101797881,101796558,101792282,101795419,101805154,101790507,101794303…
GO:0001882	nucleoside binding	molecular_function	1.2156e-10	6.0159e-08	506	3557	1679	15720	101792013,101790564,101803652,101801229,101796362,101792047,101797802,101803481,113839595,101802223,101789441,101798497,101799776,101804656,101798245,106017617,101805476,101791089,101797236,101789515,101791236,101800032,101793421,101802853,110353373,101795088,101803992,113842963,101798380,101798976,101791320,101795201,106014788,101801648,101794795,101803485,101797341,101791374,101799267,101792835…
GO:0043168	anion binding	molecular_function	1.5287e-10	6.46e-08	594	3557	2015	15720	101790038,101799296,101800370,101800258,101800002,101797299,101796966,101792842,101795161,101798412,101805281,101794885,101797519,101790142,101805154,101790507,101797881,101795419,101804452,101794107,101801409,101799109,101794935,101798470,101793307,101789798,101791051,113841051,101792164,101801201,101797583,101803562,101801632,101791214,101795664,101803506,101800569,101794597,101805378,101799765…
GO:0001883	purine nucleoside binding	molecular_function	1.8855e-10	6.46e-08	504	3557	1676	15720	101799011,101797285,101805202,101795272,101792334,101800905,101790605,101793628,101790058,101790952,101794739,101791859,101793177,101791054,101802344,101801503,101800393,101802787,101799375,101805035,101801189,101793482,101805423,101803119,101805286,101800218,101800821,101791595,101793907,101794861,101802838,101797225,101798630,101800229,101792050,101803788,101797616,101804531,101798240,101799138…
GO:0032549	ribonucleoside binding	molecular_function	1.8855e-10	6.46e-08	504	3557	1676	15720	101792645,101796154,101795651,101799170,101800076,101797758,101793905,101790364,101797316,106014314,101789812,101794123,101803987,101789471,101790412,113840518,101791717,101801122,101795650,101789950,101803609,101803991,101802393,101803144,101800416,101791402,101793310,101797830,101795027,101801666,101793943,101799262,101790872,101802243,101790270,113843947,101791373,101801170,113843368,101793577…
GO:0032550	purine ribonucleoside binding	molecular_function	1.8855e-10	6.46e-08	504	3557	1676	15720	101790443,101803493,101794139,101793831,101798758,101800111,101792829,101797079,101799090,101795091,101797692,101804885,101798142,110353990,101799551,101792028,101801579,101793324,101804168,101792883,101801487,101789637,101800793,101801765,101795379,101791519,101799365,101804688,101792703,101797091,101799059,101798995,101796526,101799049,113841885,101804198,101789952,101801185,101803007,101804062…
GO:0017076	purine nucleotide binding	molecular_function	2.0331e-10	6.4681e-08	510	3557	1701	15720	101794795,101801648,101803485,101798976,101803992,101798380,113842963,101791320,101795201,106014788,101796415,101791208,113840976,101794212,101796703,101799804,101792049,101800646,101792835,101799267,101797341,101791374,101789468,101794702,101792364,101793367,101791769,113839595,101802223,101799776,101798497,101789441,101803652,101790564,101792013,101801229,101796362,101797802,101803481,101792047…
GO:0035639	purine ribonucleoside triphosphate binding	molecular_function	2.4226e-10	7.1934e-08	503	3557	1675	15720	101791040,101803192,101796445,101797776,101802918,113841465,101796743,101800243,101800871,101803598,101799587,101798597,101799583,101803881,101801810,101795397,101801853,101790659,101798589,101797459,101805165,101797434,101803110,101799249,101798951,101796233,101802319,101798429,101789428,101795330,101793792,101794283,101800498,101804905,101793804,101804562,101794686,101803065,101791121,101795616…
GO:0003674	molecular_function	molecular_function	3.0177e-10	8.4004e-08	3232	3557	13800	15720	101789503,101801559,113840402,101790471,101795318,101794450,101792211,101805313,113840217,101795381,113839590,101803014,101795123,101796394,101794580,101796166,101800064,101792932,101803407,101795374,113842971,101802581,101798445,101793233,101801649,101792062,101797327,101805197,101790280,101798474,101800454,101804480,101797362,101798878,101803448,113841736,101795799,101790914,101796098,101789529…
GO:0044763	single-organism cellular process	biological_process	4.7625e-09	1.2478e-06	1386	3557	5436	15720	113843546,101801810,101799178,101797459,101796975,101803496,101799858,101798429,101799625,101793361,101802918,101803192,110352043,101795325,101790422,101789465,101793244,101794166,101802497,101802229,101801954,101792510,101801879,101801280,101792698,101802098,101800051,101793804,101804939,101789695,101795616,101798459,101794211,101790665,101794874,101803181,101794725,101792430,101803358,101790586…
GO:0019001	guanyl nucleotide binding	molecular_function	1.119e-08	2.769e-06	142	3557	408	15720	101799090,101800111,101790479,101793831,101804688,101799365,101797142,101797571,101801487,101801257,XLOC_119286,101800087,101792897,101804168,101794624,110353990,101792444,101799155,101802999,101793492,113844694,101801185,101793368,101804062,101804022,101789952,101798995,101804198,101797418,101790473,101798445,XLOC_059473,101801355,101800488,101805455,101800296,113842971,101798663,101792737,10180…
GO:0032561	guanyl ribonucleotide binding	molecular_function	1.7242e-08	4.042e-06	141	3557	407	15720	101797299,101798245,101803126,101799296,101791089,106017617,101797519,101795088,101795161,101797802,101795419,101798470,101798497,113839595,101803334,101801201,101792835,101799267,101801655,101793367,101791051,101794702,101800646,113840976,101795664,101800436,101795201,113842963,101801800,101798976,101805378,101803485,101796528,101804947,113842972,101797418,101804198,101798995,101801185,113844694…
GO:0003824	catalytic activity	molecular_function	3.2607e-08	7.2617e-06	1648	3557	6509	15720	101790294,101796029,101791059,110353373,101789763,101791089,106017617,101798245,101793671,101796657,113839595,101801191,101795678,101792278,101800563,101797300,101803652,101804492,101790564,101793427,101791579,101804011,101799804,101801566,101794341,101793367,110353009,101799267,106014279,101797341,101794721,101789511,101793271,101791352,101803512,101794023,101803103,113841293,101800877,101805480…
GO:0019538	protein metabolic process	biological_process	3.6506e-08	7.7427e-06	645	3557	2341	15720	101796526,101790666,113841885,101801324,101799059,101796523,101799042,101800867,101803071,101792730,101794632,101805180,101798493,101795512,101791030,101797166,101790919,101793133,101799303,101795709,101797402,101790074,101793955,101791012,101793831,101792060,101797140,101798897,101803685,101804404,101797079,101789679,101798298,101799551,101793324,101804885,101798142,101793345,101798156,101802359…
GO:0005525	GTP binding	molecular_function	3.8632e-08	7.8211e-06	138	3557	401	15720	106017617,101791089,101803126,101799296,101798245,101797299,101795161,101795088,101797519,101795419,101797802,113839595,101798497,101798470,101791051,101794702,101793367,101792835,101799267,101801201,101803334,101800436,101795664,113840976,101800646,101805378,101801800,101798976,113842963,101795201,113842972,101804947,101796528,101803485,101798995,101804198,101797418,101799155,101792444,101802999…
GO:0032559	adenyl ribonucleotide binding	molecular_function	5.289e-08	1.0242e-05	430	3557	1452	15720	101800002,101797299,101791538,101796966,101801287,101794263,101797296,101799296,101803126,101800258,101790310,101791426,101792842,101798412,101804639,101805281,101794885,101794107,101801409,101794303,101790507,101805154,101797881,101792282,101796558,101795419,101804452,101794935,101798470,101799651,101804081,101799109,101794848,113841051,101803334,101793938,101796115,101792164,101797583,101803562…
GO:0005524	ATP binding	molecular_function	6.1585e-08	1.1429e-05	429	3557	1450	15720	101800688,101805326,101795221,101804977,101804995,101797686,101800827,101802743,XLOC_123699,101802640,101804791,101796883,101802642,101797995,101797231,101795869,113840370,101800575,101799326,101804627,101790470,101794448,101793037,101791103,101805208,101795140,101797164,101796274,101794186,101803442,101797863,101799177,101794780,101804085,101803350,101799348,101794243,101796890,101795331,1018031…
GO:0006464	cellular protein modification process	biological_process	7.3183e-08	1.2537e-05	351	3557	1156	15720	101802319,101789428,101798429,101795330,101805165,101798951,101793812,101790659,101801810,101803881,101801681,101801853,101800178,101799587,101792575,101796743,101794064,101790992,101802918,101800051,101798427,101799051,101798516,101790750,113841842,101802786,110354206,101804556,101802229,101801496,101801831,101798939,101791523,101792694,101791121,101799525,113842846,101793792,101804905,101800498…
GO:0036211	protein modification process	biological_process	7.3183e-08	1.2537e-05	351	3557	1156	15720	101803562,101803806,101793307,113840073,101803221,101793948,101803506,101800569,101801632,101791214,101802091,101802175,101793152,101803736,101799418,101791002,101802093,101801990,101791112,101799335,101804612,101803021,101796966,101794977,101791538,101802631,101800258,101790660,101792999,101793615,101792318,101790310,101791599,101789489,101804639,101794885,101805281,101797217,101801696,101791742…
GO:0030554	adenyl nucleotide binding	molecular_function	9.0064e-08	1.4857e-05	433	3557	1471	15720	101797498,101801641,101801422,101800489,101800595,101792737,101790860,101798445,101790644,101801355,101791453,101793436,101794561,101795381,101798395,101798515,101803520,101804393,101802052,101801559,101801646,101793492,101793958,101802999,101792444,101789891,101802646,113844694,101804022,101797885,101801257,101794624,101794492,101790098,101801697,101802289,101797053,101804342,101794713,101792875…
GO:0097159	organic cyclic compound binding	molecular_function	1.0236e-07	1.5722e-05	1161	3557	4523	15720	101797802,101789385,113845714,101792013,101799776,101798497,101804883,101797236,101797835,101805476,101802359,101804656,101795088,106014291,101790890,101793421,101794059,101792375,113839842,106014788,101794364,101798086,101789961,101792876,101792364,101805011,101796281,101791374,101797494,113839593,101801398,113845055,101792049,101794212,101795655,113843048,113840976,101805304,101803551,101791489…
GO:1901363	heterocyclic compound binding	molecular_function	1.0236e-07	1.5722e-05	1161	3557	4523	15720	101794848,101793568,101804081,101797476,101798500,101794303,101799185,101801696,101797217,101795482,101802952,101792961,101791426,101799657,101794631,101790660,101792331,101797296,101794263,106017781,101796262,101802080,101791928,101801990,101801800,101800436,101798283,101804993,101800542,101793938,101800293,101804742,106014690,101791453,101803513,101798663,101793376,110351314,101800595,101804049…
GO:0003924	GTPase activity	molecular_function	1.1695e-07	1.7364e-05	104	3557	294	15720	106017786,101803451,101794123,101802252,101798621,101790479,101797591,101793831,101805041,101791120,101800111,101795300,101794243,101803350,101802038,101799090,101791402,101797164,101794624,101793943,101792897,101804168,101803144,101801257,XLOC_119286,101800416,101799262,101799365,101804688,101797289,101798226,101797418,101804198,101798995,101804425,113844694,101798326,101789952,101793492,1018005…
GO:0043412	macromolecule modification	biological_process	1.3635e-07	1.9591e-05	378	3557	1271	15720	101790564,101803652,101801229,101792047,101790817,101796397,101801392,101799776,101796017,101795944,101791236,101800032,101798149,101793421,110353373,101792910,101804624,106014788,101801084,101794795,101801648,101792437,101800656,101790674,101791374,101802063,101791769,101796415,101796703,101789611,101792049,101799804,101800946,101795709,101793133,101794525,101797166,101791030,101790919,101803113…
GO:0006796	phosphate-containing compound metabolic process	biological_process	2.9595e-07	4.1193e-05	348	3557	1146	15720	101804802,101801807,101790730,101794879,101803856,101799064,101803245,101805023,101802754,101795139,101798888,101794842,101797616,101802417,101802356,101804702,101794861,101800674,101791595,101794258,101792050,101802617,101800393,101799077,101789539,101799375,101792832,101804018,101801189,101805423,101791859,101792435,101789617,101803894,101793177,101802519,101791054,101789483,101805202,101799011…
GO:0044699	single-organism process	biological_process	5.1048e-07	6.89e-05	1546	3557	6189	15720	101801319,101797584,101802885,101798052,101803708,101799730,101799651,101793536,101790296,101797482,101796516,101790262,101796696,101801287,101791538,101798180,101793202,101795324,101790193,101795612,101804639,101799418,106016560,101791971,101795571,101802059,101803955,101796528,101791112,101803318,101791570,101798786,101795906,101790383,101795586,101801655,101801907,101801826,101800728,101790487…
GO:0006793	phosphorus metabolic process	biological_process	7.5363e-07	9.8726e-05	349	3557	1154	15720	101804580,101798787,101790644,101800593,101801641,101794580,101800595,101803407,101792932,113844799,101791857,101802646,101792444,101792812,101801559,101801646,101802052,113844894,101790399,101790002,101795208,101802761,101789908,101794067,101794713,101804342,101802370,101802289,101789550,101790098,101797885,101802224,101790585,101796231,101800818,101794396,101796943,101803284,101790362,101799198…
GO:0006468	protein phosphorylation	biological_process	1.3249e-06	0.0001686	181	3557	536	15720	101797616,101804905,101800498,101793792,101794842,101798888,101799525,101791121,101803856,101790730,101794879,101805023,101799064,101804556,101802754,101798939,101800051,101801807,101798516,101790750,101802786,110354206,101802918,101805202,101797285,101799011,101793628,101791859,101799587,101791054,101796743,101799375,101790659,101793812,101800393,101801853,101805423,101801810,101803881,101801189…
GO:0016773	phosphotransferase activity, alcohol group as acceptor	molecular_function	1.5857e-06	0.00019618	258	3557	815	15720	101796743,101799587,101799625,101793366,101802918,101805165,101798951,101802319,101789428,101798429,101795330,101801810,101803881,101797078,101801853,101790659,101793812,113840922,101791121,101799525,101798239,101796183,101793792,101804905,101794283,101800498,101798516,101790750,110354206,101802786,101800051,101798939,101804556,101802796,101790417,101794780,101799177,101804085,101797164,101796274…
GO:0016301	kinase activity	molecular_function	2.7495e-06	0.00033097	267	3557	864	15720	101793700,101801122,101790412,101789471,101789812,106014314,101797316,101793905,101799170,101795651,101792645,101801666,101797830,101804025,101793310,101800416,101802393,101803609,101793136,110352116,101796771,101796083,101802239,101803164,101795932,101793577,101795713,101795854,101804202,101804406,101799756,101789868,101794642,101802004,101799085,101803049,101800393,101799375,101801189,101805423…
GO:0031683	G-protein beta/gamma-subunit complex binding	molecular_function	5.1475e-06	0.00059103	33	3557	70	15720	1.01801e+296
GO:0042578	phosphoric ester hydrolase activity	molecular_function	5.1752e-06	0.00059103	128	3557	354	15720	113839711,101799418,101805183,101800555,101797207,101792068,101796942,101802994,101800946,101803221,101789611,101790975,101793533,101801655,101794702,106014279,101796133,101790817,101793568,101796180,101803481,101799185,101796325,101789841,101799167,101791426,101794159,101800175,101800495,101791874,101804342,101799571,101789550,101793345,101801076,101791881,101800087,101791719,101802993,101796231…
GO:0016787	hydrolase activity	molecular_function	5.725e-06	0.00063133	796	3557	2985	15720	101803448,113841736,101794624,101792897,101793676,101793390,101795412,101800980,101797053,101804342,101793556,101797289,101800432,101793227,101800904,101797411,101801649,101802706,101793233,101798228,101790362,101800366,101792767,101804004,101793067,101791702,101800215,101791879,101789986,101805105,101790280,101796231,101800818,101799113,101790585,101790723,101790395,101800296,101792932,101799654…
GO:0016310	phosphorylation	biological_process	5.8116e-06	0.00063133	195	3557	601	15720	101791121,101798888,101794842,101799525,101797616,101793792,101804905,101800498,101800051,101798516,101790750,110354206,101802786,101801807,101805023,101804556,101799064,101803856,101790730,101794879,101793256,101798939,101802754,101791859,101792435,101799587,101791054,101796743,101797285,101799011,101805202,101802918,101793628,101791595,101802319,101789428,101798429,101795330,101794861,101805165…
GO:0016772	transferase activity, transferring phosphorus-containing groups	molecular_function	6.1765e-06	0.0006532	399	3557	1376	15720	101795313,101796966,101791538,101803126,101792331,101797296,101800258,101795324,101791426,101792961,101790310,101805281,101794885,101804639,101794107,101794303,101801409,101805106,101804218,101795419,101797881,101804452,101794935,101799651,101798470,101800449,101804081,101797973,101794848,101793568,101799109,101801899,101803562,101792164,101802242,101796856,101802053,101793307,101804993,101800569…
GO:0007264	small GTPase mediated signal transduction	biological_process	6.3062e-06	0.0006532	114	3557	331	15720	101793831,101790479,101798621,101803451,101799090,101792679,101797308,101795353,101799120,101790586,101804168,101792897,101800416,101803144,101801257,101793943,101801697,101804628,101800028,101799262,101797143,101799365,101805163,101797966,101797571,101793676,101789707,101802761,101790867,101802656,101804198,101798226,101791458,101795927,101801324,101802381,101798135,101801185,113844694,101804062…
GO:0009987	cellular process	biological_process	1.0876e-05	0.0011009	2232	3557	9288	15720	101803803,101790519,101802999,101799155,101793492,113841271,101803002,101790863,101804393,101800550,101791187,101803639,101793802,101804049,101798663,101793376,101789792,101799562,101791242,101803370,101796943,113843871,113842727,113842050,101801054,101799041,101802028,101790738,101790098,101789550,113845157,101794000,101791672,101794631,101799657,101797217,101795482,101797224,101794928,101792608…
GO:0044267	cellular protein metabolic process	biological_process	3.0742e-05	0.0030428	496	3557	1817	15720	101800656,101792437,101801648,101794795,101794634,101796148,101799954,101792910,101793545,101789419,110352033,101804624,101801084,106014788,101799486,101796703,101796415,101792572,101797553,101800946,101799804,101792049,101789611,101802063,101791374,101791769,101796397,101790817,101799776,101800563,101801392,101789441,101801229,101798213,101802504,101803652,101790564,101802676,101792047,101798149…
GO:0016818	hydrolase activity, acting on acid anhydrides, in phosphorus-containing anhydrides	molecular_function	3.2634e-05	0.0031598	238	3557	810	15720	101797254,101797686,101802743,101805326,101804977,101802330,101804791,101802794,101800059,101802642,101802464,101799756,101802640,101791075,101801034,101790163,101802381,101800575,101804425,XLOC_123728,101793783,101799773,113843368,101801170,101793026,110351830,101804627,101798226,101794853,101805258,101799262,113843947,101796752,101801363,101803765,101803120,101799032,101803144,101800416,1017971…
GO:0016817	hydrolase activity, acting on acid anhydrides	molecular_function	3.9563e-05	0.0037443	262	3557	901	15720	101791453,101801355,101798445,101790860,XLOC_059473,101792737,101800595,101797498,101800296,101802065,101793368,101804022,113844694,101802999,101793958,101793492,101797418,113841271,101798515,101795381,101798395,101794561,101793676,101797289,101794624,101792908,101801257,XLOC_119286,101792897,101802038,101789986,101795300,101791242,101800818,101799113,101790723,101790395,101791139,101796943,10180…
GO:0004672	protein kinase activity	molecular_function	4.0351e-05	0.0037443	207	3557	658	15720	101801646,101801559,101802052,101799059,101790399,113841885,101799049,101804530,101802646,101794632,101800595,101801641,101803113,101791030,101797166,101793133,101801349,101799746,101800153,101791576,101790644,101799198,101801163,101803493,101799041,101797327,101789958,101802224,101790098,101804885,101798142,101797885,101793324,101799551,101802761,101792883,101804342,101799365,101794713,101791519…
GO:0008009	chemokine activity	molecular_function	4.5709e-05	0.0040717	16	3557	33	15720	1.01804e+143
GO:0042379	chemokine receptor binding	molecular_function	4.5709e-05	0.0040717	16	3557	33	15720	1.01801e+143
GO:0017111	nucleoside-triphosphatase activity	molecular_function	5.1453e-05	0.0044936	225	3557	766	15720	101795201,101798014,101791320,101798380,113842963,101798976,113842972,101803485,101794023,101804257,101802080,101796115,101803334,101793465,101793367,101789798,101790960,101798321,101791051,101794702,101797341,101799267,101792835,101795664,101803244,101796362,101802247,101792282,101795419,101798470,101795339,101804502,101802223,113839595,101792262,101793739,101797299,101791089,106017617,101798245…
GO:0032403	protein complex binding	molecular_function	5.7423e-05	0.0049185	40	3557	99	15720	101803485,101801582,101799262,101799583,101796412,101797164,101793943,101794739,101792897,101801257,101803144,101794243,101804723,101799090,101796950,101794123,101790479,101797591,101802838,101801355,101802891,101798445,101796362,101795419,101802464,101790175,101795530,101800059,101805230,101800296,101800945,101797519,101804530,113844694,101791437,101795161,101802381,101797418,106017617,101789472
GO:0016462	pyrophosphatase activity	molecular_function	6.1942e-05	0.0052054	227	3557	776	15720	101802743,101797686,101797254,101804977,101802330,101805326,101802464,101802642,101800059,101802794,101804791,101801034,101791075,101799756,101802640,101800575,101802381,101790163,101793783,101804425,XLOC_123728,101801170,101805258,101798226,101804627,101794853,110351830,101793026,101799262,101803120,101799032,101803765,101801363,101796752,113843947,101800416,101803144,101793310,101791402,1017961…
GO:0005509	calcium ion binding	molecular_function	8.5306e-05	0.0070362	141	3557	431	15720	101791599,101797199,101790294,101800626,101802799,101799067,101792954,101800563,101794229,113841056,101793306,101796325,101800819,101804957,101804492,101801386,101805109,101804993,101792647,101800728,101791984,101790249,101799650,113845148,101795377,101791061,101799805,110352606,113840198,101803485,101795399,101801648,101801602,101794657,101800608,101798014,101793447,101791606,101796389,101801046…
GO:0050896	response to stimulus	biological_process	8.9821e-05	0.0072738	809	3557	3251	15720	101797425,101804791,113844167,101800512,101790518,113844784,101790477,101797990,101792454,101802743,101804743,101803410,101794917,101792997,101789486,101790332,101799861,113840370,101799374,101798847,101797231,101793383,101799177,101795140,101804811,101800952,101793475,101797665,101796032,101794178,101798001,101798376,101798773,101797500,110353069,101790937,101792618,101797591,101801294,101797708…
GO:0035556	intracellular signal transduction	biological_process	0.00010134	0.0079632	191	3557	621	15720	101795932,101794076,101799600,101798226,101802381,101800059,101792263,101802464,101802640,101794843,101804131,113839932,101802743,101794832,101804096,101795713,101804202,101794917,101802330,101794430,101798621,101789451,101801457,101801326,101799960,101803451,101797308,101790586,101795365,101799120,101803144,101800416,101793943,101793475,101800952,101792648,101804884,101797143,101799262,101791994…
GO:0001664	G-protein coupled receptor binding	molecular_function	0.00010191	0.0079632	20	3557	45	15720	1.01804e+179
GO:0016791	phosphatase activity	molecular_function	0.00014703	0.011291	97	3557	273	15720	101792766,101804802,101798939,101801831,101795139,101794159,101800175,101791426,101803245,101802229,101790578,101789841,101802244,101799233,101799185,101803481,101797112,101793568,101796180,101790817,101802417,101799928,101796133,106014279,101793533,101798429,101790975,101792832,101800946,101796942,101802994,101803221,101789611,101797207,101800555,101803894,101799418,101794429,113839711,101797633…
GO:0005126	cytokine receptor binding	molecular_function	0.00017765	0.013411	37	3557	100	15720	101799039,101804010,101800424,101792348,101800921,101800620,110354301,101793152,101793244,101802909,101795038,101794243,101805283,101797203,101804576,101798321,101800938,101802072,101797713,101803817,101802521,101803013,101790439,101798678,101799185,101790237,101797425,101803777,101794837,101798847,110351183,101796052,101804467,101791569,113844894,101789486,101790442
GO:0043169	cation binding	molecular_function	0.00023864	0.017542	734	3557	2790	15720	101792989,101802754,101794062,101794506,101798937,101790976,101796808,101795853,101792756,101800546,101802721,101802356,101793782,106014761,101797184,101802417,101801339,101800132,101801441,101799368,101792894,101795960,101799233,101800637,101792332,101793263,106015541,101799702,113839582,101805286,101804018,101803236,101799928,101804100,101803705,101799522,101800340,101804307,101798491,101802188…
GO:0046872	metal ion binding	molecular_function	0.00024025	0.017542	731	3557	2776	15720	101794737,101799450,101798623,101799153,101801378,101800653,101790578,101805230,101790101,101799795,101804105,113841883,101797847,101797112,101801867,101803303,101802029,101799556,101796700,101804984,101802822,101799352,101789472,101804893,101799260,101790605,101794328,101803815,101794122,101793931,101791917,101803894,101793886,101794429,101793695,101800630,101792832,101797012,101800352,101796776…
GO:0050794	regulation of cellular process	biological_process	0.00038066	0.027346	1012	3557	4157	15720	101798071,101791495,101791846,101803631,101795285,101800617,101804780,101798788,101804168,101798542,110354120,101789637,101791718,101803831,101799365,101799245,101805457,101800737,101799885,101802263,101790912,101790651,101794360,101804449,101794938,101803493,101796666,101801369,101797203,101804252,101793892,101789870,101797453,101798671,101790194,101795736,101789522,101789426,101796142,101799090…
GO:0008150	biological_process	biological_process	0.00047096	0.033296	2727	3557	11645	15720	101799746,101796496,101797884,101789686,101790675,101804175,101800746,101803113,101804530,101805256,101793122,101797091,101790350,101790207,101801932,101805454,101797994,101791718,101803831,101805457,101800003,101798561,101798071,101791846,101803873,101792028,101798788,101800617,101804168,101797453,101798671,101801454,101789426,101795091,101802263,101790651,101798293,101794360,101789852,113841356…
GO:0030682	evasion or tolerance of host defense response	biological_process	0.00049313	0.033791	13	3557	22	15720	1.018e+116
GO:0051807	evasion or tolerance of defense response of other organism involved in symbiotic interaction	biological_process	0.00049313	0.033791	13	3557	22	15720	1.018e+116
GO:0051234	establishment of localization	biological_process	0.00055339	0.037345	661	3557	2526	15720	101794995,101794712,113839967,101794150,101803982,101792330,101802664,101795022,113844283,101803074,101791392,101794982,106020465,101791050,101803144,101793444,101802651,101795027,101795028,101801190,101794120,101797167,101791716,101804382,101791666,101797504,101805258,101790145,101795932,101795852,101799036,101802381,XLOC_123728,101797742,101802912,101797603,101798011,101794356,101790127,1018042…
GO:0051920	peroxiredoxin activity	molecular_function	0.00057453	0.038193	11	3557	19	15720	1.01801e+98
GO:0006810	transport	biological_process	0.00058373	0.038235	660	3557	2523	15720	101801649,101790362,101792204,101793117,101797327,101799336,101790280,101798878,101804480,101801967,101800818,101794636,101790914,101803322,101793814,101792875,101793676,106019359,101803380,101803359,101802370,101790636,101800265,101795319,101797418,101796050,101799652,101790442,101796446,101795123,101798705,101792444,101796166,101794580,101800488,101804155,101796896,113839802,101804108,101802242…
GO:0005815	microtubule organizing center	cellular_component	0.00060748	0.039213	24	3557	54	15720	1.13843e+215
GO:0065007	biological regulation	biological_process	0.00064895	0.041292	1095	3557	4513	15720	101798786,101795906,101791570,101803955,101796528,101791112,101802059,101803736,101799418,101792509,106016560,101795571,101795377,101800728,101790383,101797482,101796516,101793536,101798993,101799730,101803708,101797584,101804639,101795577,101790193,101795324,101793202,101795612,113841698,101801287,101790262,101804758,101792589,101802761,101801257,110352128,101801697,101794492,101801076,101790779…
GO:0050789	regulation of biological process	biological_process	0.00071661	0.044955	1049	3557	4329	15720	101793136,XLOC_087707,101804278,101805409,101798226,101791637,101799505,101802372,101790072,101804406,101800429,101790980,101789658,101802464,101789950,101798268,101798856,113842876,101803987,101791120,101797455,101801855,101794922,101804735,101790397,101793943,101794589,101798953,101794879,XLOC_118969,101796885,101800945,101804306,101792167,101796331,101789850,101804695,101793582,101792886,10180…
GO:0007165	signal transduction	biological_process	0.00077051	0.047665	543	3557	2186	15720	101795868,101791534,101800579,101797633,101791859,101791054,101791200,101789617,101802787,101800393,101803119,101804284,101799482,101804100,101799019,101799522,101795636,101792886,101803788,101804702,101800637,101797552,101793761,113839582,101799368,113839596,101800588,101798953,101800945,101796885,XLOC_118969,101804306,101802942,101796331,106018882,101791258,101804802,106019484,101789850,1017897…
GO:0044700	single organism signaling	biological_process	0.00084236	0.051396	548	3557	2208	15720	101804022,113844694,101803014,101801646,101795319,101797418,101799749,101803742,101797939,101793097,101805313,101799652,101804155,101798445,101791646,101800064,113842321,101803214,101800296,101795302,101801713,101800454,101798968,101796231,101798471,101790395,101792204,101792062,101793676,101797571,101805163,106016377,101804628,101794067,101803237,101796098,101792897,101799167,101797519,101795161…
GO:0043170	macromolecule metabolic process	biological_process	0.00086556	0.052098	1279	3557	5207	15720	101793414,101799716,113840518,113845650,101790364,101797599,101804788,101789812,101797471,101797758,101803765,101790270,101801226,101799262,101790872,101794509,101804025,101803291,101803609,101799346,101798567,101802239,101796141,101793577,113842698,101798418,101794978,101799712,101790212,101803241,101804096,113839932,101795715,101801637,106018833,106018517,101789868,101800121,101792136,101791011…
GO:0051716	cellular response to stimulus	biological_process	0.00092016	0.053495	633	3557	2562	15720	101793597,101798268,101799716,101791717,101798856,101797599,101803987,101801326,101794123,101791120,101797455,101804735,101789707,101791994,101790397,101799262,101804025,101793943,101804278,101798567,101805409,101798226,101802372,101796014,101791637,101794978,101804406,101798297,101804096,113839932,101800429,101794843,101801034,101793300,101790980,101802464,101789658,101800059,101800393,101802787…
GO:0044765	single-organism transport	biological_process	0.00092123	0.053495	507	3557	1912	15720	101794853,101805258,110354169,101798680,101799489,113842698,101789879,101797504,XLOC_123728,101795852,101799036,101802381,101794119,101804258,101792906,101797742,101800121,101802464,101802912,101797603,101798011,101790127,101794356,101801305,101796574,101792862,113845650,101804550,101803987,101797471,101799054,113841635,101799911,101804741,101791350,113839967,101794150,101794712,101803982,1017935…
GO:0044413	avoidance of host defenses	biological_process	0.00099687	0.053495	13	3557	23	15720	1.018e+116
GO:0044415	evasion or tolerance of host defenses	biological_process	0.00099687	0.053495	13	3557	23	15720	1.01795e+116
GO:0051832	avoidance of defenses of other organism involved in symbiotic interaction	biological_process	0.00099687	0.053495	13	3557	23	15720	1.018e+116
GO:0051834	evasion or tolerance of defenses of other organism involved in symbiotic interaction	biological_process	0.00099687	0.053495	13	3557	23	15720	1.01795e+116
GO:0052173	response to defenses of other organism involved in symbiotic interaction	biological_process	0.00099687	0.053495	13	3557	23	15720	1.0179e+116
GO:0052200	response to host defenses	biological_process	0.00099687	0.053495	13	3557	23	15720	1.01797e+116
GO:0075136	response to host	biological_process	0.00099687	0.053495	13	3557	23	15720	1.018e+116
GO:0023052	signaling	biological_process	0.0010453	0.055423	549	3557	2215	15720	101799687,101791102,101801363,101791103,101797143,101797164,101789627,101803859,101792440,101799593,101794243,101799120,101796890,101795365,101803451,101790016,101794430,101804946,101801457,101798621,101801794,101799990,101804131,101791506,113845655,101796868,101794832,101791351,101802640,101803929,101798872,101792263,101804192,101797913,101799600,101790765,101792901,101798261,101792158,101795448…
GO:0007154	cell communication	biological_process	0.0011637	0.060979	560	3557	2262	15720	101804022,113844694,101803014,101795319,101797418,101801646,101803742,101799749,101799652,101797939,101793097,101805313,101804155,101791646,101798445,113842321,101800064,101803214,101795302,101800296,101801713,101800454,101798471,101798968,101796231,101790395,101792204,101792062,101797571,101793676,101805163,106016377,101794067,101804628,101803237,101790914,101796098,101792897,101799167,101797519…
GO:0016740	transferase activity	molecular_function	0.0012363	0.064031	616	3557	2350	15720	101803506,101800569,101795664,101801632,101791214,101792164,101803562,101793307,101802053,101802242,101799335,101804947,101802212,101794657,101791531,101793152,101805378,101805281,101794885,101795313,101796966,101794977,101800258,101798470,101794935,101799109,101800449,101804218,101801409,101805106,101797216,101794107,101804452,101793969,101795419,101799302,101797881,101791879,101790280,101805197…
GO:0051179	localization	biological_process	0.001707	0.087393	688	3557	2661	15720	101791918,101802044,101797140,101804153,101799545,101798730,101798503,101798666,101799551,101802993,101802567,101800812,101792975,101791509,101800671,101793570,101803717,101791855,101804688,101795642,101801406,101804731,101796526,101791559,101801895,101793408,101802656,101804646,101801324,101802980,101791832,101802542,101793748,101800726,101799303,101802594,101803551,101802404,101802357,101797402…
GO:0044238	primary metabolic process	biological_process	0.0027237	0.13786	1473	3557	6079	15720	101800569,101799519,101797886,101792647,101795664,101799915,101799101,101797583,101790276,101793307,113842634,101802242,101799335,101799297,101794213,106017377,113839711,101800984,101793152,101796056,101798964,101790084,101797601,101791002,101791767,101790142,101791599,101801942,101804112,101792842,101798412,101793739,101796966,101800258,101801013,101792954,101798470,101803700,101796222,101793027…
GO:0005024	transforming growth factor beta-activated receptor activity	molecular_function	0.0028235	0.13973	5	3557	6	15720	1.01802e+44
GO:0005026	transforming growth factor beta receptor activity, type II	molecular_function	0.0028235	0.13973	5	3557	6	15720	1.01802e+44
GO:0006508	proteolysis	biological_process	0.0029802	0.14587	160	3557	575	15720	101802056,113839714,101801915,101793469,101791779,101789988,101803683,101797023,101796891,101792638,101796396,101796523,101804961,101799480,101790867,101805038,101789952,101802065,106015878,101799042,101803071,101800867,101800618,101794624,101803448,101804246,101792943,101793390,101800947,101798156,101795596,101800980,101798897,101804404,101793067,101804004,101794349,101789679,101803168,101805197…
GO:0015370	solute:sodium symporter activity	molecular_function	0.0031773	0.15382	18	3557	40	15720	1.01799e+161
GO:0008152	metabolic process	biological_process	0.0034782	0.16658	1781	3557	7431	15720	101797179,101802594,101790352,101800726,101790919,101797166,101795709,101793133,101799303,101793303,101791012,101790577,101799402,101801349,101793380,113841577,101794049,101793955,101793030,101805369,101801324,101789857,101796523,101797075,101796526,101802375,101789751,101802656,101795512,101802542,101794632,101798135,101805180,101794389,101802980,101798003,101800867,101804885,101798783,101798142…
GO:0071704	organic substance metabolic process	biological_process	0.0036263	0.17182	1531	3557	6334	15720	101796154,101792645,113843752,101794712,101794150,101801493,101800695,101801152,101790412,101793700,101792257,101797308,101793664,101795650,101798674,110354800,101799691,101791392,101795223,101799179,101800416,101802545,101793310,101801666,101797830,101792186,101795021,101797167,101792648,101799032,101791716,101797966,101791373,101804382,101797009,101796258,101793640,101793384,101795750,101789926…
GO:0015081	sodium ion transmembrane transporter activity	molecular_function	0.0038269	0.17942	51	3557	143	15720	113844283,101790280,101799054,101789766,101795586,113845650,101803318,101802370,101804150,101799245,101803831,101793814,101803765,101791666,101794982,101794148,101801257,101793872,101797546,101791855,101795448,101797217,101792038,101795802,101790409,101801053,101800168,101800548,101798937,106019410,101798943,101791865,101802443,101791164,101798680,101794734,101792191,101795678,101791417,106020456…
GO:0016020	membrane	cellular_component	0.0041702	0.19348	1246	3557	5148	15720	101805187,101804467,101796017,106019410,101799607,101793636,101804317,101796981,101799332,101804725,101789515,101804086,101793203,101792047,101799733,101803152,101803884,101797495,101805109,101801229,101802504,101802105,101792262,101797549,101791895,101803907,101794702,101791035,110352536,101795151,101795576,101792572,101794704,113842608,101803377,101804325,101801648,101794795,101797091,101801754…
GO:0016788	hydrolase activity, acting on ester bonds	molecular_function	0.0045322	0.20811	233	3557	821	15720	101791702,101792767,101793233,101794360,101805357,101797140,101793227,101802046,101789426,101790585,101799113,101795921,101794396,101796231,101791242,101790280,101791879,101802993,101790760,101800087,101798054,101791719,101791881,113839786,101801076,101789550,101803873,101793345,101799571,101804342,101794749,101791874,101791753,101799652,101797939,101790863,101800414,101796526,113841271,101800513…
GO:0006801	superoxide metabolic process	biological_process	0.0046415	0.20882	5	3557	7	15720	1.01794e+44
GO:0072593	reactive oxygen species metabolic process	biological_process	0.0046415	0.20882	5	3557	7	15720	1.018e+44
GO:0015293	symporter activity	molecular_function	0.0047714	0.21041	20	3557	48	15720	1.01799e+179
GO:0015294	solute:cation symporter activity	molecular_function	0.0047714	0.21041	20	3557	48	15720	1.01795e+179
GO:0046873	metal ion transmembrane transporter activity	molecular_function	0.0051388	0.22439	153	3557	537	15720	101802464,101798011,101794356,101799116,101791660,101796574,101791164,101805258,110354169,101798680,101799600,101792191,101795349,101790413,101802381,101790409,101789513,101798943,101794982,101803144,101800351,101797546,101798685,101795027,101797665,101801061,101803765,101791716,113845374,101796645,101791666,101799054,101791350,113845650,101790016,113844283,XLOC_116947,101791392,101796167,1018028…
GO:0005938	cell cortex	cellular_component	0.0052631	0.22759	30	3557	80	15720	1.01801e+269
GO:0048870	cell motility	biological_process	0.0056319	0.2389	38	3557	115	15720	101791313,101795960,113841577,101792262,101804498,101789686,101790739,101791922,101789695,101797184,101804502,101801324,101801137,101790294,101801954,101796446,101802803,101800544,101803873,101790738,101790631,101791570,101793814,101796752,101801582,101803192,101797203,101799911,101790960,101791120,101797758,101800293,101801297,101793465,101790723,101792746,101791686,101803310
GO:0051674	localization of cell	biological_process	0.0056319	0.2389	38	3557	115	15720	101803873,101800544,101796752,101801582,101803192,101793814,101790631,101790738,101791570,101800293,101801297,101793465,101790960,101797758,101791120,101797203,101799911,101803310,101791686,101792746,101790723,101795960,101791313,101797184,101804502,101791922,101790739,101789695,101792262,101804498,101789686,113841577,101801324,101802803,101801954,101796446,101801137,101790294
GO:0055085	transmembrane transport	biological_process	0.0058564	0.24608	241	3557	872	15720	101797010,101800548,101795088,106019410,101793202,101804363,101804818,101801206,101792842,101797217,101790294,101792038,101803925,101795313,101791642,101794734,101797068,101800038,101796188,101803794,101797569,101790978,101795678,113839595,101805358,101797802,101802504,101797495,101801917,101801029,101795922,101795664,101803907,101796896,101802242,101804592,101802285,101797914,101794857,101800523…
GO:0016311	dephosphorylation	biological_process	0.0063923	0.26609	42	3557	117	15720	101795139,101794119,101801831,101798567,101791857,101790899,101803245,101802229,113844799,101800901,113843285,101799934,101804802,101796814,101798787,101790817,101800593,101803683,101793568,101802244,101796231,101804335,101792832,101799593,101800946,101789639,101789611,101803221,101792804,101793227,101794360,101801078,101803197,101797633,101794064,101803765,101801363,101802393,101800555,101803894…
GO:0004725	protein tyrosine phosphatase activity	molecular_function	0.0065786	0.27131	38	3557	102	15720	101793568,101803683,101796814,101790817,101800593,101798872,113844799,101802229,101803245,101790899,101798567,101801831,101795139,101794119,101799934,113843285,101800901,101794064,101797633,101803197,101804342,101789550,101803609,101803894,101802393,101792804,101789639,101789611,101803221,101800946,101799593,101792832,101804335,101796231,101801078,101793227,101793533,101791702
GO:0070085	glycosylation	biological_process	0.0069611	0.28445	35	3557	103	15720	101792049,101794604,101793948,101801726,101794712,101798491,101797427,101799805,101800484,101790636,101800656,101797966,101790992,101801430,101797291,101801084,101789489,101796394,101798149,101798493,101793136,101805064,101797310,101794977,101803248,101802631,101804175,101796397,101794128,101802460,101800480,101802079,101797402,101797838,101799214
GO:0005125	cytokine activity	molecular_function	0.007441	0.30129	22	3557	65	15720	1.01792e+197
GO:0019200	carbohydrate kinase activity	molecular_function	0.0078916	0.31247	10	3557	21	15720	1.0179e+89
GO:0009890	negative regulation of biosynthetic process	biological_process	0.0078988	0.31247	22	3557	57	15720	1.10353e+197
GO:0000922	spindle pole	cellular_component	0.0079276	0.31247	10	3557	19	15720	1.0179e+89
GO:0003993	acid phosphatase activity	molecular_function	0.0085441	0.33382	44	3557	117	15720	101790578,101789841,101797112,101799185,101803481,101801420,101796180,101796423,101802348,101791678,101802218,101801831,101798939,101800175,101796995,101805256,101791426,101797207,101799177,101803609,101791719,101803894,101801072,101802993,101799418,101793345,101794429,113840895,101793931,101798006,101791874,101799928,101804140,106014279,101796133,101792767,101798429,101802046,101797708,101805357…
GO:0044237	cellular metabolic process	biological_process	0.0087073	0.33707	1403	3557	5810	15720	101791902,101797338,101805252,101794901,113843285,101804390,101789513,101795149,101789622,113840401,101793696,101795869,101799374,XLOC_123699,101804618,101799214,101797838,113844784,101801278,101794247,101800512,113844167,101799252,101803547,101802743,110353866,101801078,101796906,101791582,101803225,XLOC_116947,101793163,101795140,101796274,101797863,101804811,101791516,101798773,101794178,10179…
GO:0006914	autophagy	biological_process	0.0088471	0.33707	57	3557	193	15720	101797184,101795339,101791187,101795221,101791922,113842846,101804498,101794848,113841577,101799483,101799595,101790019,101796361,101791489,101789535,101798675,101791313,101802803,101793202,101791758,101800475,101789622,101801137,101799155,101791523,101791266,101804695,101801806,101790442,101800097,101802359,101800662,101796645,101795642,101792907,101793025,101794636,101803873,101793244,101798054…
GO:0030695	GTPase regulator activity	molecular_function	0.0088543	0.33707	68	3557	201	15720	101791758,101798953,101797296,101797650,101794187,101791293,101792262,101790296,101800934,101794229,101794116,101802304,101794317,101793812,101801462,101799284,101799482,101799019,101793140,101793808,101803496,113845229,101793533,101792727,101805116,101793361,101791572,101789617,101802211,101802542,101798135,113841885,101802656,101790867,101801324,101795927,101802441,101791458,101790473,101799132…
GO:0022857	transmembrane transporter activity	molecular_function	0.0091291	0.34458	358	3557	1352	15720	101790179,101799245,101804688,101799365,101803831,101802567,101802255,101804168,101800617,101798666,101798503,101791855,101791509,101793570,101792975,101800812,101799090,101798730,101802573,101799545,101790905,113841356,101801369,113841983,101797882,101798293,113841577,101796753,101799483,101796496,101790062,101799303,101802357,101802404,101803551,101799834,101802980,101793748,101797151,101798326…
GO:0022610	biological adhesion	biological_process	0.0093225	0.34797	98	3557	329	15720	101789686,101790644,113841577,101793802,101795323,101802722,113844851,101795302,101793684,106015064,101790413,101803164,101789459,101795145,101794483,101793771,101798326,101790285,XLOC_087707,101799712,101803002,101800739,101795511,101792638,101803029,101801619,101797405,101798876,101801190,101793322,101796081,101800675,101799906,101793814,101804389,101800580,101802255,101798168,101802363,XLOC_00…
GO:0016209	antioxidant activity	molecular_function	0.0094174	0.34797	18	3557	47	15720	1.01797e+161
GO:0004984	olfactory receptor activity	molecular_function	0.0094576	0.34797	6	3557	9	15720	1.01799e+53
GO:0051649	establishment of localization in cell	biological_process	0.0095313	0.34797	205	3557	756	15720	101797919,101793025,101789464,110352043,101801582,101803192,101793244,101790055,113841665,113842133,101800497,101794053,101801345,101800166,101794415,101796975,101799738,101795721,101796882,101799979,101792941,101804315,101802356,101789695,101797184,101802525,101791313,113840914,101794686,101795544,113841883,101803752,101801832,101791523,101794870,101795037,101801137,101801879,101791758,101798937…
GO:0071203	WASH complex	cellular_component	0.010003	0.36221	9	3557	18	15720	1.13845e+80
GO:0006486	protein glycosylation	biological_process	0.01027	0.36457	34	3557	102	15720	1.018e+305
GO:0043413	macromolecule glycosylation	biological_process	0.01027	0.36457	34	3557	102	15720	1.01805e+305
GO:0044260	cellular macromolecule metabolic process	biological_process	0.010313	0.36457	1140	3557	4697	15720	101794213,101799297,106017377,113839711,101799335,101791002,101791767,101798964,101793152,101796056,101799101,101795664,101799519,101797886,101800569,113842634,101802242,101793307,101797583,113845552,101803700,101794935,101793027,101798470,101805154,101797881,101795726,101804452,101794107,101797149,101798412,101804112,101791599,101790142,101801942,101800258,101801013,101792954,101796966,101804342…
GO:0007266	Rho protein signal transduction	biological_process	0.010955	0.3812	25	3557	59	15720	1.01802e+224
GO:0035023	regulation of Rho protein signal transduction	biological_process	0.010955	0.3812	25	3557	59	15720	1.01793e+224
GO:0008081	phosphoric diester hydrolase activity	molecular_function	0.012238	0.41866	29	3557	75	15720	1.01797e+260
GO:0004721	phosphoprotein phosphatase activity	molecular_function	0.012245	0.41866	41	3557	117	15720	101798872,101803683,101793568,101796814,101800593,101790817,113843285,101800901,101795927,101799934,101801831,101794119,101795139,101798567,101803245,101790899,113844799,101802229,101802393,101803894,101803609,101789550,113839711,101804342,101797633,101803197,101799571,101794064,101791702,101793227,101793533,101801078,101796231,101792832,101804335,101800946,101799593,101792804,101803221,101789611…
GO:0051641	cellular localization	biological_process	0.012334	0.41866	229	3557	853	15720	101793025,101797919,101801582,101803192,110352043,101789464,113841665,101793244,101790055,101800497,113842133,101790558,101794053,101796975,101794415,101800166,101801345,101799738,101796882,101799475,101795721,101802356,101804315,101792941,101799979,101797184,101802525,101789695,101794686,113840914,101791313,101801832,101803752,113841883,101795544,101801137,101795037,101794870,101791523,101798937…
GO:0009288	bacterial-type flagellum	cellular_component	0.012407	0.41866	16	3557	39	15720	1.01798e+143
GO:0072330	monocarboxylic acid biosynthetic process	biological_process	0.013154	0.44051	18	3557	47	15720	1.01793e+161
GO:0019867	outer membrane	cellular_component	0.013391	0.44488	52	3557	167	15720	101792387,101803520,XLOC_014805,101802656,101798937,101795088,101795193,101798326,101801879,101802229,101792168,101790163,101803204,101799185,110351557,101802247,101789535,101801229,101801336,101803513,101797569,101791922,101797884,101798249,101790439,101796868,101792204,101800821,101798897,101802664,106017786,101791120,101791051,101798621,101801907,101804741,101801017,101804763,101801345,1018041…
GO:0007155	cell adhesion	biological_process	0.013498	0.44488	94	3557	318	15720	101798831,101798678,101793306,101803871,101799153,101791922,101801378,101792438,101805109,101790578,101789841,101791313,101800637,101791924,101799185,101790294,101804706,101792608,101793202,101798937,101792510,101801954,101800475,101804887,101792424,101792362,101803383,101791570,101802061,101801582,101790765,101802995,101793152,101801046,101793447,113845148,101796323,101800346,101792746,101790960…
GO:0008158	hedgehog receptor activity	molecular_function	0.013584	0.44488	8	3557	14	15720	1.018e+71
GO:0070566	adenylyltransferase activity	molecular_function	0.013907	0.45213	8	3557	15	15720	1.01805e+71
GO:0009101	glycoprotein biosynthetic process	biological_process	0.014032	0.45288	35	3557	107	15720	101801726,101794712,101792373,101798491,101797427,101792049,101793948,101794604,101797291,101801084,101801430,101800484,101800656,101790636,101797966,101790992,101805064,101794977,101797310,101802631,101803248,101789489,101796394,101798149,101798493,101793136,101802079,101797402,101797838,101799214,101804175,101796397,101794128,101802460,101800480
GO:0006811	ion transport	biological_process	0.01444	0.46232	295	3557	1105	15720	101802582,101798621,101796705,101797708,101796007,101790016,101792430,101795250,XLOC_116947,101803307,101804811,101800351,101797546,101798685,101795832,101790424,101797665,101796645,113845374,101798773,101791102,101791164,101799874,101792191,101792085,101795349,110352461,101789513,101798943,101801892,101790409,101802794,101799116,113844431,101791660,101802145,101805326,101797190,101799738,1017978…
GO:0006633	fatty acid biosynthetic process	biological_process	0.014532	0.46232	17	3557	44	15720	1.01796e+152
GO:0007010	cytoskeleton organization	biological_process	0.015853	0.50077	145	3557	523	15720	101803225,101801913,101796085,101797266,101797471,101799960,101800458,101794712,101796324,101791582,101796081,101804735,101796752,101791716,101790829,101797439,101796770,101801850,101795814,101799439,101804375,106018440,101791266,101797759,101794959,101797504,101792866,101790557,113843447,101801047,101789868,101804258,101803867,101803929,101801189,101798318,101805286,101802511,101799475,101789967…
GO:0009100	glycoprotein metabolic process	biological_process	0.016482	0.51699	35	3557	108	15720	101792049,101793948,101794604,101798491,101797427,101794712,101792373,101801726,101790992,101797966,101800656,101790636,101800484,101797291,101801084,101801430,101793136,101798493,101798149,101789489,101796394,101802631,101803248,101797310,101794977,101805064,101800480,101802460,101796397,101794128,101804175,101799214,101797402,101797838,101802079
GO:0007608	sensory perception of smell	biological_process	0.016933	0.52741	6	3557	10	15720	1.06016e+53
GO:0016043	cellular component organization	biological_process	0.017513	0.53589	394	3557	1557	15720	101799562,101797114,101798471,101790723,101797411,101793233,101800366,101795780,101789958,101802028,101795412,113843902,101802289,101796843,101803359,113841693,101803322,101796614,101794492,101789796,101801434,110352128,101798054,101793368,101802803,101804800,101796446,101792363,101795123,101802101,101789976,101801559,101797775,101803248,101793081,113841271,101790442,101799749,101801740,113840217…
GO:0034702	ion channel complex	cellular_component	0.017566	0.53589	11	3557	22	15720	1.01802e+98
GO:0034703	cation channel complex	cellular_component	0.017566	0.53589	11	3557	22	15720	1.01795e+98
GO:0006470	protein dephosphorylation	biological_process	0.017853	0.53808	36	3557	102	15720	101796814,101790817,101800593,101803683,101793568,101799934,101800901,113843285,101790899,101803245,113844799,101802229,101794119,101795139,101801831,101798567,101789550,101802393,101803609,101803894,101794064,101803765,101803197,101797633,101793227,101794360,101801078,101799593,101800946,101803221,101789611,101789639,101792804,101796231,101804335,101792832
GO:0031012	extracellular matrix	cellular_component	0.01788	0.53808	60	3557	189	15720	101797624,101804861,101792158,101798261,101796877,101797716,101794509,101791495,101803448,101793886,101803992,101802059,101791383,101803486,101794528,101790084,101801300,101799212,101799178,101798298,101798488,101795189,101794349,101793589,101799716,101800728,101799887,101799393,101795981,101790276,101799805,101790574,101802263,101792062,101792438,101791894,101804155,101793782,101795678,101791742…
GO:0006996	organelle organization	biological_process	0.018532	0.5496	251	3557	960	15720	101802244,101798459,101791425,101791313,101794842,101800934,101803278,101800132,113842846,101798240,101789527,101795204,101796331,101797396,101790292,101798427,101804991,101795853,101801806,101798937,101803245,101793160,101801954,101801496,101797319,101801137,101795139,101802930,101799719,101794062,101791523,101800497,101790283,101797124,101800243,101803192,101801582,101793931,101799890,101802511…
GO:0008373	sialyltransferase activity	molecular_function	0.018599	0.5496	10	3557	21	15720	1.01795e+89
GO:0042592	homeostatic process	biological_process	0.018633	0.5496	56	3557	186	15720	101792589,101804947,101794364,110354120,101800793,101797053,101800812,101796880,101799418,101794636,113840253,113843886,101793470,101803412,101795377,101800818,101797692,101792572,101802922,101797411,101792353,101793907,101797006,101797341,101794852,101789451,101800563,101802868,101796692,101790062,101804453,101790326,101799990,101801059,101797686,101799116,101793427,113844431,101801034,101794211…
GO:0048037	cofactor binding	molecular_function	0.019	0.55676	92	3557	325	15720	101793303,101803853,101799096,101801278,101790127,101801890,101802594,101802374,101802891,101799363,101794049,101800827,101799735,101792259,101793380,101803778,101793308,101794672,101805369,106015550,101803071,101795486,101804192,101793387,101794821,101802413,101804168,101796599,101799177,101804455,101804610,101795589,101792808,101796508,101793734,101799245,101795208,110353069,101794178,101792589…
GO:0030258	lipid modification	biological_process	0.019206	0.55813	10	3557	23	15720	1.01789e+89
GO:0010558	negative regulation of macromolecule biosynthetic process	biological_process	0.019548	0.55813	20	3557	54	15720	1.01805e+179
GO:0031327	negative regulation of cellular biosynthetic process	biological_process	0.019548	0.55813	20	3557	54	15720	1.0179e+179
GO:2000113	negative regulation of cellular macromolecule biosynthetic process	biological_process	0.019548	0.55813	20	3557	54	15720	1.0179e+179
GO:0016071	mRNA metabolic process	biological_process	0.020447	0.57158	62	3557	211	15720	101802743,101804742,101793955,101800147,101804498,101795413,101792262,101793027,101795221,101797086,101795339,101797881,101791730,101804258,101796361,101800595,101799116,101792801,101802853,101801137,101791740,101804278,101800548,101798847,101802587,101797481,101792469,101790212,113843285,101795385,101791678,101802080,113839711,101802940,113840233,101802017,101805223,101805298,101791965,101791717…
GO:0020012	evasion or tolerance of host immune response	biological_process	0.020661	0.57158	8	3557	15	15720	1.01797e+71
GO:0051805	evasion or tolerance of immune response of other organism involved in symbiotic interaction	biological_process	0.020661	0.57158	8	3557	15	15720	1.06019e+71
GO:0052564	response to immune response of other organism involved in symbiotic interaction	biological_process	0.020661	0.57158	8	3557	15	15720	1.01795e+71
GO:0052572	response to host immune response	biological_process	0.020661	0.57158	8	3557	15	15720	1.01795e+71
GO:0016567	protein ubiquitination	biological_process	0.021457	0.58994	20	3557	56	15720	1.01798e+179
GO:0065008	regulation of biological quality	biological_process	0.021646	0.59147	151	3557	562	15720	101790896,101791313,101794211,101798851,101803278,101804453,101790326,101797563,101792756,101796331,101799772,101801279,101800475,101801879,101803675,101791523,101803903,101801137,101802995,101796880,101798431,101797618,101801582,101799984,101791534,101793907,101799475,101803412,101793470,101794662,101802922,113844431,101801034,101799116,101797742,101799990,101804202,101796574,101795715,106015506…
GO:0017153	sodium:dicarboxylate symporter activity	molecular_function	0.021968	0.59662	6	3557	10	15720	1.0179e+53
GO:0008443	phosphofructokinase activity	molecular_function	0.02229	0.6017	8	3557	18	15720	1.01795e+71
GO:0045934	negative regulation of nucleobase-containing compound metabolic process	biological_process	0.023189	0.6081	16	3557	42	15720	1.0179e+143
GO:0051172	negative regulation of nitrogen compound metabolic process	biological_process	0.023189	0.6081	16	3557	42	15720	1.01791e+143
GO:0008324	cation transmembrane transporter activity	molecular_function	0.023296	0.6081	227	3557	862	15720	113842972,101804947,101796237,101799039,101799882,101800523,101803318,101799418,101801936,101797543,101794148,101795243,101797601,113842963,101801917,101792647,101795586,101802285,101792835,101802242,101799267,101799400,101789766,101797341,106020456,101790296,101791417,101795678,101797802,101795138,101793369,101797495,101804160,101795419,101800548,101797010,101795088,101793202,106019410,101804363…
GO:0003873	6-phosphofructo-2-kinase activity	molecular_function	0.023543	0.6081	7	3557	15	15720	1.01795e+62
GO:0006000	fructose metabolic process	biological_process	0.023543	0.6081	7	3557	15	15720	1.01791e+62
GO:0006631	fatty acid metabolic process	biological_process	0.023603	0.6081	29	3557	88	15720	1.01805e+260
GO:0007265	Ras protein signal transduction	biological_process	0.02362	0.6081	28	3557	72	15720	1.01802e+251
GO:0046578	regulation of Ras protein signal transduction	biological_process	0.02362	0.6081	28	3557	72	15720	1.01791e+251
GO:0003725	double-stranded RNA binding	molecular_function	0.024275	0.62139	3	3557	4	15720	1.01791e+26
GO:0015075	ion transmembrane transporter activity	molecular_function	0.025055	0.63132	299	3557	1137	15720	101801257,101801434,101797014,101798054,101790779,101794636,101802370,101803359,101802028,101793814,101798659,113842050,101790362,101800818,101799562,101790280,101802371,101796166,101794580,101804473,101800939,101803639,101798169,101804155,101789988,101792423,113839590,101795927,101789976,101797418,113841271,101793492,101795123,101798705,101790519,101797183,101800555,101797601,101799418,101797543…
GO:0022804	active transmembrane transporter activity	molecular_function	0.025191	0.63132	64	3557	210	15720	101804688,101795832,101790424,101791666,101803765,101793814,101794982,101800617,101797164,101791509,101791402,101800818,101796212,101790905,101794243,101796007,101802252,101801649,101793802,101802330,101805326,101802794,101794356,101804791,101804473,101799116,101802357,101803214,101802999,101795355,101798943,101791164,101793053,101797091,101805258,101804150,101799625,101803318,101804947,101794148…
GO:0046907	intracellular transport	biological_process	0.025298	0.63132	176	3557	660	15720	101802664,101803987,101805325,101794995,101791582,101791910,101801726,101799911,101803982,101791120,101802582,101793597,101790586,101794129,101795022,101796085,101803560,101800544,101802651,101793444,101795028,101797164,101801316,101800440,101792907,101801190,101790872,101790145,101799874,101790072,101790470,101803861,XLOC_123728,101795145,101800575,101796141,101803019,101804618,101792263,1018044…
GO:0005102	receptor binding	molecular_function	0.025328	0.63132	154	3557	599	15720	101802101,110351183,101805180,101798326,101794837,101804530,113844894,101790141,101790442,101799749,101802521,101802891,101800933,101790439,101803013,101804498,101789686,101790352,101800064,101796950,101805283,101790194,101802371,101802057,101799545,101797203,101794139,101797140,101789810,101800424,101793814,101803831,101802567,101795946,101800742,101800620,101803237,101798561,101804317,101791218…
GO:0045892	negative regulation of transcription, DNA-dependent	biological_process	0.025597	0.63132	15	3557	39	15720	1.01802e+134
GO:0051253	negative regulation of RNA metabolic process	biological_process	0.025597	0.63132	15	3557	39	15720	1.01791e+134
GO:0043531	ADP binding	molecular_function	0.026026	0.63132	13	3557	32	15720	1.01798e+116
GO:0032446	protein modification by small protein conjugation	biological_process	0.026086	0.63132	20	3557	57	15720	1.0179e+179
GO:0016757	transferase activity, transferring glycosyl groups	molecular_function	0.026211	0.63132	90	3557	320	15720	101796394,101797580,101795486,101801173,101798493,101802041,101804390,101793136,101798194,101805064,101797310,101803248,101804175,101789724,101802460,101794525,101802079,101803867,101797838,101797402,101793479,101799214,101797005,101790290,101794604,101801726,101789451,101798621,101797428,101794712,101797427,113845144,113839960,101799262,101800484,101798379,101790636,101790002,101797966,113843902…
GO:0006928	cellular component movement	biological_process	0.026217	0.63132	69	3557	236	15720	101790739,101790860,101796753,113841577,101789686,101804498,101791489,113844784,101796446,XLOC_123728,101802803,101793958,101804627,101793081,101801324,101801170,101790072,101798515,101793814,101796752,113843947,101790738,101800544,101803873,101798607,101791686,101803310,101789986,101803358,101790723,101791470,101790443,101797203,101799911,101791120,101797758,101789695,101791922,101797184,1018045…
GO:0005215	transporter activity	molecular_function	0.026222	0.63132	400	3557	1554	15720	101793748,101797151,101798698,101798326,101791832,101799834,101802980,101801324,101797091,101801932,113841446,101802656,101793408,101791559,101801895,101796496,101790062,101796753,101799483,113841577,101802357,101797402,101802404,101803551,101799303,101798730,101799545,101790905,101802573,101799090,101798293,113841356,101801369,101797882,113841983,101789852,101801406,101803831,101790179,101804688…
GO:0022891	substrate-specific transmembrane transporter activity	molecular_function	0.026792	0.63766	310	3557	1184	15720	101794429,101800102,101791859,101803066,101802519,101795272,101789483,101799890,101791534,101804150,101794209,101801281,101793907,101804100,101802617,101790576,101799077,101804018,101796306,101804284,106017513,101799702,101799138,101798116,101789725,101802830,101800588,101801339,101790326,101802077,101804702,101804531,101793984,101797563,101797430,101789865,101791865,101802443,101793464,101789472…
GO:0004784	superoxide dismutase activity	molecular_function	0.026915	0.63766	5	3557	8	15720	1.01801e+44
GO:0016721	oxidoreductase activity, acting on superoxide radicals as acceptor	molecular_function	0.026915	0.63766	5	3557	8	15720	1.01791e+44
GO:0070972	protein localization to endoplasmic reticulum	biological_process	0.02728	0.63956	17	3557	46	15720	1.13845e+152
GO:0008134	transcription factor binding	molecular_function	0.027524	0.63956	41	3557	138	15720	101794702,101797203,101797341,101791582,101791766,101800293,101791432,101795664,101805286,113840518,101795732,101789950,101801565,101795650,101795285,101801579,101800416,101798380,101804517,101793310,101799670,101789637,101794352,101800097,101799296,113842302,101797396,101801137,101789515,101791758,101801879,101800726,101791313,101790644,101789686,101798240,113841577,101797184,101804096,101791922…
GO:0005326	neurotransmitter transporter activity	molecular_function	0.027635	0.63956	11	3557	26	15720	1.01794e+98
GO:0005328	neurotransmitter:sodium symporter activity	molecular_function	0.027635	0.63956	11	3557	26	15720	1.0602e+98
GO:0043093	cytokinesis by binary fission	biological_process	0.027788	0.63956	21	3557	67	15720	1.06017e+188
GO:0005669	transcription factor TFIID complex	cellular_component	0.027901	0.63956	9	3557	25	15720	1.01794e+80
GO:0006955	immune response	biological_process	0.028001	0.63956	59	3557	211	15720	101794837,101791832,101793758,101797231,101798362,101803777,110351183,101802101,101791569,101789503,101804467,101794549,101790442,101802361,101790141,101789486,101797713,101802072,101790439,101793792,101803013,101803817,101802521,101794580,101790237,101797425,101798872,110353607,101799123,101795038,101805283,101805174,101793533,101802582,101800938,101798321,101797203,101800542,101804010,101790497…
GO:0016868	intramolecular transferase activity, phosphotransferases	molecular_function	0.028293	0.6408	7	3557	14	15720	1.01795e+62
GO:0046834	lipid phosphorylation	biological_process	0.028487	0.6408	4	3557	6	15720	1.01792e+35
GO:0046854	phosphatidylinositol phosphorylation	biological_process	0.028487	0.6408	4	3557	6	15720	1.01792e+35
GO:0015171	amino acid transmembrane transporter activity	molecular_function	0.029584	0.65173	13	3557	32	15720	1.01796e+116
GO:0032065	cortical protein anchoring	biological_process	0.029729	0.65173	7	3557	13	15720	1.01804e+62
GO:0051220	cytoplasmic sequestering of protein	biological_process	0.029729	0.65173	7	3557	13	15720	1.01794e+62
GO:0051224	negative regulation of protein transport	biological_process	0.029729	0.65173	7	3557	13	15720	1.01794e+62
GO:0060589	nucleoside-triphosphatase regulator activity	molecular_function	0.02981	0.65173	78	3557	252	15720	101791572,101800417,101793361,101789617,101802211,101794317,101802304,101799284,101801462,101793812,113845229,101803496,101793808,101793140,101799019,101799482,101805116,101792727,101791061,101796882,101793533,101802356,101790296,101792262,101794229,101800934,101794116,101791740,101798953,101791758,101797296,101791293,101796262,101797650,101794187,101804628,101800028,101805163,101797966,101789707…
GO:0003779	actin binding	molecular_function	0.029977	0.65173	107	3557	379	15720	101799960,101800458,101805174,101797471,101802046,101790808,101796324,101800366,101794712,101797266,101801913,101797439,101800812,101798783,101797872,113843902,101791716,101804735,110351433,101799670,101802289,101790350,101803248,101790141,113840217,101797504,101790666,101790442,101793468,101793771,101804062,101792363,101799439,101795814,101804375,101804258,101792566,101797871,101804324,101789868…
GO:0016616	oxidoreductase activity, acting on the CH-OH group of donors, NAD or NADP as acceptor	molecular_function	0.029997	0.65173	40	3557	133	15720	101794341,101802617,101792207,101797354,101789473,101803570,101791617,101795551,101797140,101801152,110352536,101800594,101801271,101795208,101800524,101793734,101789809,101792808,101795589,101804610,101790142,101802413,101796981,101795486,101791596,101805369,101794999,101800610,101803781,101803778,101796222,101794049,101803586,101794290,101802594,101803853,101793303,101790127,101801278,101800525
GO:0030151	molybdenum ion binding	molecular_function	0.03074	0.66242	6	3557	11	15720	1.01804e+53
GO:0005164	tumor necrosis factor receptor binding	molecular_function	0.030935	0.66242	6	3557	13	15720	1.01802e+53
GO:0032813	tumor necrosis factor receptor superfamily binding	molecular_function	0.030935	0.66242	6	3557	13	15720	1.01798e+53
GO:0005549	odorant binding	molecular_function	0.031195	0.66351	6	3557	11	15720	1.01799e+53
GO:0051056	regulation of small GTPase mediated signal transduction	biological_process	0.031501	0.66351	31	3557	83	15720	1.01802e+278
GO:0006777	Mo-molybdopterin cofactor biosynthetic process	biological_process	0.031581	0.66351	9	3557	21	15720	1.01804e+80
GO:0019720	Mo-molybdopterin cofactor metabolic process	biological_process	0.031581	0.66351	9	3557	21	15720	1.01797e+80
GO:0031324	negative regulation of cellular metabolic process	biological_process	0.031774	0.66441	22	3557	63	15720	1.01801e+197
GO:0007020	microtubule nucleation	biological_process	0.032839	0.67361	5	3557	8	15720	1.01793e+44
GO:0010968	regulation of microtubule nucleation	biological_process	0.032839	0.67361	5	3557	8	15720	1.0179e+44
GO:0090063	positive regulation of microtubule nucleation	biological_process	0.032839	0.67361	5	3557	8	15720	1.01796e+44
GO:0012505	endomembrane system	cellular_component	0.033034	0.67361	96	3557	333	15720	101800726,101797742,101804473,101802404,101799116,101794580,106015064,XLOC_059473,101793955,101800746,101792755,101799839,101804155,101801305,101799712,101798995,101790666,101796553,101797580,101789513,113840401,XLOC_119286,113839786,101794492,101800671,101804811,101793570,101802651,101799245,113843947,101800440,110353069,101795425,101803765,101793911,101796154,101804741,113839960,101800695,10179…
GO:0044448	cell cortex part	cellular_component	0.033465	0.67361	23	3557	67	15720	1.01801e+206
GO:0051495	positive regulation of cytoskeleton organization	biological_process	0.033561	0.67361	9	3557	21	15720	1.01797e+80
GO:0006614	SRP-dependent cotranslational protein targeting to membrane	biological_process	0.033682	0.67361	15	3557	40	15720	1.01803e+134
GO:0045047	protein targeting to ER	biological_process	0.033682	0.67361	15	3557	40	15720	1.01801e+134
GO:0072599	establishment of protein localization to endoplasmic reticulum	biological_process	0.033682	0.67361	15	3557	40	15720	1.01793e+134
GO:0043190	ATP-binding cassette (ABC) transporter complex	cellular_component	0.033726	0.67361	4	3557	6	15720	1.01799e+35
GO:0030908	protein splicing	biological_process	0.034118	0.6784	3	3557	3	15720	1.0179e+26
GO:0005199	structural constituent of cell wall	molecular_function	0.035414	0.69593	3	3557	4	15720	1.018e+26
GO:0000975	regulatory region DNA binding	molecular_function	0.035468	0.69593	9	3557	21	15720	1.018e+80
GO:0001067	regulatory region nucleic acid binding	molecular_function	0.035468	0.69593	9	3557	21	15720	1.01796e+80
GO:0007156	homophilic cell adhesion	biological_process	0.036148	0.70602	26	3557	72	15720	101805109,101793447,101793684,101802995,101801046,101793802,101793306,101803029,101799153,101790765,101802722,101800739,101803002,101797599,113845144,101789534,XLOC_092963,101795145,101803164,101790294,113845148,101792510,XLOC_087707,101798607,101793771,101798937
GO:0004177	aminopeptidase activity	molecular_function	0.036342	0.70602	10	3557	25	15720	1.01791e+89
GO:0070925	organelle assembly	biological_process	0.036458	0.70602	27	3557	88	15720	1.01797e+242
GO:0003723	RNA binding	molecular_function	0.037124	0.70968	159	3557	603	15720	101791730,101802885,101799354,101801696,101797149,101805032,101794848,101795413,101801167,101798102,101797086,101789441,101798470,101793027,101790968,101804883,101801013,101800444,101803126,101799296,101805046,101796198,101789515,101800548,101801942,101790878,101792961,101791599,106014291,101799657,101805378,101794148,101798380,113842963,101796239,101795201,101795053,101799297,101802080,101803021…
GO:0001539	ciliary or bacterial-type flagellar motility	biological_process	0.037569	0.70968	11	3557	28	15720	1.01793e+98
GO:0071973	bacterial-type flagellar cell motility	biological_process	0.037569	0.70968	11	3557	28	15720	1.018e+98
GO:0046488	phosphatidylinositol metabolic process	biological_process	0.037583	0.70968	28	3557	86	15720	1.01802e+251
GO:0051701	interaction with host	biological_process	0.037697	0.70968	52	3557	171	15720	101798431,101802255,101795243,101800226,101802995,101794305,101805457,101797816,101799984,101802761,101799292,101794122,101799906,101795186,101797618,101791702,106014314,101802732,101795623,101799424,101799113,101794725,101804763,101803506,101791030,101795960,101798851,101796126,101796183,101790644,101789924,101798249,101804498,101797884,101794832,101796574,101800035,101799990,101791677,113842398…
GO:0005088	Ras guanyl-nucleotide exchange factor activity	molecular_function	0.037868	0.70968	27	3557	72	15720	1.01793e+242
GO:0005089	Rho guanyl-nucleotide exchange factor activity	molecular_function	0.037868	0.70968	27	3557	72	15720	1.01801e+242
GO:0015296	anion:cation symporter activity	molecular_function	0.038463	0.70968	6	3557	11	15720	1.01801e+53
GO:0070011	peptidase activity, acting on L-amino acid peptides	molecular_function	0.038973	0.70968	234	3557	908	15720	101794564,101797476,101804080,101804502,101803700,101794111,101793568,101805460,101800852,101804218,101802676,101798993,101798052,101803884,101802504,101797199,101800548,101791354,101797217,101794263,101794734,101804947,101803485,101802103,101790796,101791397,113840330,101794069,101795973,101802983,101802175,101800278,101802093,101790084,101800877,101802059,101803992,101795243,101798911,101792647…
GO:0000917	barrier septum assembly	biological_process	0.039345	0.70968	21	3557	69	15720	1.01793e+188
GO:0032506	cytokinetic process	biological_process	0.039345	0.70968	21	3557	69	15720	1.01793e+188
GO:0090529	cell septum assembly	biological_process	0.039345	0.70968	21	3557	69	15720	1.01794e+188
GO:0005343	organic acid:sodium symporter activity	molecular_function	0.039413	0.70968	7	3557	14	15720	1.01803e+62
GO:0009892	negative regulation of metabolic process	biological_process	0.039538	0.70968	26	3557	77	15720	1.01791e+233
GO:0051189	prosthetic group metabolic process	biological_process	0.039917	0.70968	11	3557	27	15720	1.01798e+98
GO:0004112	cyclic-nucleotide phosphodiesterase activity	molecular_function	0.040345	0.70968	15	3557	36	15720	1.018e+134
GO:0055114	oxidation-reduction process	biological_process	0.040463	0.70968	261	3557	1038	15720	101797428,101798066,101794852,101801152,101804464,101805333,113845289,101803074,101799716,101792207,101799665,101799844,101804455,101791961,101801061,101799021,101794672,101803778,101789879,101795932,101794959,101802239,101790562,101798194,101802033,101790127,101802912,101793479,101804258,101801759,101792862,101803241,101799735,101804202,101802248,101799380,101800674,101791617,101795507,101805286…
GO:0019203	carbohydrate phosphatase activity	molecular_function	0.040828	0.70968	3	3557	4	15720	1.1384e+26
GO:0042132	fructose 1,6-bisphosphate 1-phosphatase activity	molecular_function	0.040828	0.70968	3	3557	4	15720	1.018e+26
GO:0050308	sugar-phosphatase activity	molecular_function	0.040828	0.70968	3	3557	4	15720	1.01803e+26
GO:0003854	3-beta-hydroxy-delta5-steroid dehydrogenase activity	molecular_function	0.040995	0.70968	10	3557	24	15720	1.01802e+89
GO:0016229	steroid dehydrogenase activity	molecular_function	0.040995	0.70968	10	3557	24	15720	1.01794e+89
GO:0033764	steroid dehydrogenase activity, acting on the CH-OH group of donors, NAD or NADP as acceptor	molecular_function	0.040995	0.70968	10	3557	24	15720	1.01792e+89
GO:0032886	regulation of microtubule-based process	biological_process	0.041333	0.70968	12	3557	30	15720	1.01796e+107
GO:0070507	regulation of microtubule cytoskeleton organization	biological_process	0.041333	0.70968	12	3557	30	15720	1.01805e+107
GO:0010941	regulation of cell death	biological_process	0.041352	0.70968	33	3557	107	15720	1.01795e+296
GO:0042981	regulation of apoptotic process	biological_process	0.041352	0.70968	33	3557	107	15720	1.01803e+296
GO:0043067	regulation of programmed cell death	biological_process	0.041352	0.70968	33	3557	107	15720	1.018e+296
GO:0012506	vesicle membrane	cellular_component	0.041395	0.70968	20	3557	56	15720	1.01801e+179
GO:0016705	oxidoreductase activity, acting on paired donors, with incorporation or reduction of molecular oxygen	molecular_function	0.041427	0.70968	47	3557	166	15720	101797037,101796785,101804496,101790038,101789879,101798194,113839852,101790142,101792573,101795089,101799374,101802594,101799795,101794247,101791330,101804206,101793000,101804640,101800674,101794074,101799380,101802395,101800755,101800644,101797494,101799716,101801643,101804011,101803666,101802617,110351193,101792390,101791001,101793352,101789627,101802679,101799765,101790057,101789809,101792808…
GO:0006397	mRNA processing	biological_process	0.042767	0.71123	51	3557	180	15720	101802017,113840233,101805223,101805298,113839711,101791120,101801794,101802046,101799122,101797323,101799885,101790836,101801189,101795377,101795922,101805286,101791717,101795151,101790586,101804993,101791242,101792049,XLOC_116947,101797459,101790146,101791730,101797881,101799116,101800595,101796361,101804258,101795413,101792262,101804498,101800147,101793955,101804742,101795339,101797086,1017952…
GO:0005929	cilium	cellular_component	0.043147	0.71123	23	3557	73	15720	1.01791e+206
GO:0031514	motile cilium	cellular_component	0.043147	0.71123	23	3557	73	15720	1.01792e+206
GO:0034593	phosphatidylinositol bisphosphate phosphatase activity	molecular_function	0.043215	0.71123	5	3557	10	15720	1.01801e+44
GO:0034596	phosphatidylinositol phosphate 4-phosphatase activity	molecular_function	0.043215	0.71123	5	3557	10	15720	1.01792e+44
GO:0034597	phosphatidylinositol-4,5-bisphosphate 4-phosphatase activity	molecular_function	0.043215	0.71123	5	3557	10	15720	1.01805e+44
GO:0046839	phospholipid dephosphorylation	biological_process	0.043215	0.71123	5	3557	10	15720	1.01802e+44
GO:0046856	phosphatidylinositol dephosphorylation	biological_process	0.043215	0.71123	5	3557	10	15720	1.01802e+44
GO:0052866	phosphatidylinositol phosphate phosphatase activity	molecular_function	0.043215	0.71123	5	3557	10	15720	1.01805e+44
GO:0019954	asexual reproduction	biological_process	0.043224	0.71123	24	3557	81	15720	1.018e+215
GO:0004114	3',5'-cyclic-nucleotide phosphodiesterase activity	molecular_function	0.043274	0.71123	14	3557	33	15720	1.018e+125
GO:0005173	stem cell factor receptor binding	molecular_function	0.043499	0.71141	5	3557	8	15720	1.01799e+44
GO:0010646	regulation of cell communication	biological_process	0.043742	0.71141	65	3557	212	15720	101790586,101789870,101790194,101796890,101795353,101795650,101797308,101792679,101792204,101789451,113842727,101802761,101805163,101797167,101800028,101804628,101801697,101793475,101791846,101798135,101795927,101791458,101791559,101790867,101802656,101804540,101795713,101794917,101804406,101789988,101797884,101802743,101794832,101796218,101804791,101792263,101793376,101801462,101802304,101794317…
GO:0005342	organic acid transmembrane transporter activity	molecular_function	0.044218	0.71141	19	3557	53	15720	1.01796e+170
GO:0046943	carboxylic acid transmembrane transporter activity	molecular_function	0.044218	0.71141	19	3557	53	15720	1.01801e+170
GO:0071840	cellular component organization or biogenesis	biological_process	0.044278	0.71141	414	3557	1671	15720	101799776,101801392,101795339,101800563,101802677,101792262,101805412,101802247,101790883,101793203,101793218,101803884,101799508,101804461,101796775,101795088,101802583,101804818,101796029,101801240,101791059,101802850,101790294,101801342,101790911,101801732,101796198,101797619,101796017,101804656,101795944,101799760,101804325,101790796,101801687,101804624,101801798,101799001,101803992,101792274…
GO:0032505	reproduction of a single-celled organism	biological_process	0.044288	0.71141	21	3557	70	15720	1.06017e+188
GO:0005085	guanyl-nucleotide exchange factor activity	molecular_function	0.044403	0.71141	39	3557	112	15720	101805163,101797966,101802761,101789707,101804628,101800028,101802211,101801697,101795353,101790586,101792679,101802304,101797308,101805116,101792727,101793533,101793140,101803496,101799019,101796366,101794917,101794229,101795713,101800934,101795323,101794832,101802743,113839932,101790296,101793376,101798135,101798953,101791293,101791458,101795927,101797650,101794187,101802656,101797296
GO:0022890	inorganic cation transmembrane transporter activity	molecular_function	0.044593	0.71189	192	3557	736	15720	101804702,101804531,101801623,101798634,101790326,101796167,101802830,101800588,101792119,101795544,101799138,101803903,101795802,101802942,101803445,101801053,101800475,101799556,101800168,101798937,101791865,101802443,101792424,101801500,101789472,101796808,101797563,101797430,101789865,101790631,101791040,101804150,101796332,101789483,101795272,101799890,101802519,113841465,101793872,110353724…
GO:0019318	hexose metabolic process	biological_process	0.044857	0.71355	19	3557	58	15720	1.01804e+170
GO:0016480	negative regulation of transcription from RNA polymerase III promoter	biological_process	0.045868	0.72614	2	3557	2	15720	1.01805e+17
GO:0030658	transport vesicle membrane	cellular_component	0.046104	0.72614	15	3557	40	15720	1.01804e+134
GO:0005272	sodium channel activity	molecular_function	0.046205	0.72614	10	3557	23	15720	1.01799e+89
GO:0030683	evasion or tolerance by virus of host immune response	biological_process	0.046301	0.72614	7	3557	14	15720	1.01798e+62
GO:0005083	small GTPase regulator activity	molecular_function	0.046776	0.72954	31	3557	87	15720	1.018e+278
GO:0003919	FMN adenylyltransferase activity	molecular_function	0.046845	0.72954	2	3557	2	15720	1.01798e+17
GO:0000724	double-strand break repair via homologous recombination	biological_process	0.047351	0.73188	4	3557	6	15720	1.01799e+35
GO:0003724	RNA helicase activity	molecular_function	0.047387	0.73188	23	3557	68	15720	1.13843e+206
GO:0016614	oxidoreductase activity, acting on CH-OH group of donors	molecular_function	0.047602	0.73188	42	3557	145	15720	101791617,101797140,101801152,101795551,101800594,110352536,101794341,101802617,101792207,101789473,101797354,101803570,101795589,101789809,101792808,101804610,101795208,101801271,101802453,101800524,101793734,101791596,101805369,101803781,101800610,101794999,101803778,101794672,101802413,101790142,101796981,101795486,101802594,101794290,101803853,101793303,101800525,101790127,101801278,101796222…
GO:0030001	metal ion transport	biological_process	0.047724	0.73188	137	3557	506	15720	101795678,101790296,101791417,101793369,101795138,101792842,101803925,101792038,101797217,101790294,101790142,101800548,101795088,106019410,101793202,101804363,101797068,101791827,101789763,101794734,101800417,101800523,101799039,113842972,113842963,101794148,101797543,101799002,101799418,101792647,101801917,101799267,101792835,101802285,101795586,101803639,101804155,101789988,101794580,101803551…
GO:0005539	glycosaminoglycan binding	molecular_function	0.047817	0.73188	14	3557	37	15720	1.01801e+125
GO:0005540	hyaluronic acid binding	molecular_function	0.048252	0.73602	10	3557	24	15720	1.06015e+89
GO:0008289	lipid binding	molecular_function	0.049052	0.74565	63	3557	223	15720	101804492,101805372,113845682,101800726,101792566,101797584,106020368,101789868,113842321,101798586,101804202,101796188,101794165,101800370,101799967,101794300,101797504,101794549,101797835,101795932,113845749,101789834,101799803,101798567,101790163,101797158,101795088,101798054,101802059,101793324,101794597,101800952,101803322,101790306,101794988,101793501,101803380,101790397,101805457,101791534…
GO:0002376	immune system process	biological_process	0.049693	0.75283	63	3557	235	15720	101789486,101790141,101802361,101794549,101790442,101804467,101789503,101791569,101802101,110351183,101798362,101803777,101797231,101794837,101791832,101793758,101798872,110353607,101791313,101790237,101797425,101794580,113841577,101803817,101802521,101790439,101793792,101803013,113842846,101802072,101797713,101797203,101800542,101802582,101800938,101798321,101805174,101793533,101805283,101795038…
GO:0071702	organic substance transport	biological_process	0.049964	0.75437	252	3557	980	15720	101795028,101797164,101803291,101793444,101802651,101800952,101791050,101801316,101804382,101800440,101792907,101794120,101790872,101795832,101790397,101801190,101805325,101796007,101797471,101790274,101802664,101802582,101791120,113839967,101797428,101795102,101803982,101794995,101801726,101791582,101791910,101799716,101803560,101801858,101796085,101799116,101803019,101792263,101789916,101804406…
GO:0019229	regulation of vasoconstriction	biological_process	0.050792	0.76171	8	3557	19	15720	1.01803e+71
GO:0042310	vasoconstriction	biological_process	0.050792	0.76171	8	3557	19	15720	1.018e+71
GO:0003333	amino acid transmembrane transport	biological_process	0.052342	0.7678	12	3557	31	15720	1.01796e+107
GO:0008677	2-dehydropantoate 2-reductase activity	molecular_function	0.052409	0.7678	8	3557	20	15720	1.01803e+71
GO:0008233	peptidase activity	molecular_function	0.052967	0.7678	254	3557	993	15720	101792513,101794311,101801246,101803555,101800790,101802351,101797563,101800832,101792756,101798590,101791511,101791498,101793984,101804802,101798122,101803383,101795802,101804706,XLOC_116217,101798937,101800168,101799556,101789535,101794211,101804105,101795960,106020203,101799176,110352107,101794671,101789467,101798665,101793782,101803871,101796694,101796319,101794453,101796947,101799962,1018041…
GO:0000921	septin ring assembly	biological_process	0.053328	0.7678	11	3557	29	15720	1.01791e+98
GO:0005940	septin ring	cellular_component	0.053328	0.7678	11	3557	29	15720	1.01792e+98
GO:0031106	septin ring organization	biological_process	0.053328	0.7678	11	3557	29	15720	1.01792e+98
GO:0032156	septin cytoskeleton	cellular_component	0.053328	0.7678	11	3557	29	15720	1.01791e+98
GO:0032185	septin cytoskeleton organization	biological_process	0.053328	0.7678	11	3557	29	15720	1.01801e+98
GO:0009966	regulation of signal transduction	biological_process	0.053402	0.7678	62	3557	203	15720	101802175,101793750,101791846,101793475,101795448,101801697,101795325,101790422,101795868,101805163,101802761,101804628,101800028,101797167,101792727,101805116,101792204,101793533,113842727,101789451,101793140,101803496,101795353,101796890,101795650,101790194,101801462,101789870,101790586,101792679,101794317,101802304,101797308,101796218,101793376,101797035,101792263,101804791,101789988,101794917…
GO:0016108	tetraterpenoid metabolic process	biological_process	0.053439	0.7678	7	3557	16	15720	1.01794e+62
GO:0016109	tetraterpenoid biosynthetic process	biological_process	0.053439	0.7678	7	3557	16	15720	1.01803e+62
GO:0016116	carotenoid metabolic process	biological_process	0.053439	0.7678	7	3557	16	15720	1.01793e+62
GO:0016117	carotenoid biosynthetic process	biological_process	0.053439	0.7678	7	3557	16	15720	1.01793e+62
GO:0033365	protein localization to organelle	biological_process	0.053842	0.76963	60	3557	216	15720	101793025,101803359,101790179,101803192,101796752,101795642,101793676,101792907,101799551,106017406,101805378,101801316,101797164,101803873,101802651,101795201,101804153,101790558,101798878,101796085,101803982,101789958,101802242,101791582,101797203,113839802,101797140,101800293,101797686,101804131,113841577,101796868,101792941,101797569,101797184,101800726,101800488,101791313,101797802,101792737…
GO:0001518	voltage-gated sodium channel complex	cellular_component	0.054258	0.76963	6	3557	11	15720	1.01798e+53
GO:0005248	voltage-gated sodium channel activity	molecular_function	0.054258	0.76963	6	3557	11	15720	1.01799e+53
GO:0034706	sodium channel complex	cellular_component	0.054258	0.76963	6	3557	11	15720	1.01802e+53
GO:0022892	substrate-specific transporter activity	molecular_function	0.054608	0.7708	325	3557	1267	15720	101803794,106020456,101790296,101792742,101798600,101795138,110351557,101795419,101799167,101794000,101804363,101793202,101797010,101803925,101797217,101792842,101793739,101801519,101791642,101800038,101797068,101804947,113842972,101799039,101799882,101797914,101803318,101799418,101797543,101800555,101797601,101801917,101792647,101801899,101795586,101802242,101799400,101798169,101804155,101789988…
GO:0023051	regulation of signaling	biological_process	0.054833	0.7708	65	3557	215	15720	101794000,101798362,101797296,101794263,101797650,101791293,101792742,101797482,101804522,101797713,101800934,101797035,101802304,101794317,101801462,101793140,101803496,101793533,101805116,101792727,101790765,101795868,101795325,101790422,101795448,101794988,101802175,101793750,101798135,101791559,101802656,101790867,101791458,101795927,101797884,101794832,101802743,101795713,101804540,101789988…
GO:0008138	protein tyrosine/serine/threonine phosphatase activity	molecular_function	0.05486	0.7708	29	3557	86	15720	1.01804e+260
GO:0006613	cotranslational protein targeting to membrane	biological_process	0.055273	0.77416	17	3557	49	15720	1.018e+152
GO:0006396	RNA processing	biological_process	0.055871	0.77901	116	3557	449	15720	101802038,101790586,XLOC_116947,101791242,101794243,101790836,106015872,101795091,101791717,101799122,101793342,101802046,101799885,101790364,101800695,101804788,101805041,101791120,101794150,101801794,101793669,101792589,101792808,101800544,101789550,101802651,101805298,101802393,101802017,101803991,101798847,101791678,101793026,101795385,XLOC_014805,101793640,101797075,101790212,113843285,10179…
GO:0019725	cellular homeostasis	biological_process	0.056195	0.77901	38	3557	133	15720	110354120,101792589,101804947,101797053,101794636,101796880,101800812,101799418,113843886,113840253,101803412,101793470,101795377,101792353,101793907,101794852,101789451,101797341,101797006,101804453,101790326,101802868,101800563,113844431,101793427,101799116,101794211,101800475,101799772,101796531,101789513,101794926,101790413,101798267,101796999,101797563,101802656,113843708
GO:0044248	cellular catabolic process	biological_process	0.056521	0.77901	119	3557	450	15720	101793700,101794396,101792257,101798878,106015872,101790585,101790586,101798674,101789679,101805197,101794222,101792721,101791120,101797758,101801369,101804004,101798621,101793067,101797203,101797140,101796007,101804449,101800493,101794749,101802940,101793172,101796645,101795642,101796752,101792907,101798054,101791965,101794636,101793310,101803873,101797982,101799042,101799155,101802803,101805038…
GO:0051270	regulation of cellular component movement	biological_process	0.056583	0.77901	9	3557	23	15720	1.01794e+80
GO:2000145	regulation of cell motility	biological_process	0.056583	0.77901	9	3557	23	15720	1.01791e+80
GO:0016337	cell-cell adhesion	biological_process	0.056725	0.77901	27	3557	80	15720	101792510,XLOC_087707,101798607,101798937,XLOC_005725,101793771,101795145,101803164,101790294,113845148,101797599,113845144,101789534,XLOC_092963,101800739,101803002,101799153,101790765,101802722,101793802,101793306,101803029,101793447,101793684,101802995,101801046,101805109
GO:0003756	protein disulfide isomerase activity	molecular_function	0.057193	0.77901	3	3557	4	15720	1.01804e+26
GO:0016862	intramolecular oxidoreductase activity, interconverting keto- and enol-groups	molecular_function	0.057193	0.77901	3	3557	4	15720	1.01804e+26
GO:0016864	intramolecular oxidoreductase activity, transposing S-S bonds	molecular_function	0.057193	0.77901	3	3557	4	15720	1.01792e+26
GO:0000077	DNA damage checkpoint	biological_process	0.057677	0.78084	5	3557	11	15720	1.1384e+44
GO:0031570	DNA integrity checkpoint	biological_process	0.057677	0.78084	5	3557	11	15720	1.01791e+44
GO:0015077	monovalent inorganic cation transmembrane transporter activity	molecular_function	0.058159	0.7826	144	3557	538	15720	101790280,101802371,101799562,101798730,101800818,101790362,113842050,101798659,101793814,101803831,101790179,101803359,101799245,101802370,101791855,101791509,101793570,101794636,101792975,101802567,101801257,101798666,101793748,101791832,101802980,113839590,101804155,101789988,101796753,101799483,101794580,101802404,101803551,101792647,101801917,101795586,101789766,101802242,101799400,101799039…
GO:0030133	transport vesicle	cellular_component	0.058159	0.7826	18	3557	52	15720	1.01801e+161
GO:0005996	monosaccharide metabolic process	biological_process	0.058653	0.78687	20	3557	63	15720	1.01791e+179
GO:0044255	cellular lipid metabolic process	biological_process	0.060441	0.80561	84	3557	303	15720	101790666,101794901,101796973,101792812,101789891,101789513,101798194,101791857,101799654,101800726,101792932,101794247,101790127,101803407,101793479,101802594,101796868,101798787,101804580,101799839,101801054,101796154,101797203,101795780,101797428,101802706,101795730,101803987,101790585,101794396,101800818,101804729,101792028,101804811,101789550,101792808,101790680,101799262,101794749,101799245…
GO:0032787	monocarboxylic acid metabolic process	biological_process	0.060731	0.80561	31	3557	102	15720	1.01804e+278
GO:0006886	intracellular protein transport	biological_process	0.060757	0.80561	145	3557	552	15720	101796882,101794053,101801345,101794415,101796975,101790055,101793244,113841665,101800497,101797919,101793025,110352043,101803192,101800789,101789472,101792698,101803714,113845254,101797563,101792387,101791523,101795037,101801137,101801879,101791758,101798937,101791313,113840914,101794686,113841883,101803752,101801832,101799979,101792941,101802356,101804315,101802525,101797184,101791910,101801726…
GO:0008073	ornithine decarboxylase inhibitor activity	molecular_function	0.061385	0.80561	2	3557	2	15720	1.01801e+17
GO:0042979	ornithine decarboxylase regulator activity	molecular_function	0.061385	0.80561	2	3557	2	15720	1.018e+17
GO:0050151	oleate hydratase activity	molecular_function	0.061863	0.80561	4	3557	7	15720	1.01793e+35
GO:0051082	unfolded protein binding	molecular_function	0.061912	0.80561	35	3557	125	15720	113844857,101801119,101801726,101797140,101797411,101804927,101799617,101801810,101798878,101799077,101798054,101794492,101794636,101793025,101792437,101794214,101796645,101801226,101796752,101792907,101799067,101802359,101799652,101801324,101805477,106018440,101804461,101791758,101794686,101790896,101797384,101804498,101794560,113841577,101791922
GO:0006606	protein import into nucleus	biological_process	0.06215	0.80561	27	3557	93	15720	1.01796e+242
GO:0034504	protein localization to nucleus	biological_process	0.06215	0.80561	27	3557	93	15720	1.01793e+242
GO:0044744	protein targeting to nucleus	biological_process	0.06215	0.80561	27	3557	93	15720	1.018e+242
GO:0051170	nuclear import	biological_process	0.06215	0.80561	27	3557	93	15720	1.01797e+242
GO:0071855	neuropeptide receptor binding	molecular_function	0.06232	0.80561	4	3557	7	15720	1.01793e+35
GO:0003857	3-hydroxyacyl-CoA dehydrogenase activity	molecular_function	0.062559	0.80561	10	3557	26	15720	1.01793e+89
GO:0030170	pyridoxal phosphate binding	molecular_function	0.062582	0.80561	19	3557	56	15720	1.01797e+170
GO:0010638	positive regulation of organelle organization	biological_process	0.062928	0.80565	10	3557	26	15720	1.01795e+89
GO:0007049	cell cycle	biological_process	0.063004	0.80565	108	3557	421	15720	101791120,101792721,101799308,101789958,101791962,101797203,101795780,101791582,101793233,101804449,101797204,101793700,101796085,101790723,101794725,101793414,113839786,101802993,101798054,101798542,101796614,101790779,101805457,101796843,101789908,101796081,101795642,101796752,101793676,101792907,101803120,101797862,101800097,101800901,101794978,101793408,101790557,101797759,113841271,101795354…
GO:0032324	molybdopterin cofactor biosynthetic process	biological_process	0.063499	0.80565	10	3557	26	15720	1.01793e+89
GO:0043545	molybdopterin cofactor metabolic process	biological_process	0.063499	0.80565	10	3557	26	15720	1.01792e+89
GO:0008146	sulfotransferase activity	molecular_function	0.063549	0.80565	17	3557	52	15720	1.01804e+152
GO:0030659	cytoplasmic vesicle membrane	cellular_component	0.063671	0.80565	18	3557	51	15720	1.01801e+161
GO:0050662	coenzyme binding	molecular_function	0.064126	0.80912	69	3557	253	15720	101797428,101796287,101801741,101791702,101800897,101797140,101802046,101796212,101802057,101792207,101796599,101804610,101804455,101804168,101795589,101792808,101793734,101799245,101794178,101792589,101795208,110353069,101803778,106015550,101805369,101795486,101802413,101793387,101799096,101801278,101790127,101793303,101803853,101802594,101801890,101802891,101794049,101792259,101793380,101799735…
GO:0006072	glycerol-3-phosphate metabolic process	biological_process	0.064662	0.81056	5	3557	11	15720	1.01792e+44
GO:0046168	glycerol-3-phosphate catabolic process	biological_process	0.064662	0.81056	5	3557	11	15720	1.01803e+44
GO:0001071	nucleic acid binding transcription factor activity	molecular_function	0.065422	0.81056	182	3557	711	15720	101799356,101799519,101795576,101805304,101794377,101800293,101789961,113842634,101791051,101794314,101803431,101795186,101801427,101798786,106017377,101794213,101790223,101791767,101795825,101804028,101799508,101801575,113841698,101799657,101802583,101790294,101797224,101792038,101797792,101797835,101793671,101805187,101800370,101792954,101798724,101794229,101792278,101797476,101793174,101797962…
GO:0003700	sequence-specific DNA binding transcription factor activity	molecular_function	0.065422	0.81056	182	3557	711	15720	113842321,101793376,101794525,101803639,101790639,101792140,101801324,101790207,101800773,101802375,101800097,101804062,101802803,101792730,101799155,101803631,101791855,101794624,101804780,101798788,101793324,101795285,XLOC_119286,101795642,101795904,101803029,101794360,101804449,101790912,101799885,101804428,101795780,101793117,101796666,101789859,101798795,101798671,101792601,101793892,1017961…
GO:0000148	1,3-beta-D-glucan synthase complex	cellular_component	0.065697	0.81056	2	3557	2	15720	1.01799e+17
GO:0003843	1,3-beta-D-glucan synthase activity	molecular_function	0.065697	0.81056	2	3557	2	15720	1.01799e+17
GO:0006074	(1->3)-beta-D-glucan metabolic process	biological_process	0.065697	0.81056	2	3557	2	15720	1.01799e+17
GO:0006075	(1->3)-beta-D-glucan biosynthetic process	biological_process	0.065697	0.81056	2	3557	2	15720	1.01799e+17
GO:0003887	DNA-directed DNA polymerase activity	molecular_function	0.066603	0.81947	28	3557	91	15720	1.0179e+251
GO:0052646	alditol phosphate metabolic process	biological_process	0.067377	0.82447	6	3557	14	15720	1.01794e+53
GO:0000725	recombinational repair	biological_process	0.067379	0.82447	6	3557	12	15720	1.0179e+53
GO:0008770	[acyl-carrier-protein] phosphodiesterase activity	molecular_function	0.068079	0.83075	2	3557	2	15720	1.01796e+17
GO:0019637	organophosphate metabolic process	biological_process	0.070064	0.85263	127	3557	476	15720	101792435,101802983,101800555,101802519,101793177,101805378,101789617,101803512,101791112,101789483,101791572,101790276,101800674,101805116,101791061,101794702,101803496,101794258,101794662,101802994,101799077,101805193,101804993,101802617,101790487,101800436,101801681,101804018,101801996,101801832,101792694,101798239,101791742,101798213,101800119,101802244,101792278,101802417,101804702,101797482…
GO:0006644	phospholipid metabolic process	biological_process	0.070661	0.85755	43	3557	144	15720	101801832,101793479,101791742,101792694,101798239,101802244,101803407,101792932,101804580,101799839,101792278,101798787,101793119,101804802,101790666,101789513,101791857,101792812,101797217,101792435,101802983,101804811,101790680,101800555,101792028,101801482,101790002,101799245,101794749,101799262,101795730,101800674,101801054,101796154,101794258,101802994,101804729,101794396,101790487,101800818…
GO:0004779	sulfate adenylyltransferase activity	molecular_function	0.071252	0.86005	2	3557	2	15720	1.01802e+17
GO:0004781	sulfate adenylyltransferase (ATP) activity	molecular_function	0.071252	0.86005	2	3557	2	15720	1.01802e+17
GO:0019049	evasion or tolerance of host defenses by virus	biological_process	0.071853	0.86326	7	3557	15	15720	1.018e+62
GO:0006836	neurotransmitter transport	biological_process	0.071906	0.86326	13	3557	38	15720	1.018e+116
GO:0006839	mitochondrial transport	biological_process	0.07262	0.8661	11	3557	31	15720	1.01805e+98
GO:0009360	DNA polymerase III complex	cellular_component	0.072726	0.8661	4	3557	8	15720	1.01798e+35
GO:0042575	DNA polymerase complex	cellular_component	0.072726	0.8661	4	3557	8	15720	1.01798e+35
GO:0040011	locomotion	biological_process	0.073667	0.87193	61	3557	222	15720	101800945,101801954,101796446,101802803,101801137,101790294,101796262,101793081,101801324,101794263,101790072,101805113,101790739,101791922,101798297,101789695,113842398,101797184,101804502,101794832,113841577,101798249,101792262,101790644,101804498,101789686,101797884,113844784,101791313,101795960,101791030,101799178,101792746,101804763,101803310,101791686,101790723,101803358,101799424,101800293…
GO:0015031	protein transport	biological_process	0.074318	0.87193	183	3557	711	15720	101791120,101802582,101797428,101803982,101794995,101791910,101801726,101791582,101805325,101797471,101802664,101803560,101796085,101791050,101801316,101795028,101797164,101793444,101803291,101802651,101800952,101790872,101790397,101801190,101804382,101792907,101800440,101790470,101790072,101795932,101790145,101796141,101800575,101799036,101795145,XLOC_123728,101803861,101792263,101799116,1018030…
GO:0040012	regulation of locomotion	biological_process	0.074651	0.87193	9	3557	24	15720	1.01791e+80
GO:0004198	calcium-dependent cysteine-type endopeptidase activity	molecular_function	0.074727	0.87193	6	3557	13	15720	1.01793e+53
GO:0034237	protein kinase A regulatory subunit binding	molecular_function	0.075314	0.87193	2	3557	2	15720	1.01801e+17
GO:0051018	protein kinase A binding	molecular_function	0.075314	0.87193	2	3557	2	15720	1.01803e+17
GO:0016477	cell migration	biological_process	0.075825	0.87193	8	3557	20	15720	1.01792e+71
GO:0030334	regulation of cell migration	biological_process	0.075825	0.87193	8	3557	20	15720	1.01792e+71
GO:0051130	positive regulation of cellular component organization	biological_process	0.075914	0.87193	10	3557	27	15720	1.01802e+89
GO:0010605	negative regulation of macromolecule metabolic process	biological_process	0.076165	0.87193	24	3557	74	15720	1.13842e+215
GO:0045454	cell redox homeostasis	biological_process	0.07628	0.87193	20	3557	66	15720	1.018e+179
GO:0044723	single-organism carbohydrate metabolic process	biological_process	0.076642	0.87193	70	3557	260	15720	101796397,101794128,101792278,101800480,101799153,101803884,101801181,101795419,101803481,101790294,101798149,101796981,101789489,101791426,101790730,101802631,101794977,101800656,101790992,101805378,101791823,101797601,101801430,101801084,101797291,101796323,101798911,101799804,101792049,101793948,101804993,101794702,101799805,101798491,101790726,101804175,101802460,101802079,101801278,101799214…
GO:0000145	exocyst	cellular_component	0.077144	0.87193	10	3557	25	15720	1.01791e+89
GO:0034613	cellular protein localization	biological_process	0.077164	0.87193	169	3557	651	15720	101803714,101789472,101792698,101800789,101796331,101797563,113845254,101792387,101801137,101795037,101791523,101798937,101803245,101791758,101801879,101794686,113840914,101791313,101801832,101803752,113841883,101804315,101802356,101792941,101799979,101802525,101797184,101796882,101799475,101790558,101794053,101796975,101794415,101801345,113841665,101790055,101793244,101800497,101793025,101797919…
GO:0070727	cellular macromolecule localization	biological_process	0.077164	0.87193	169	3557	651	15720	101793636,101804461,101804818,101794000,101797787,101800370,101801507,101795313,113842085,101797052,101792742,101793731,101790968,101791922,101793104,101803491,101797569,101804957,101790564,101797802,101794377,101798214,101801462,101802242,101798126,101798321,101800293,113839802,101797840,101790383,101793501,101801157,101805378,106017406,101802983,101795201,101802101,101796446,101802803,101798326…
GO:0046931	pore complex assembly	biological_process	0.077217	0.87193	3	3557	6	15720	1.13842e+26
GO:0008514	organic anion transmembrane transporter activity	molecular_function	0.077242	0.87193	19	3557	56	15720	1.01797e+170
GO:0046906	tetrapyrrole binding	molecular_function	0.077752	0.87193	37	3557	137	15720	101793136,113841161,101804363,101795738,101792573,101800520,101799374,101792375,101799600,101797037,101804496,101798850,101803700,101796516,101796126,101803214,101799795,101803220,101791330,101801398,101805193,101791001,101794129,101799380,101802395,101799400,101801826,101797494,101793722,101798918,101790021,101804811,101790057,101791081,101796982,101789465,101797490
GO:0006650	glycerophospholipid metabolic process	biological_process	0.077835	0.87193	30	3557	98	15720	1.01794e+269
GO:0045184	establishment of protein localization	biological_process	0.077912	0.87193	183	3557	712	15720	101800726,101800488,101792737,113841577,XLOC_059473,101792755,101800746,101803639,101796249,101796366,101804580,101799652,101798995,101793471,101791559,101790442,101804646,101801324,101802101,101794945,101796446,101798326,101802567,101799551,XLOC_119286,101790914,101803873,101803359,101790179,101804731,101793156,101793676,101795642,101797327,101797203,101794057,101796670,101799336,101797140,10179…
GO:0044770	cell cycle phase transition	biological_process	0.07815	0.87193	17	3557	55	15720	1.01795e+152
GO:1901987	regulation of cell cycle phase transition	biological_process	0.07815	0.87193	17	3557	55	15720	1.01803e+152
GO:0008376	acetylgalactosaminyltransferase activity	molecular_function	0.078305	0.87193	4	3557	7	15720	1.01799e+35
GO:0031984	organelle subcompartment	cellular_component	0.078305	0.87193	4	3557	7	15720	1.01799e+35
GO:0031985	Golgi cisterna	cellular_component	0.078305	0.87193	4	3557	7	15720	1.01801e+35
GO:0032580	Golgi cisterna membrane	cellular_component	0.078305	0.87193	4	3557	7	15720	1.01799e+35
GO:0008610	lipid biosynthetic process	biological_process	0.078507	0.872	65	3557	235	15720	101797577,101802594,101793479,101790127,101794247,101803407,101800726,101799839,101796868,101796973,101790666,101794901,101793009,101802413,101798194,101789513,101789891,101792812,101795486,101792808,101790680,101789550,101804811,101804610,101795596,101790002,101801482,101799245,101799262,101803987,101795730,101797428,101797203,101795780,101801054,101796154,101804729,101800818,101794290,101804996…
GO:0005681	spliceosomal complex	cellular_component	0.079385	0.8776	10	3557	27	15720	1.01794e+89
GO:0022843	voltage-gated cation channel activity	molecular_function	0.079405	0.8776	29	3557	93	15720	101797543,101792975,101798011,101798666,101804155,101791716,113845374,101799890,101803359,101790179,101802370,101790296,101790016,101798680,113845650,101799858,101797190,101799054,101798659,101789472,101802285,XLOC_116947,101790280,101802371,101792647,113843546,101792842,101795349,106017513
GO:0030155	regulation of cell adhesion	biological_process	0.080197	0.87806	8	3557	21	15720	1.01791e+71
GO:0030120	vesicle coat	cellular_component	0.080254	0.87806	17	3557	49	15720	1.01805e+152
GO:0030135	coated vesicle	cellular_component	0.080254	0.87806	17	3557	49	15720	1.01794e+152
GO:0030662	coated vesicle membrane	cellular_component	0.080254	0.87806	17	3557	49	15720	1.01794e+152
GO:0004175	endopeptidase activity	molecular_function	0.080492	0.87806	178	3557	698	15720	101799116,101792663,101791660,101789899,113839932,101805296,113842452,101798249,101800827,101804552,110351830,101793026,101793384,113842698,101795867,101793783,101798685,101795028,101794528,110353069,101803120,101803943,101794530,101794268,101802664,101790574,101804550,101804741,101799120,101793664,101790288,101792430,106014283,101799176,106020203,101789535,101794211,101804105,101794453,101793782…
GO:0008452	RNA ligase activity	molecular_function	0.08063	0.87806	4	3557	7	15720	1.01804e+35
GO:0043565	sequence-specific DNA binding	molecular_function	0.080943	0.87858	108	3557	423	15720	101794314,101791260,101800531,101799449,101798883,113842634,101789961,101795350,101800293,101793344,101795576,101800586,101802305,101805304,101794377,101792335,101803412,101799356,101804028,101793244,101791767,101789617,101795447,101804517,101799538,106017377,101799625,101794328,101793652,101801582,101802366,101794355,101801806,101792954,101790660,101802587,101799200,106015344,101805187,101793671…
GO:0005506	iron ion binding	molecular_function	0.081072	0.87858	37	3557	137	15720	101799260,101797037,101794901,101804496,101804984,101801932,101797507,101791832,101804363,101804461,101795738,101792573,101798267,101792989,101795577,101799374,101804996,113844431,101799795,101791330,101799380,101802395,101797494,101799400,101791001,101791579,101794129,101793695,101789627,101790057,101791081,101797490,101800793,101792619,101797053,101791961,101798918
GO:0016887	ATPase activity	molecular_function	0.081474	0.88079	96	3557	354	15720	113839595,101798240,101793804,101798470,101802223,101798634,101790369,101792282,101799595,101796362,101797680,101789515,101792842,101791089,101789472,101796808,101803126,101799296,113842302,101793739,101797396,101797299,101801035,101804802,101800905,101790058,101804257,101803192,113842972,113841465,113842963,101798380,101790952,101795201,101795664,101793482,101805286,101802787,101794702,101797341…
GO:0010629	negative regulation of gene expression	biological_process	0.083094	0.89612	17	3557	50	15720	1.13842e+152
GO:0008380	RNA splicing	biological_process	0.083432	0.8976	21	3557	66	15720	1.01795e+188
GO:0006812	cation transport	biological_process	0.083956	0.89875	199	3557	772	15720	101803765,101791716,113845374,101796645,101798773,101797665,101801061,101797167,101804811,101800351,101803291,101798685,101797546,101795027,101793943,106020465,101803144,XLOC_116947,101803074,101791392,113844283,113845650,101798621,101799054,101796705,101791350,101802582,101794712,113839967,101791660,101796574,113844431,101792906,101802464,101797742,101798011,101790127,101802794,101790409,1017895…
GO:0004383	guanylate cyclase activity	molecular_function	0.084346	0.89875	7	3557	15	15720	1.01805e+62
GO:0006182	cGMP biosynthetic process	biological_process	0.084346	0.89875	7	3557	15	15720	1.01805e+62
GO:0046068	cGMP metabolic process	biological_process	0.084346	0.89875	7	3557	15	15720	1.01797e+62
GO:0044425	membrane part	cellular_component	0.084899	0.90056	827	3557	3543	15720	101795123,113839590,101799652,101793097,101795381,101803742,101790399,101792638,101796050,101803895,101801646,101791646,101790726,101804155,101799654,101795302,106014264,101794580,101798389,101798878,101801967,101800818,101798471,101804480,101802224,101790280,101801713,101791702,101797327,101799336,101801649,101802706,101793233,101790362,101797411,101802686,101792204,101802370,106016377,101795412…
GO:0016820	hydrolase activity, acting on acid anhydrides, catalyzing transmembrane movement of substances	molecular_function	0.084921	0.90056	38	3557	128	15720	101795664,101793482,101800818,101791392,101794243,101791242,101796705,101802252,101796007,101801649,101804688,113841665,101797164,101793943,101799763,101791402,101791509,101802999,101792842,101801279,101791089,101796808,101793739,101797091,101801035,101805258,101795313,101804802,113839595,101793804,101805326,101801202,101802330,101798634,101802794,101804791,101797680,101802357
GO:0015630	microtubule cytoskeleton	cellular_component	0.085178	0.90115	52	3557	184	15720	101798054,101789796,101805457,101794328,101790829,101797919,101795906,101796081,101796752,101795965,101795642,101795412,101797758,101800609,113842634,101797203,101797840,101797549,101793233,101791470,101798214,101792117,101794377,101791011,101798607,101793218,101797962,101792262,101801047,101796753,101799483,101800852,101790824,101790968,101791922,101801806,101790442,101793408,101799296,101790557…
GO:0005615	extracellular space	cellular_component	0.085645	0.90394	43	3557	160	15720	101791120,101797203,101801369,101789451,101797549,101797140,101795032,101798064,101800850,101800346,101801552,101798474,101791534,101802920,101802028,101791112,101793615,101799749,101804695,113844894,101790141,101801199,101795319,101801732,101801137,101797580,101801879,101798326,101794357,101793202,101789622,101800768,101797293,101797076,101790896,101791313,101796361,101790644,113839877,113845655…
GO:0008408	3'-5' exonuclease activity	molecular_function	0.086395	0.9097	13	3557	35	15720	1.01792e+116
GO:0016482	cytoplasmic transport	biological_process	0.086796	0.91177	67	3557	251	15720	101797164,101803873,101802651,101799551,101801316,101793676,101795642,101792907,101800440,101790872,101790179,101803359,101797140,101803982,101791582,101797203,101804153,101798878,101796085,101792737,101800488,101800726,101801305,101797686,101804131,101792755,113841577,101796868,101801324,101790470,101790442,101798995,XLOC_123728,101798326,101796446,101800575,101795201,101805378,106017406,1017943…
GO:0007017	microtubule-based process	biological_process	0.087838	0.91882	64	3557	227	15720	101790829,101805457,101795412,113843947,101796752,101795642,101796081,101789796,101796085,101798607,101789986,101789958,101791470,101790443,101793233,101790860,101801047,101799483,101796753,101799303,101791489,101793958,106018440,101801850,XLOC_123728,101805256,101802803,101796770,101792423,101790557,101801170,101790442,101798515,101804627,101797759,101795906,101797919,101802080,101791040,1018015…
GO:0051225	spindle assembly	biological_process	0.088197	0.91882	4	3557	8	15720	1.01801e+35
GO:0008092	cytoskeletal protein binding	molecular_function	0.088288	0.91882	153	3557	583	15720	101803867,101803929,101789868,101804258,101792566,101801047,101802834,101796210,113843447,101797504,101793468,101801170,101804627,101795814,101799439,101804375,106018440,XLOC_123728,101797872,101797439,101804735,113843947,101792907,101791716,101794712,101790808,101791582,101796324,101797471,101799960,101800458,101801913,101797266,101802244,101798459,101795616,101798106,101791425,101791313,1017948…
GO:0042157	lipoprotein metabolic process	biological_process	0.088292	0.91882	26	3557	87	15720	1.01798e+233
GO:0007517	muscle organ development	biological_process	0.090166	0.93395	3	3557	7	15720	1.0179e+26
GO:0061061	muscle structure development	biological_process	0.090166	0.93395	3	3557	7	15720	1.0179e+26
GO:0004484	mRNA guanylyltransferase activity	molecular_function	0.09168	0.94285	4	3557	8	15720	1.01798e+35
GO:0005816	spindle pole body	cellular_component	0.092163	0.94285	5	3557	11	15720	1.06018e+44
GO:0005823	central plaque of spindle pole body	cellular_component	0.092163	0.94285	5	3557	11	15720	1.06018e+44
GO:0044450	microtubule organizing center part	cellular_component	0.092163	0.94285	5	3557	11	15720	1.01792e+44
GO:0004871	signal transducer activity	molecular_function	0.092841	0.94285	230	3557	1055	15720	101798951,101803496,101802838,101804100,101799482,101791483,101790354,101801281,101791362,101791987,101790923,101803906,101793101,101802922,101793887,101791054,101799908,101799583,101794739,101791859,101797633,101800579,101801764,101791534,106019289,101802918,101792901,101793463,101799451,101801246,101789472,101799051,106019484,101804802,101802930,101791437,101801320,101795538,101804306,101800945…
GO:0060089	molecular transducer activity	molecular_function	0.092841	0.94285	230	3557	1055	15720	101789658,101800059,101799096,101802464,101797742,101792263,101790518,106017663,101790980,101794843,101790477,101797990,101791506,106015506,101796868,101800429,101795854,101803547,101804406,101804202,101798297,101791637,101792997,101804394,101790332,101802381,101798567,101797913,113840370,101798870,101804278,101800416,101802393,101803144,101799179,101801072,101803609,101793943,101797164,101797830…
GO:0031419	cobalamin binding	molecular_function	0.092992	0.94285	4	3557	9	15720	1.01794e+35
GO:0006007	glucose catabolic process	biological_process	0.093083	0.94285	8	3557	22	15720	1.01797e+71
GO:0019320	hexose catabolic process	biological_process	0.093083	0.94285	8	3557	22	15720	1.01797e+71
GO:0008172	S-methyltransferase activity	molecular_function	0.093142	0.94285	8	3557	20	15720	1.01792e+71
GO:0019013	viral nucleocapsid	cellular_component	0.096427	0.97389	17	3557	53	15720	1.01789e+152
GO:0034061	DNA polymerase activity	molecular_function	0.097365	0.97903	33	3557	114	15720	1.01805e+296
GO:0003729	mRNA binding	molecular_function	0.097376	0.97903	6	3557	14	15720	1.01805e+53
GO:0031090	organelle membrane	cellular_component	0.099217	0.99529	158	3557	608	15720	101804157,101797742,106015064,101799116,101793479,101796868,101801305,101799839,101799712,101793026,101790163,101803713,113840401,101789513,101802651,101804811,101803291,101793943,101797167,113842285,110353069,101800440,113843947,101804741,101799054,101796154,101796705,101798621,101803982,101791120,101794712,106017786,101800695,101797316,101802664,113840257,101804729,101793597,101791564,101792694…
GO:0042626	ATPase activity, coupled to transmembrane movement of substances	molecular_function	0.099663	0.99529	28	3557	92	15720	1.01803e+251
GO:0043492	ATPase activity, coupled to movement of substances	molecular_function	0.099663	0.99529	28	3557	92	15720	1.1384e+251
GO:0052652	cyclic purine nucleotide metabolic process	biological_process	0.1011	1	9	3557	22	15720	1.018e+80
GO:0006106	fumarate metabolic process	biological_process	0.10206	1	5	3557	10	15720	1.01801e+44
GO:0012507	ER to Golgi transport vesicle membrane	cellular_component	0.10219	1	11	3557	30	15720	1.01793e+98
GO:0030127	COPII vesicle coat	cellular_component	0.10219	1	11	3557	30	15720	1.018e+98
GO:0030134	ER to Golgi transport vesicle	cellular_component	0.10219	1	11	3557	30	15720	1.01797e+98
GO:0070652	HAUS complex	cellular_component	0.10237	1	3	3557	5	15720	1.01801e+26
GO:0018193	peptidyl-amino acid modification	biological_process	0.10292	1	20	3557	68	15720	1.01802e+179
GO:0019064	viral entry into host cell via membrane fusion with the plasma membrane	biological_process	0.10301	1	8	3557	21	15720	1.01805e+71
GO:0003774	motor activity	molecular_function	0.10316	1	44	3557	151	15720	101804502,101791453,101795339,101804531,101792262,101796753,101790860,101794022,101791489,101795960,101795616,XLOC_123728,101791758,101801112,101798412,101793958,101794166,113841271,101804627,101798515,101799296,101796017,101801170,101804656,101794561,101803192,101796752,113843947,101793676,101800905,101802080,101791040,101800544,101791320,101801503,101789986,101798589,101790723,101796115,1017904…
GO:0004616	phosphogluconate dehydrogenase (decarboxylating) activity	molecular_function	0.10329	1	9	3557	25	15720	1.01803e+80
GO:0000279	M phase	biological_process	0.10358	1	9	3557	24	15720	1.01793e+80
GO:0022403	cell cycle phase	biological_process	0.10358	1	9	3557	24	15720	1.01803e+80
GO:0015849	organic acid transport	biological_process	0.10416	1	29	3557	97	15720	1.01797e+260
GO:0046942	carboxylic acid transport	biological_process	0.10416	1	29	3557	97	15720	1.01796e+260
GO:0008252	nucleotidase activity	molecular_function	0.10424	1	4	3557	9	15720	1.01794e+35
GO:0008253	5'-nucleotidase activity	molecular_function	0.10424	1	4	3557	9	15720	1.01799e+35
GO:0051287	NAD binding	molecular_function	0.10531	1	23	3557	78	15720	1.01796e+206
GO:0008509	anion transmembrane transporter activity	molecular_function	0.10541	1	37	3557	122	15720	101798169,101790062,101801339,101802145,101798600,101799116,101802912,101800121,101797183,101798698,101801053,101796224,101797217,101792038,101795927,101791164,101793464,101802372,113841446,101789879,101804150,101795832,101803318,101800351,101796443,101797014,101795243,101798322,101795922,101796306,101796007,101795586,101804100,101801851,101801369,113841356,101789766
GO:0006612	protein targeting to membrane	biological_process	0.10564	1	17	3557	53	15720	1.01801e+152
GO:0015399	primary active transmembrane transporter activity	molecular_function	0.10582	1	29	3557	96	15720	1.1384e+260
GO:0015405	P-P-bond-hydrolysis-driven transmembrane transporter activity	molecular_function	0.10582	1	29	3557	96	15720	1.01796e+260
GO:0031929	TOR signaling cascade	biological_process	0.10665	1	3	3557	5	15720	1.01805e+26
GO:0032006	regulation of TOR signaling cascade	biological_process	0.10665	1	3	3557	5	15720	1.01805e+26
GO:0015291	secondary active transmembrane transporter activity	molecular_function	0.10692	1	28	3557	91	15720	1.01804e+251
GO:0034220	ion transmembrane transport	biological_process	0.1071	1	95	3557	354	15720	101790362,101796007,101798621,101796705,113842050,101802582,101794712,101791242,101798730,101799562,101791392,101800818,113844283,101793570,101791509,101803291,101794636,101800351,101797546,101791855,101793943,101802567,106020465,101797014,101803831,101796645,113845374,101798773,101797665,101802370,101801061,101799245,101795832,101797167,101805258,101798680,101792191,101789879,113841446,101790409…
GO:0005575	cellular_component	cellular_component	0.10765	1	2084	3557	9006	15720	101802920,101790002,101803509,XLOC_119286,101798054,101800087,101798607,101800903,113839960,101803068,101805041,101804428,101791453,101803513,101800939,101797023,101804742,101793684,101800595,101796218,101796531,101804800,101802101,101803248,101792368,113844814,101804612,101804233,113844515,101793069,101802080,101799187,101796256,101801902,101797917,101800555,101789404,101790799,101801917,1018002…
GO:0045995	regulation of embryonic development	biological_process	0.10796	1	7	3557	18	15720	1.01802e+62
GO:0006771	riboflavin metabolic process	biological_process	0.10797	1	3	3557	6	15720	1.01798e+26
GO:0009231	riboflavin biosynthetic process	biological_process	0.10797	1	3	3557	6	15720	1.01793e+26
GO:0042726	flavin-containing compound metabolic process	biological_process	0.10797	1	3	3557	6	15720	1.01798e+26
GO:0042727	flavin-containing compound biosynthetic process	biological_process	0.10797	1	3	3557	6	15720	1.01798e+26
GO:0006269	DNA replication, synthesis of RNA primer	biological_process	0.10804	1	4	3557	8	15720	1.01798e+35
GO:0040007	growth	biological_process	0.1081	1	21	3557	74	15720	1.01791e+188
GO:0005667	transcription factor complex	cellular_component	0.10843	1	20	3557	70	15720	1.01791e+179
GO:0004312	fatty acid synthase activity	molecular_function	0.1089	1	6	3557	15	15720	1.01801e+53
GO:0042995	cell projection	cellular_component	0.10896	1	30	3557	105	15720	1.01804e+269
GO:0016593	Cdc73/Paf1 complex	cellular_component	0.1091	1	10	3557	28	15720	1.01792e+89
GO:0046486	glycerolipid metabolic process	biological_process	0.10947	1	30	3557	101	15720	1.01802e+269
GO:0065003	macromolecular complex assembly	biological_process	0.10994	1	111	3557	441	15720	101800293,101793465,101805203,101797549,101800352,113841567,101802285,101799449,101795153,101795151,101801643,113845055,101800346,101790975,101790487,101805030,101800102,101802175,101798431,101802989,101800555,113841665,101801582,101804325,101791534,101803444,101795313,101801732,101801954,101802583,101801879,101793202,101792801,101791523,101798801,101801137,101797319,101797962,101791313,101790896…
GO:0004499	N,N-dimethylaniline monooxygenase activity	molecular_function	0.11006	1	4	3557	10	15720	1.0179e+35
GO:0006006	glucose metabolic process	biological_process	0.11035	1	11	3557	33	15720	1.01798e+98
GO:0031589	cell-substrate adhesion	biological_process	0.11057	1	4	3557	9	15720	1.01802e+35
GO:0001558	regulation of cell growth	biological_process	0.11058	1	8	3557	23	15720	1.0179e+71
GO:0005520	insulin-like growth factor binding	molecular_function	0.11058	1	8	3557	23	15720	1.0179e+71
GO:0022618	ribonucleoprotein complex assembly	biological_process	0.11067	1	5	3557	11	15720	1.01795e+44
GO:0031704	apelin receptor binding	molecular_function	0.11428	1	3	3557	5	15720	1.0179e+26
GO:0006820	anion transport	biological_process	0.1145	1	52	3557	182	15720	101801406,101803318,101804150,101795832,101790424,101796443,101800617,101795243,101797014,101796212,101796306,101795922,101794209,101795586,101796007,101795551,113841356,101801369,110352536,101799738,101789766,101804100,101801851,101789852,101801339,101802145,101798169,101804502,101790062,101798262,101798600,101799116,101800121,101802912,101799744,101793748,101796224,101801053,101797183,101798698…
GO:0003972	RNA ligase (ATP) activity	molecular_function	0.11465	1	3	3557	5	15720	1.01794e+26
GO:0008053	mitochondrial fusion	biological_process	0.1147	1	9	3557	26	15720	1.0179e+80
GO:0018196	peptidyl-asparagine modification	biological_process	0.11561	1	2	3557	3	15720	1.01794e+17
GO:0018279	protein N-linked glycosylation via asparagine	biological_process	0.11561	1	2	3557	3	15720	1.01794e+17
GO:0030212	hyaluronan metabolic process	biological_process	0.11597	1	3	3557	5	15720	1.01793e+26
GO:0004673	protein histidine kinase activity	molecular_function	0.11616	1	18	3557	56	15720	1.01796e+161
GO:0016775	phosphotransferase activity, nitrogenous group as acceptor	molecular_function	0.11616	1	18	3557	56	15720	1.01802e+161
GO:0005261	cation channel activity	molecular_function	0.11679	1	65	3557	239	15720	101792647,101803412,106017513,101800686,113843546,101799858,101801281,101793907,101802285,101797341,101797190,101804947,101799890,101799039,101790631,101796880,101799418,101797543,101800475,101803925,101792842,101797563,101789865,101804467,101789472,101790326,101790296,101791417,101795138,101792119,101793369,101795419,101802371,101790280,XLOC_116947,101790016,113845650,101794222,101798659,1017990…
GO:0010948	negative regulation of cell cycle process	biological_process	0.11701	1	15	3557	49	15720	1.01798e+134
GO:0016829	lyase activity	molecular_function	0.11832	1	90	3557	329	15720	101795265,101800877,101791823,101799112,101801936,101789809,101795448,101791606,101791112,101797618,101794037,101803512,101797856,101794869,101794721,113839772,101790276,101800674,101790558,101800658,101805193,101796167,101789492,101804405,101800119,101795544,101802281,101796516,101795678,101793174,101795141,101793000,101804964,101793049,101800653,101791004,101799051,101794734,101802799,101792375…
GO:0000723	telomere maintenance	biological_process	0.11833	1	6	3557	15	15720	1.01805e+53
GO:0032200	telomere organization	biological_process	0.11833	1	6	3557	15	15720	1.01801e+53
GO:0060249	anatomical structure homeostasis	biological_process	0.11833	1	6	3557	15	15720	1.01798e+53
GO:1901137	carbohydrate derivative biosynthetic process	biological_process	0.11914	1	102	3557	387	15720	101791742,101792694,101796397,101794128,101804702,101796516,101792278,101800480,101792424,101802631,101794977,101794734,101801035,101797217,101804639,101798149,101789489,101792842,101802519,101793571,101797291,101801084,101801430,101800656,101790992,101803512,101789483,101791112,101792373,101794258,101803496,101790276,101799805,101798491,101801681,101804018,101799077,101792049,101800166,101805193…
GO:0006694	steroid biosynthetic process	biological_process	0.12037	1	10	3557	29	15720	1.01795e+89
GO:0006913	nucleocytoplasmic transport	biological_process	0.12078	1	31	3557	114	15720	1.01801e+278
GO:0051169	nuclear transport	biological_process	0.12078	1	31	3557	114	15720	1.01796e+278
GO:0006953	acute-phase response	biological_process	0.12131	1	1	3557	1	15720	101798523
GO:0007029	endoplasmic reticulum organization	biological_process	0.12266	1	8	3557	23	15720	1.01802e+71
GO:0000014	single-stranded DNA specific endodeoxyribonuclease activity	molecular_function	0.12287	1	2	3557	3	15720	1.1384e+17
GO:0005543	phospholipid binding	molecular_function	0.12336	1	30	3557	99	15720	1.0179e+269
GO:0033036	macromolecule localization	biological_process	0.12347	1	227	3557	904	15720	101793984,113845254,101792387,101797563,101796331,101800789,101789472,101792698,101803714,101800705,101798362,101803856,101791758,101801879,101798937,101803245,101791523,101801137,101795037,113841883,101803752,101801832,101805438,101791313,113840914,113845682,101794686,101789695,101797184,101802525,101799979,101792941,101802356,101804315,101799475,101796882,101793088,101801345,101794415,101796975…
GO:0004169	dolichyl-phosphate-mannose-protein mannosyltransferase activity	molecular_function	0.124	1	2	3557	3	15720	1.01803e+17
GO:0035268	protein mannosylation	biological_process	0.124	1	2	3557	3	15720	1.01803e+17
GO:0035269	protein O-linked mannosylation	biological_process	0.124	1	2	3557	3	15720	1.01803e+17
GO:0006325	chromatin organization	biological_process	0.12449	1	32	3557	115	15720	1.13843e+287
GO:0007219	Notch signaling pathway	biological_process	0.12503	1	7	3557	18	15720	1.01797e+62
GO:0046930	pore complex	cellular_component	0.12507	1	7	3557	20	15720	1.13842e+62
GO:0006890	retrograde vesicle-mediated transport, Golgi to ER	biological_process	0.12585	1	2	3557	3	15720	1.01796e+17
GO:0030551	cyclic nucleotide binding	molecular_function	0.12678	1	3	3557	6	15720	1.018e+26
GO:0006865	amino acid transport	biological_process	0.12757	1	13	3557	40	15720	1.01796e+116
GO:0005212	structural constituent of eye lens	molecular_function	0.12779	1	2	3557	4	15720	1.01801e+17
GO:0015179	L-amino acid transmembrane transporter activity	molecular_function	0.12784	1	2	3557	3	15720	1.018e+17
GO:0004315	3-oxoacyl-[acyl-carrier-protein] synthase activity	molecular_function	0.12823	1	4	3557	9	15720	1.01797e+35
GO:0051493	regulation of cytoskeleton organization	biological_process	0.12866	1	18	3557	60	15720	1.01796e+161
GO:0051381	histamine binding	molecular_function	0.12982	1	1	3557	1	15720	101798086
GO:0070026	nitric oxide binding	molecular_function	0.12982	1	1	3557	1	15720	101798086
GO:0006098	pentose-phosphate shunt	biological_process	0.12993	1	2	3557	3	15720	1.01797e+17
GO:0006740	NADPH regeneration	biological_process	0.12993	1	2	3557	3	15720	1.01797e+17
GO:0003950	NAD+ ADP-ribosyltransferase activity	molecular_function	0.13001	1	11	3557	32	15720	1.01801e+98
GO:0006605	protein targeting	biological_process	0.13046	1	57	3557	218	15720	101799551,106017406,101805378,101801316,101797164,101803873,101802651,101795201,101793444,101793025,101790179,101803359,101795642,101793676,101803192,101792907,101803982,101791910,101797203,101791582,101797140,113839802,101800293,101804153,101798878,101796085,101801345,101800488,101800726,101791313,101792737,101803752,101797802,101797686,101804131,101800746,113841577,101796868,101792941,101797569…
GO:0006869	lipid transport	biological_process	0.13081	1	19	3557	67	15720	1.01802e+170
GO:0009187	cyclic nucleotide metabolic process	biological_process	0.13092	1	11	3557	31	15720	1.01795e+98
GO:0030915	Smc5-Smc6 complex	cellular_component	0.13175	1	2	3557	3	15720	1.01796e+17
GO:0031988	membrane-bounded vesicle	cellular_component	0.13217	1	28	3557	94	15720	1.01792e+251
GO:0005977	glycogen metabolic process	biological_process	0.13254	1	2	3557	3	15720	1.13845e+17
GO:0005978	glycogen biosynthetic process	biological_process	0.13254	1	2	3557	3	15720	1.13845e+17
GO:0008839	4-hydroxy-tetrahydrodipicolinate reductase	molecular_function	0.13269	1	3	3557	6	15720	1.01805e+26
GO:0005685	U1 snRNP	cellular_component	0.13308	1	4	3557	8	15720	1.01793e+35
GO:0006376	mRNA splice site selection	biological_process	0.13308	1	4	3557	8	15720	1.01793e+35
GO:0030532	small nuclear ribonucleoprotein complex	cellular_component	0.13308	1	4	3557	8	15720	1.01793e+35
GO:0016591	DNA-directed RNA polymerase II, holoenzyme	cellular_component	0.13326	1	26	3557	93	15720	1.01797e+233
GO:0042287	MHC protein binding	molecular_function	0.1333	1	4	3557	9	15720	1.01803e+35
GO:0042289	MHC class II protein binding	molecular_function	0.1333	1	4	3557	9	15720	1.01803e+35
GO:0030150	protein import into mitochondrial matrix	biological_process	0.13348	1	6	3557	16	15720	1.06017e+53
GO:0004558	alpha-glucosidase activity	molecular_function	0.13401	1	5	3557	12	15720	1.13845e+44
GO:0004564	beta-fructofuranosidase activity	molecular_function	0.13401	1	5	3557	12	15720	1.01791e+44
GO:0004575	sucrose alpha-glucosidase activity	molecular_function	0.13401	1	5	3557	12	15720	1.018e+44
GO:0015926	glucosidase activity	molecular_function	0.13401	1	5	3557	12	15720	1.13845e+44
GO:0019199	transmembrane receptor protein kinase activity	molecular_function	0.13414	1	14	3557	40	15720	1.01799e+125
GO:0004652	polynucleotide adenylyltransferase activity	molecular_function	0.1342	1	3	3557	6	15720	1.01805e+26
GO:0008104	protein localization	biological_process	0.13423	1	201	3557	799	15720	101796366,101796249,101804580,101792755,101803639,101800746,XLOC_059473,113841577,101802891,101801327,101792737,101800488,101800726,101796446,101798326,101802803,101794945,101802101,101801324,101804646,101799652,101791559,101790442,101793471,101798995,101795412,101804731,101793156,101793676,101795642,101790179,101803359,101803873,101790914,101802567,101799551,XLOC_119286,101805197,101791242,10179…
GO:0005315	inorganic phosphate transmembrane transporter activity	molecular_function	0.13449	1	5	3557	11	15720	1.01803e+44
GO:1901677	phosphate transmembrane transporter activity	molecular_function	0.13449	1	5	3557	11	15720	1.0179e+44
GO:0006817	phosphate ion transport	biological_process	0.13552	1	8	3557	21	15720	1.01803e+71
GO:0033043	regulation of organelle organization	biological_process	0.13619	1	30	3557	109	15720	1.01803e+269
GO:0008612	peptidyl-lysine modification to hypusine	biological_process	0.13844	1	2	3557	3	15720	1.01792e+17
GO:0046516	hypusine metabolic process	biological_process	0.13844	1	2	3557	3	15720	1.01792e+17
GO:0040013	negative regulation of locomotion	biological_process	0.13852	1	2	3557	4	15720	1.01802e+17
GO:0051271	negative regulation of cellular component movement	biological_process	0.13852	1	2	3557	4	15720	1.01791e+17
GO:2000146	negative regulation of cell motility	biological_process	0.13852	1	2	3557	4	15720	1.01791e+17
GO:0004386	helicase activity	molecular_function	0.13872	1	47	3557	168	15720	101799113,113840518,101805286,101797692,101794243,101794702,101790960,101791139,101796943,101790058,101789637,101799032,101794023,101800793,101792028,101800871,113842963,101798380,101797164,101794624,101794739,101790952,101793310,101798014,101792908,101795201,101794305,101802853,101789515,101789952,101793368,101789472,113844160,101799296,101803126,101798395,101804656,101797396,113842302,101797686…
GO:0020037	heme binding	molecular_function	0.13884	1	33	3557	127	15720	1.01804e+296
GO:0006370	7-methylguanosine mRNA capping	biological_process	0.14002	1	4	3557	9	15720	1.13843e+35
GO:0005834	heterotrimeric G-protein complex	cellular_component	0.14005	1	6	3557	17	15720	1.01791e+53
GO:0019897	extrinsic to plasma membrane	cellular_component	0.14005	1	6	3557	17	15720	1.01798e+53
GO:0031234	extrinsic to internal side of plasma membrane	cellular_component	0.14005	1	6	3557	17	15720	1.01798e+53
GO:0004675	transmembrane receptor protein serine/threonine kinase activity	molecular_function	0.14197	1	10	3557	28	15720	1.01802e+89
GO:0007128	meiotic prophase I	biological_process	0.14327	1	3	3557	6	15720	1.01791e+26
GO:0051324	prophase	biological_process	0.14327	1	3	3557	6	15720	1.01803e+26
GO:0040008	regulation of growth	biological_process	0.14444	1	9	3557	28	15720	1.01804e+80
GO:0051817	modification of morphology or physiology of other organism involved in symbiotic interaction	biological_process	0.1448	1	28	3557	93	15720	1.01794e+251
GO:0046365	monosaccharide catabolic process	biological_process	0.14523	1	8	3557	24	15720	1.01805e+71
GO:0015711	organic anion transport	biological_process	0.14535	1	29	3557	100	15720	1.01794e+260
GO:0032040	small-subunit processome	cellular_component	0.14636	1	18	3557	62	15720	1.01804e+161
GO:0032268	regulation of cellular protein metabolic process	biological_process	0.14706	1	16	3557	51	15720	1.01796e+143
GO:0043189	H4/H2A histone acetyltransferase complex	cellular_component	0.14764	1	1	3557	1	15720	101800845
GO:0071705	nitrogen compound transport	biological_process	0.14804	1	41	3557	151	15720	101793464,101789879,113841446,101793984,101797217,101790294,101792038,101799744,101803856,101797183,101802885,101789385,101799116,113841577,101803639,101798253,101793616,101804502,101789916,113841356,101801369,101801826,101800352,113839967,101795102,101790274,101796007,101796306,101804252,101802573,101795243,101790322,101797014,101795265,101796443,101790872,101794120,101801687,101795832,101792901…
GO:1901135	carbohydrate derivative metabolic process	biological_process	0.14895	1	137	3557	535	15720	101800480,101802356,101804702,101794128,101793804,101801832,101792694,101791376,101797614,101801035,101792424,101790992,101789483,101796301,101791572,101801430,101797291,101802519,101793177,101789617,101799077,101800166,101802617,101801681,101804018,101798491,101794258,101803496,101793140,101799839,101800374,101799214,101793479,101797838,101802079,101798011,101790524,101802794,101793136,101789513…
GO:0061025	membrane fusion	biological_process	0.14943	1	24	3557	81	15720	1.01802e+215
GO:0003008	system process	biological_process	0.15002	1	32	3557	119	15720	1.018e+287
GO:0044406	adhesion to host	biological_process	0.15075	1	6	3557	16	15720	1.01802e+53
GO:0051825	adhesion to other organism involved in symbiotic interaction	biological_process	0.15075	1	6	3557	16	15720	1.01791e+53
GO:0051246	regulation of protein metabolic process	biological_process	0.15081	1	17	3557	55	15720	1.01798e+152
GO:0008234	cysteine-type peptidase activity	molecular_function	0.15174	1	56	3557	209	15720	101794268,101793556,101800003,101800947,101793390,101793708,101803120,101800980,101800877,101804246,101792943,101791823,101791926,101791505,101798071,101802175,101794069,101801408,106014283,101799915,101793812,101803168,101792647,101801345,101799962,101798321,101804004,101794933,101800352,101804428,101797810,101798897,101804404,101793568,101802660,101805296,101789467,101796319,101804502,101794564…
GO:0009898	internal side of plasma membrane	cellular_component	0.15178	1	7	3557	20	15720	1.01803e+62
GO:0051301	cell division	biological_process	0.15339	1	33	3557	124	15720	1.06017e+296
GO:0046999	regulation of conjugation	biological_process	0.15422	1	2	3557	3	15720	1.01795e+17
GO:0003989	acetyl-CoA carboxylase activity	molecular_function	0.1544	1	4	3557	10	15720	1.01804e+35
GO:0016421	CoA carboxylase activity	molecular_function	0.1544	1	4	3557	10	15720	1.01804e+35
GO:0016885	ligase activity, forming carbon-carbon bonds	molecular_function	0.1544	1	4	3557	10	15720	1.01804e+35
GO:0044724	single-organism carbohydrate catabolic process	biological_process	0.15662	1	9	3557	28	15720	1.01805e+80
GO:0004222	metalloendopeptidase activity	molecular_function	0.15697	1	43	3557	155	15720	101799805,101790574,101790276,XLOC_116239,101790288,101794215,101794349,101798298,101798488,101799212,101790084,101794528,101803992,101791383,101802059,101795243,101793886,101803448,101797716,101796877,101794530,101790992,101789509,101795596,101793708,101802103,101802351,101793384,101794263,101793026,101793984,101791511,101804706,101799556,101789535,101798052,101798993,101792663,101802504,1018036…
GO:0006739	NADP metabolic process	biological_process	0.15728	1	4	3557	9	15720	1.01803e+35
GO:0008406	gonad development	biological_process	0.15757	1	2	3557	3	15720	1.01804e+17
GO:0045137	development of primary sexual characteristics	biological_process	0.15757	1	2	3557	3	15720	1.01804e+17
GO:0048608	reproductive structure development	biological_process	0.15757	1	2	3557	3	15720	1.01804e+17
GO:0061458	reproductive system development	biological_process	0.15757	1	2	3557	3	15720	1.01802e+17
GO:0043631	RNA polyadenylation	biological_process	0.15762	1	5	3557	13	15720	1.01805e+44
GO:0007160	cell-matrix adhesion	biological_process	0.15781	1	3	3557	6	15720	1.01802e+26
GO:0009056	catabolic process	biological_process	0.15802	1	145	3557	577	15720	101802359,101800662,101793739,101802799,101791740,101802853,101790294,101798412,101796981,101793202,101797117,101800119,101790019,101794848,101801554,101795339,101800563,101803700,101791922,101800740,101794702,101797967,101796133,101797549,101790383,101791061,101800293,101793465,101794377,101793352,101804011,101804993,101793545,101797601,101796056,101802983,101791112,101803431,101790442,101800097…
GO:0015267	channel activity	molecular_function	0.15807	1	121	3557	456	15720	101799858,101801281,101793907,101802285,113841567,101797341,101797190,101804592,101790576,101798322,101792647,101803412,106017513,101800686,101802922,113843546,101803066,101796880,101799418,101791125,101797543,101800102,101800555,101799890,101804947,101801427,101793347,101799039,101793602,101793463,101797914,101790631,101797563,101789865,101804467,101801519,101789472,101800038,101796224,101794161…
GO:0022803	passive transmembrane transporter activity	molecular_function	0.15807	1	121	3557	456	15720	101803925,101798801,101792842,101802458,101796224,101790417,101794161,101800475,101789472,101800038,101797563,101789865,101801519,101804467,101790296,101791417,101802391,101802077,101796174,101790326,101803794,101803209,101798459,101802729,101795419,101795138,101792119,101795544,101793369,101798116,106017513,101802922,101800686,113843546,101790576,101798322,101792647,101803412,101802285,113841567…
GO:0030117	membrane coat	cellular_component	0.15958	1	39	3557	140	15720	101797787,101800789,101792698,101790145,101795313,101804646,113842085,101796141,101793636,113840914,101804957,101794686,113841883,101803019,101797052,101792755,101802356,101804315,101793731,101801305,101793104,101794995,101798126,101799336,101799840,101796882,101794053,101803560,101804480,101794415,101791242,101790870,101796975,113841665,101795571,101802651,101797919,101800440,101801157
GO:0048475	coated membrane	cellular_component	0.15958	1	39	3557	140	15720	101793636,101796141,101804646,113842085,101795313,101790145,101792698,101797787,101800789,101793731,101801305,101793104,101804315,101802356,101797052,101792755,101803019,113841883,101794686,113840914,101804957,101796975,101790870,101794415,101791242,101803560,101804480,101794053,101796882,101799840,101798126,101799336,101794995,101801157,101800440,101797919,101802651,101795571,113841665
GO:0001682	tRNA 5'-leader removal	biological_process	0.1608	1	2	3557	3	15720	1.01793e+17
GO:0005267	potassium channel activity	molecular_function	0.16106	1	33	3557	117	15720	101799600,101789865,101804467,101789472,101795349,101803925,101792842,101802404,101792119,101795419,101789988,101804155,101790296,101799858,101790016,101798659,101797190,XLOC_116947,101802371,101792647,106017513,113843546,101792975,101797543,101798666,101802567,101796645,101799890,101799039,101791716,101803359,101790179,101790631
GO:0042175	nuclear outer membrane-endoplasmic reticulum membrane network	cellular_component	0.16172	1	62	3557	227	15720	101791320,XLOC_119286,101801573,101795361,101804811,106016560,101799418,101794492,101799245,110353069,101803765,113843947,101804947,101797160,101804741,101796154,101802242,101789798,101793911,101797316,101800695,101795586,101794360,101804348,101798491,113839960,101800818,101795507,101804729,101790146,101797742,101791564,101792694,106015064,101791742,101794580,101799116,101805106,101800746,1017939…
GO:0016569	covalent chromatin modification	biological_process	0.1635	1	17	3557	57	15720	1.01793e+152
GO:0016570	histone modification	biological_process	0.1635	1	17	3557	57	15720	1.01792e+152
GO:0000139	Golgi membrane	cellular_component	0.16414	1	15	3557	47	15720	1.01799e+134
GO:0019784	NEDD8-specific protease activity	molecular_function	0.16532	1	2	3557	3	15720	1.01803e+17
GO:0044459	plasma membrane part	cellular_component	0.16557	1	63	3557	237	15720	101797552,101798389,101794580,101791104,101804258,106018833,101805358,101790700,101798011,101794542,101801378,101793731,106020456,101804406,113842846,101792728,101796987,101803109,101793802,101796331,101798680,101789763,101802372,101791865,101800789,101791456,101793636,101802816,101797913,101792801,101801320,101802159,101805156,101797298,101795589,101799908,101799002,101802091,101798666,101791054…
GO:0016830	carbon-carbon lyase activity	molecular_function	0.16579	1	42	3557	144	15720	113844283,101795730,101793831,101803831,101797618,101799245,101801936,101797546,101791855,101795448,101790021,101796508,101791606,101790409,101790730,101800168,101800548,106019410,101798937,101798943,101792375,101797217,101792038,101792989,101795802,101799051,101794734,101792191,101802799,101795381,101799575,101804964,101796574,101799363,101795678,101793174,101795544,101803551,101802281,101794580…
GO:0019783	small conjugating protein-specific protease activity	molecular_function	0.16597	1	10	3557	29	15720	1.01803e+89
GO:0000175	3'-5'-exoribonuclease activity	molecular_function	0.16659	1	6	3557	15	15720	1.01796e+53
GO:0004532	exoribonuclease activity	molecular_function	0.16659	1	6	3557	15	15720	1.01792e+53
GO:0016896	exoribonuclease activity, producing 5'-phosphomonoesters	molecular_function	0.16659	1	6	3557	15	15720	1.01796e+53
GO:0009055	electron carrier activity	molecular_function	0.16727	1	36	3557	133	15720	101796296,101804453,101794542,101802868,101795743,101803241,101803700,101793427,101799672,101796995,101796531,113841161,101793136,101804363,101795738,101800945,101790153,101798117,101804828,101799192,110354120,101792589,101799882,101801482,101794589,113843886,101791859,101794151,101805119,101794129,101801398,101793470,101801566,101799400,113839802,101804464
GO:0004055	argininosuccinate synthase activity	molecular_function	0.16766	1	2	3557	3	15720	1.01794e+17
GO:0006526	arginine biosynthetic process	biological_process	0.16766	1	2	3557	3	15720	1.01797e+17
GO:0008192	RNA guanylyltransferase activity	molecular_function	0.16781	1	4	3557	10	15720	1.01797e+35
GO:0070568	guanylyltransferase activity	molecular_function	0.16781	1	4	3557	10	15720	1.01797e+35
GO:0007631	feeding behavior	biological_process	0.16806	1	6	3557	15	15720	1.01803e+53
GO:0016192	vesicle-mediated transport	biological_process	0.17048	1	95	3557	363	15720	101801095,101805120,113841665,101800497,101804325,101804257,101797919,101801687,101801582,101804612,101801157,101797494,110352536,101798126,101791051,101802063,101793465,101795721,101796882,101800346,101794053,101795279,101800166,101794415,101801462,101796975,113840914,101804957,101800412,101794686,113841883,101795544,101797052,101802356,101792728,101804315,101793731,101791922,101793104,101789695…
GO:0005891	voltage-gated calcium channel complex	cellular_component	0.17081	1	4	3557	9	15720	1.01802e+35
GO:0034704	calcium channel complex	cellular_component	0.17081	1	4	3557	9	15720	1.01802e+35
GO:0046813	virion attachment, binding of host cell surface receptor	biological_process	0.17174	1	4	3557	10	15720	1.01791e+35
GO:0007224	smoothened signaling pathway	biological_process	0.17249	1	9	3557	27	15720	1.01804e+80
GO:0005542	folic acid binding	molecular_function	0.17338	1	2	3557	3	15720	1.01795e+17
GO:0072341	modified amino acid binding	molecular_function	0.17338	1	2	3557	3	15720	1.01793e+17
GO:0008686	3,4-dihydroxy-2-butanone-4-phosphate synthase activity	molecular_function	0.17348	1	1	3557	1	15720	101802281
GO:0016556	mRNA modification	biological_process	0.17386	1	2	3557	3	15720	1.01802e+17
GO:0080009	mRNA methylation	biological_process	0.17386	1	2	3557	3	15720	1.01802e+17
GO:0008982	protein-N(PI)-phosphohistidine-sugar phosphotransferase activity	molecular_function	0.17389	1	9	3557	26	15720	1.01793e+80
GO:0030176	integral to endoplasmic reticulum membrane	cellular_component	0.17395	1	18	3557	63	15720	1.13844e+161
GO:0031227	intrinsic to endoplasmic reticulum membrane	cellular_component	0.17395	1	18	3557	63	15720	1.01805e+161
GO:0007610	behavior	biological_process	0.17395	1	13	3557	41	15720	1.01803e+116
GO:0016053	organic acid biosynthetic process	biological_process	0.17471	1	50	3557	189	15720	101797521,101793509,101789891,101792989,101789926,101791523,101796973,101789763,101794901,101800610,101797507,101804080,101796868,113839583,101799450,101797179,101804996,101796183,101800726,101804405,101790524,101805154,101796706,101801566,101803570,101801408,101790412,101797140,101803987,101805325,101793533,101798457,101795721,101804507,101797455,101802198,101799415,101797203,101800897,101793722…
GO:0046394	carboxylic acid biosynthetic process	biological_process	0.17471	1	50	3557	189	15720	101804080,101799450,113839583,101796868,101796183,101804996,101797179,101805154,101796706,101790524,101804405,101800726,101793509,101797521,101789926,101791523,101792989,101789891,101796973,101800610,101797507,101789763,101794901,101801482,101803965,101794703,101793722,101792875,101795596,101794186,101803641,101801697,101797981,101804610,101801566,101790412,101803570,101801408,101795721,101797140…
GO:0010562	positive regulation of phosphorus metabolic process	biological_process	0.17482	1	4	3557	10	15720	1.01794e+35
GO:0031401	positive regulation of protein modification process	biological_process	0.17482	1	4	3557	10	15720	1.01789e+35
GO:0045937	positive regulation of phosphate metabolic process	biological_process	0.17482	1	4	3557	10	15720	1.13845e+35
GO:0003013	circulatory system process	biological_process	0.17494	1	10	3557	32	15720	1.01803e+89
GO:0003018	vascular process in circulatory system	biological_process	0.17494	1	10	3557	32	15720	1.01804e+89
GO:0008015	blood circulation	biological_process	0.17494	1	10	3557	32	15720	1.01794e+89
GO:0035150	regulation of tube size	biological_process	0.17494	1	10	3557	32	15720	1.01794e+89
GO:0050880	regulation of blood vessel size	biological_process	0.17494	1	10	3557	32	15720	1.01794e+89
GO:0044421	extracellular region part	cellular_component	0.17494	1	118	3557	464	15720	101796325,101792694,101791742,101790896,101791313,101799368,101795960,101798851,101791922,101794935,101792438,101798253,101795678,101797792,101801199,101802799,101801732,101802822,101804695,101793615,101796885,101797293,101794879,101801879,101793202,101801137,101790223,101798431,101803486,101791112,101804861,101792158,101804257,101798261,101791534,101793654,101797549,101797341,101800352,101790960…
GO:0006461	protein complex assembly	biological_process	0.17524	1	97	3557	390	15720	101803873,101798054,101798666,101801434,101792907,101796081,101796752,101795642,113841693,101803359,101794120,101790274,101798293,101797140,101789958,101796705,101791582,101797203,101791120,101794150,101802234,113841983,101796890,101803225,101799545,101795022,101794454,101798471,101790352,106014693,101795659,101804406,101801047,101802095,101794560,101789686,101792173,113845655,101794959,101789668…
GO:0042803	protein homodimerization activity	molecular_function	0.17527	1	21	3557	82	15720	1.01801e+188
GO:0022607	cellular component assembly	biological_process	0.17554	1	152	3557	634	15720	101794959,101789668,101797759,101804394,101791266,101796014,101792866,101790153,101791164,101801672,101796770,106018440,106014693,101792956,101795221,101804406,101801047,113845655,101790274,101791582,101796705,101791120,101794150,101803225,101796890,101795022,101794454,101796085,101794528,101792907,101791102,101796752,101796081,101794120,101803444,101802587,101801806,101801954,101800475,101801879…
GO:0004527	exonuclease activity	molecular_function	0.1758	1	38	3557	138	15720	101802940,101799625,101796752,101804612,101791753,101790760,101798054,101803873,113842133,101790280,101794979,101791879,101799077,101793808,101798621,101792810,101793233,101803987,101797140,101796007,101790074,101795221,101804406,101796249,101803046,101803551,101792801,101795238,101804278,101796674,101801942,101793202,101804363,101792469,101799652,101796526,101799621,113841271
GO:0016762	xyloglucan:xyloglucosyl transferase activity	molecular_function	0.17687	1	2	3557	3	15720	1.01797e+17
GO:0048046	apoplast	cellular_component	0.17687	1	2	3557	3	15720	1.0179e+17
GO:0036128	CatSper complex	cellular_component	0.1771	1	2	3557	3	15720	1.01793e+17
GO:0022402	cell cycle process	biological_process	0.17729	1	72	3557	289	15720	101797549,101800352,101801462,101794377,113843546,101794225,101798964,101793244,113844867,101795553,101791767,101799052,101801582,113839711,106017377,101798198,101790292,101801806,101802587,101801280,101800475,101799508,101797319,101801342,101791523,101802247,101797962,101797881,101800563,101797184,101799776,101791922,101794848,101800852,101793233,101799308,101791120,101792721,101791962,101795780…
GO:0006304	DNA modification	biological_process	0.17733	1	14	3557	45	15720	1.01803e+125
GO:0019048	modulation by virus of host morphology or physiology	biological_process	0.17735	1	23	3557	76	15720	1.01797e+206
GO:0032259	methylation	biological_process	0.17753	1	24	3557	90	15720	1.01802e+215
GO:0070206	protein trimerization	biological_process	0.17773	1	9	3557	29	15720	1.01796e+80
GO:0048583	regulation of response to stimulus	biological_process	0.17774	1	68	3557	246	15720	101798362,101794000,101797296,101791293,101797650,101804522,101797482,101792742,101797713,101800934,101797035,101794317,101802304,101801462,101804011,101803496,101793140,101792727,101805116,101793533,101802403,101795868,101799156,101795325,101790422,101802175,101793750,101795448,101798135,101790867,101802656,101791559,101791458,101795927,101802743,101794832,101797884,101789988,101794917,101804406…
GO:0005244	voltage-gated ion channel activity	molecular_function	0.17799	1	32	3557	113	15720	101803359,101790179,101802370,101791716,113845374,101799890,101798666,101797543,101792975,113843546,106017513,XLOC_116947,101802371,101792647,101790280,101797190,101799054,101798659,101802285,113845650,101790016,101799858,101790296,101796496,101804155,101800121,101798011,101792842,101795349,101796224,101789472,101798680
GO:0022832	voltage-gated channel activity	molecular_function	0.17799	1	32	3557	113	15720	101800121,101798011,101804155,101796496,101790296,101798680,101789472,101796224,101792842,101795349,101797543,101792975,101798666,101791716,101799890,113845374,101790179,101803359,101802370,101790016,113845650,101799858,101797190,101799054,101802285,101798659,101792647,101790280,101802371,XLOC_116947,113843546,106017513
GO:0016023	cytoplasmic membrane-bounded vesicle	cellular_component	0.17829	1	26	3557	89	15720	1.01804e+233
GO:0097367	carbohydrate derivative binding	molecular_function	0.17888	1	21	3557	71	15720	1.01793e+188
GO:0048878	chemical homeostasis	biological_process	0.17964	1	21	3557	75	15720	1.01798e+188
GO:1901988	negative regulation of cell cycle phase transition	biological_process	0.18006	1	13	3557	45	15720	1.01803e+116
GO:0051128	regulation of cellular component organization	biological_process	0.18016	1	40	3557	154	15720	101793218,101804618,101789694,101800934,101800563,101799776,101803547,101803278,101794848,101802095,113841577,101800852,101799483,101796999,101798198,101790292,113841271,101794959,101801806,101792866,101805256,101790193,101790294,101803903,101789796,110352128,101799001,101799871,101801582,101805457,101790796,101795906,101796843,101803685,101797549,101793233,101799308,101795780,101803225,101796085
GO:0005975	carbohydrate metabolic process	biological_process	0.18103	1	122	3557	489	15720	101797405,101795379,101790636,101790872,101804181,101800484,113839616,101797966,101790002,113843902,101792945,101801257,101800416,101805440,101799291,101803322,101797298,101797470,101795331,101797005,101794927,101796212,101801713,101799716,101794604,101803493,101794430,101794712,101801726,101798621,101801152,101797140,101797427,113845144,101797726,101790726,101804175,101799746,101802460,101801278…
GO:0016782	transferase activity, transferring sulfur-containing groups	molecular_function	0.18112	1	18	3557	62	15720	1.01799e+161
GO:0030684	preribosome	cellular_component	0.18118	1	20	3557	71	15720	1.01799e+179
GO:0006814	sodium ion transport	biological_process	0.18123	1	41	3557	141	15720	113844283,101790280,101799054,101797856,101795586,113845650,101802370,101799245,101803831,101801257,101794148,101795448,101795589,101791855,101797546,101799002,101797217,101792038,101795802,101800548,101798937,101800168,106019410,101798943,101790409,101789763,101792191,101794734,101798680,101791417,101795678,101793849,101796574,101798011,101797742,101796167,101795138,101803551,101794580,101793369…
GO:0000413	protein peptidyl-prolyl isomerization	biological_process	0.18148	1	7	3557	24	15720	1.01797e+62
GO:0003755	peptidyl-prolyl cis-trans isomerase activity	molecular_function	0.18148	1	7	3557	24	15720	1.13842e+62
GO:0016859	cis-trans isomerase activity	molecular_function	0.18148	1	7	3557	24	15720	1.01796e+62
GO:0018208	peptidyl-proline modification	biological_process	0.18148	1	7	3557	24	15720	1.018e+62
GO:0007606	sensory perception of chemical stimulus	biological_process	0.18207	1	14	3557	50	15720	1.01802e+125
GO:0004602	glutathione peroxidase activity	molecular_function	0.1832	1	3	3557	9	15720	1.01804e+26
GO:0003917	DNA topoisomerase type I activity	molecular_function	0.1833	1	4	3557	9	15720	1.01805e+35
GO:0005096	GTPase activator activity	molecular_function	0.18331	1	24	3557	80	15720	1.0179e+215
GO:0010851	cyclase regulator activity	molecular_function	0.18378	1	3	3557	6	15720	1.01802e+26
GO:0010853	cyclase activator activity	molecular_function	0.18378	1	3	3557	6	15720	1.01802e+26
GO:0030249	guanylate cyclase regulator activity	molecular_function	0.18378	1	3	3557	6	15720	1.01794e+26
GO:0030250	guanylate cyclase activator activity	molecular_function	0.18378	1	3	3557	6	15720	1.01794e+26
GO:0007600	sensory perception	biological_process	0.18599	1	16	3557	58	15720	1.01797e+143
GO:0005057	receptor signaling protein activity	molecular_function	0.18621	1	6	3557	15	15720	1.01803e+53
GO:0000795	synaptonemal complex	cellular_component	0.18682	1	2	3557	4	15720	1.01792e+17
GO:0051051	negative regulation of transport	biological_process	0.18687	1	9	3557	26	15720	1.0179e+80
GO:0044283	small molecule biosynthetic process	biological_process	0.18694	1	61	3557	236	15720	101802198,101799415,101800897,101797203,101804507,101797455,101795721,101803987,101797140,101805325,101798457,101793533,101792164,101790412,101798279,101801408,101803570,101801566,101797981,101804610,101794186,101803641,101796880,101800812,101801697,101791040,101797618,101801482,101803965,101793722,101794703,101792875,101795596,101800610,101797507,101789763,101794901,101793325,101796973,101789926…
GO:0006487	protein N-linked glycosylation	biological_process	0.18729	1	4	3557	10	15720	1.01796e+35
GO:0005905	coated pit	cellular_component	0.18732	1	4	3557	10	15720	1.01801e+35
GO:0012510	trans-Golgi network transport vesicle membrane	cellular_component	0.18732	1	4	3557	10	15720	1.01794e+35
GO:0030125	clathrin vesicle coat	cellular_component	0.18732	1	4	3557	10	15720	1.01801e+35
GO:0030130	clathrin coat of trans-Golgi network vesicle	cellular_component	0.18732	1	4	3557	10	15720	1.01794e+35
GO:0030132	clathrin coat of coated pit	cellular_component	0.18732	1	4	3557	10	15720	1.01794e+35
GO:0030136	clathrin-coated vesicle	cellular_component	0.18732	1	4	3557	10	15720	1.01794e+35
GO:0030140	trans-Golgi network transport vesicle	cellular_component	0.18732	1	4	3557	10	15720	1.01801e+35
GO:0030665	clathrin-coated vesicle membrane	cellular_component	0.18732	1	4	3557	10	15720	1.01801e+35
GO:0046914	transition metal ion binding	molecular_function	0.18754	1	404	3557	1673	15720	101793568,101793566,101800449,101804080,101796692,101804452,101797881,101795788,101797384,101804996,101795577,101789601,101794000,101791599,101804363,113841698,101790660,101792954,101792999,101791827,101790932,101797507,101804898,101801287,106017781,101794204,101798198,101797037,101803955,101804612,101791928,101792321,101790084,101789404,101799061,101802059,101800303,101796256,101796056,101795664…
GO:0006626	protein targeting to mitochondrion	biological_process	0.1882	1	8	3557	25	15720	1.01804e+71
GO:0016831	carboxy-lyase activity	molecular_function	0.18875	1	38	3557	130	15720	113844283,101795730,101793831,101797618,101803831,101799245,101796508,101791606,101795448,101790021,101797546,101791855,101801936,101798943,101800548,101800168,106019410,101798937,101790730,101790409,101792038,101795802,101797217,101792375,101792191,101794734,101799051,101795381,101796574,101804964,101793174,101795678,101799363,101794580,101803551,101795544,101804405,101796167
GO:0016774	phosphotransferase activity, carboxyl group as acceptor	molecular_function	0.18903	1	2	3557	4	15720	1.0179e+17
GO:0015562	efflux transmembrane transporter activity	molecular_function	0.18938	1	1	3557	1	15720	101800351
GO:0034639	L-amino acid efflux transmembrane transporter activity	molecular_function	0.18938	1	1	3557	1	15720	101800351
GO:0008948	oxaloacetate decarboxylase activity	molecular_function	0.18945	1	23	3557	74	15720	1.01795e+206
GO:0035725	sodium ion transmembrane transport	biological_process	0.18945	1	23	3557	74	15720	1.01792e+206
GO:0071436	sodium ion export	biological_process	0.18945	1	23	3557	74	15720	1.01792e+206
GO:0004113	2',3'-cyclic-nucleotide 3'-phosphodiesterase activity	molecular_function	0.18956	1	1	3557	1	15720	101794702
GO:0009214	cyclic nucleotide catabolic process	biological_process	0.18956	1	1	3557	1	15720	101794702
GO:0000086	G2/M transition of mitotic cell cycle	biological_process	0.18994	1	1	3557	1	15720	101790739
GO:0010389	regulation of G2/M transition of mitotic cell cycle	biological_process	0.18994	1	1	3557	1	15720	101790739
GO:0010972	negative regulation of G2/M transition of mitotic cell cycle	biological_process	0.18994	1	1	3557	1	15720	101790739
GO:0030336	negative regulation of cell migration	biological_process	0.18994	1	1	3557	1	15720	101790739
GO:0045930	negative regulation of mitotic cell cycle	biological_process	0.18994	1	1	3557	1	15720	101790739
GO:0015985	energy coupled proton transport, down electrochemical gradient	biological_process	0.19005	1	27	3557	95	15720	1.01792e+242
GO:0015986	ATP synthesis coupled proton transport	biological_process	0.19005	1	27	3557	95	15720	1.01795e+242
GO:0055082	cellular chemical homeostasis	biological_process	0.19048	1	19	3557	68	15720	1.01797e+170
GO:0005789	endoplasmic reticulum membrane	cellular_component	0.19071	1	60	3557	222	15720	101797563,101799712,101798995,101790666,101796553,101789513,113840401,101797217,101790294,101802754,101795037,101798149,101796981,101797580,101805106,101799116,101794580,106015064,101791742,101792694,101791564,101797742,101802525,101799839,113842846,101804155,101796397,101794128,XLOC_059473,101800852,101800746,101793955,113839960,101804348,101798491,101797316,101800695,101795586,101789798,1017939…
GO:0003676	nucleic acid binding	molecular_function	0.19163	1	696	3557	2976	15720	101799245,101799982,101789637,110354120,101795569,101790668,101800793,101795285,101798542,101795131,101804780,101803631,101796817,101789522,106017840,101789426,101796142,101793892,101797453,101798671,101796666,101789852,101790912,101804449,101794627,101801059,101803003,101797884,101796753,101794525,101794350,101794573,101790938,101789952,101790527,101800097,101801754,101790867,101793134,101801648…
GO:0032993	protein-DNA complex	cellular_component	0.1917	1	10	3557	35	15720	1.13845e+89
GO:0051297	centrosome organization	biological_process	0.19177	1	3	3557	6	15720	1.01792e+26
GO:0010927	cellular component assembly involved in morphogenesis	biological_process	0.19243	1	3	3557	7	15720	1.01798e+26
GO:0042384	cilium assembly	biological_process	0.19243	1	3	3557	7	15720	1.01798e+26
GO:0060271	cilium morphogenesis	biological_process	0.19243	1	3	3557	7	15720	1.01798e+26
GO:0045502	dynein binding	molecular_function	0.19289	1	17	3557	66	15720	1.018e+152
GO:0007339	binding of sperm to zona pellucida	biological_process	0.19366	1	10	3557	28	15720	1.01796e+89
GO:0009988	cell-cell recognition	biological_process	0.19366	1	10	3557	28	15720	1.01797e+89
GO:0035036	sperm-egg recognition	biological_process	0.19366	1	10	3557	28	15720	1.01796e+89
GO:0051259	protein oligomerization	biological_process	0.1944	1	27	3557	99	15720	1.0179e+242
GO:0000910	cytokinesis	biological_process	0.19454	1	24	3557	92	15720	1.01793e+215
GO:0019838	growth factor binding	molecular_function	0.19547	1	8	3557	26	15720	1.0179e+71
GO:0008199	ferric iron binding	molecular_function	0.19627	1	5	3557	15	15720	1.13844e+44
GO:0006848	pyruvate transport	biological_process	0.19691	1	3	3557	7	15720	1.01794e+26
GO:0006850	mitochondrial pyruvate transport	biological_process	0.19691	1	3	3557	7	15720	1.01794e+26
GO:0007051	spindle organization	biological_process	0.1972	1	5	3557	14	15720	1.01797e+44
GO:0008191	metalloendopeptidase inhibitor activity	molecular_function	0.19741	1	4	3557	10	15720	1.018e+35
GO:0010576	metalloenzyme regulator activity	molecular_function	0.19741	1	4	3557	10	15720	1.01797e+35
GO:0048551	metalloenzyme inhibitor activity	molecular_function	0.19741	1	4	3557	10	15720	1.01797e+35
GO:0004298	threonine-type endopeptidase activity	molecular_function	0.19742	1	5	3557	16	15720	1.0179e+44
GO:0070003	threonine-type peptidase activity	molecular_function	0.19742	1	5	3557	16	15720	1.01794e+44
GO:0005741	mitochondrial outer membrane	cellular_component	0.19751	1	22	3557	83	15720	1.01797e+197
GO:0031968	organelle outer membrane	cellular_component	0.19751	1	22	3557	83	15720	1.01802e+197
GO:0000346	transcription export complex	cellular_component	0.19778	1	6	3557	19	15720	1.01796e+53
GO:0000445	THO complex part of transcription export complex	cellular_component	0.19778	1	6	3557	19	15720	1.01791e+53
GO:0070271	protein complex biogenesis	biological_process	0.19987	1	97	3557	393	15720	101798326,101796770,101795123,106018440,101789976,101804394,101791266,101789668,101794959,101791164,101801895,101790153,101800097,101799749,101792866,101796014,101790141,101797702,101804406,101792173,113845655,101794560,101789686,101802095,101801047,101795659,106014693,101790352,101799545,101803225,101796890,101798471,101795022,101794454,101797140,101798293,101790274,101802234,113841983,101794150…
GO:0006888	ER to Golgi vesicle-mediated transport	biological_process	0.20091	1	11	3557	35	15720	1.01797e+98
GO:0042255	ribosome assembly	biological_process	0.2014	1	1	3557	1	15720	101792956
GO:0042256	mature ribosome assembly	biological_process	0.2014	1	1	3557	1	15720	101792956
GO:0070009	serine-type aminopeptidase activity	molecular_function	0.20165	1	4	3557	11	15720	1.01791e+35
GO:0044444	cytoplasmic part	cellular_component	0.20166	1	375	3557	1564	15720	101791470,101790362,113839960,101793117,113842050,101799336,101800903,101791242,101792601,101798607,101801713,101804480,101800818,101803509,101794492,101798054,101793125,XLOC_119286,101790002,113843902,113842446,101792875,101796113,101801646,101790141,113839590,101793764,101799652,101793492,101794580,101799699,101804473,101804155,101791643,113845111,101803639,XLOC_059473,101800293,101795586,10179…
GO:0015672	monovalent inorganic cation transport	biological_process	0.20252	1	121	3557	469	15720	113845650,101790362,101801369,101799054,101796705,113841356,113842050,101798621,101802582,101798659,101794712,101790280,101802371,101791242,XLOC_116947,101799562,101798730,113844283,101800818,101791855,101797546,101792808,101795589,101791509,101793570,101794636,101803291,101792975,101793943,101802567,101801257,101798666,106020465,101791716,101803831,101798773,101796645,101790179,101797167,1017992…
GO:0007018	microtubule-based movement	biological_process	0.20255	1	24	3557	82	15720	101804627,101790443,101791470,101800609,101799296,101804656,101801170,101797434,101798515,101795818,101789986,XLOC_123728,101798607,101793958,101794022,101791489,101795616,101801503,101791320,113843947,101796753,101791040,101802080,101790860
GO:0044711	single-organism biosynthetic process	biological_process	0.20274	1	64	3557	250	15720	101801566,101798279,101801408,101803570,101795721,101792164,101793533,101802198,101803965,101797618,101794703,101791040,101796880,101797981,101793509,101791599,101797521,101791523,101792989,101793325,101797507,101800610,101789763,101801623,101804080,101799450,101796183,101802281,101804996,101805154,101804405,101790412,101798457,101805325,101803987,101797140,101801294,101797203,101800897,101799415…
GO:0003885	D-arabinono-1,4-lactone oxidase activity	molecular_function	0.20278	1	1	3557	1	15720	101802453
GO:0016899	oxidoreductase activity, acting on the CH-OH group of donors, oxygen as acceptor	molecular_function	0.20278	1	1	3557	1	15720	101802453
GO:0006835	dicarboxylic acid transport	biological_process	0.2031	1	11	3557	35	15720	1.01801e+98
GO:0017038	protein import	biological_process	0.20342	1	34	3557	134	15720	1.0179e+305
GO:0005216	ion channel activity	molecular_function	0.20427	1	118	3557	449	15720	101793907,101801281,101799858,101797190,101804592,101797341,101802285,101803412,101792647,101798322,101790576,113843546,101802922,101800686,106017513,101791125,101797543,101800102,101799418,101796880,101803066,101800555,101797914,101793463,101799039,101793602,101793347,101801427,101799890,101804947,101790631,101801519,101804467,101789865,101797563,101800038,101789472,101794161,101790417,101800475…
GO:0022838	substrate-specific channel activity	molecular_function	0.20427	1	118	3557	449	15720	101790576,101798322,101792647,101803412,106017513,101802922,101800686,113843546,101799858,101801281,101793907,101802285,101797341,101797190,101804592,101799890,101804947,101801427,101793347,101793602,101799039,101793463,101797914,101790631,101803066,101799418,101796880,101800102,101791125,101797543,101800555,101796224,101794161,101790417,101800475,101798801,101803925,101792842,101802458,101789865…
GO:0031300	intrinsic to organelle membrane	cellular_component	0.20451	1	27	3557	101	15720	1.01804e+242
GO:0031301	integral to organelle membrane	cellular_component	0.20451	1	27	3557	101	15720	1.01796e+242
GO:0009291	unidirectional conjugation	biological_process	0.20494	1	1	3557	1	15720	101804393
GO:0030269	tetrahydromethanopterin S-methyltransferase activity	molecular_function	0.2053	1	6	3557	17	15720	1.01792e+53
GO:0042086	5-methyl-5,6,7,8-tetrahydromethanopterin-dependent methyltransferase activity	molecular_function	0.2053	1	6	3557	17	15720	1.01792e+53
GO:0031224	intrinsic to membrane	cellular_component	0.2054	1	678	3557	2965	15720	101798943,101804390,101789513,101795867,113840401,101794618,101799473,101790163,101798870,101790332,101791164,101792997,101789861,101802145,101801202,101797990,101800827,101798682,101802849,101802620,101790477,101804791,101803867,101790518,101799252,XLOC_116947,101801913,101803358,101792430,101794874,101797708,101796007,101790274,101804875,101804140,101801726,101801294,101791582,101798376,1017987…
GO:0000323	lytic vacuole	cellular_component	0.20556	1	1	3557	1	15720	101794974
GO:0005764	lysosome	cellular_component	0.20556	1	1	3557	1	15720	101794974
GO:0015079	potassium ion transmembrane transporter activity	molecular_function	0.20559	1	37	3557	135	15720	101791716,101799039,101796645,101799890,101803359,101790631,101790179,101797543,101792975,101802567,101798666,XLOC_116947,101792647,101802371,101801917,113843546,106017513,101790016,101799858,101797190,101798659,101789988,101804155,101790296,101792119,101802404,101795419,101792842,101795349,101803925,101804467,101805258,101799600,101793739,101789865,101796808,101789472
GO:0009190	cyclic nucleotide biosynthetic process	biological_process	0.20715	1	10	3557	30	15720	1.01791e+89
GO:0019062	viral attachment to host cell	biological_process	0.20732	1	5	3557	14	15720	1.01791e+44
GO:0044650	adhesion of symbiont to host cell	biological_process	0.20732	1	5	3557	14	15720	1.01802e+44
GO:0006094	gluconeogenesis	biological_process	0.20797	1	4	3557	10	15720	1.01798e+35
GO:0019319	hexose biosynthetic process	biological_process	0.20797	1	4	3557	10	15720	1.018e+35
GO:0046364	monosaccharide biosynthetic process	biological_process	0.20797	1	4	3557	10	15720	1.018e+35
GO:0019882	antigen processing and presentation	biological_process	0.20836	1	6	3557	18	15720	1.01802e+53
GO:0030153	bacteriocin immunity	biological_process	0.20877	1	5	3557	12	15720	1.01803e+44
GO:0044257	cellular protein catabolic process	biological_process	0.20878	1	25	3557	93	15720	1.0179e+224
GO:0051603	proteolysis involved in cellular protein catabolic process	biological_process	0.20878	1	25	3557	93	15720	1.01797e+224
GO:0035821	modification of morphology or physiology of other organism	biological_process	0.2095	1	28	3557	97	15720	1.01803e+251
GO:0044432	endoplasmic reticulum part	cellular_component	0.20974	1	60	3557	224	15720	101804947,113843947,110353069,101799245,101794492,101799418,106016560,101801573,101795361,101804811,101791320,XLOC_119286,101790146,101804729,101795507,101800818,113839960,101800695,101795586,101797316,101798491,101804348,101789798,101793911,101797160,101804741,101802242,101796154,101799839,101802525,113842846,101804155,101794128,101796397,101800746,101793955,XLOC_059473,101800852,101799116,10179…
GO:0008121	ubiquinol-cytochrome-c reductase activity	molecular_function	0.20986	1	9	3557	32	15720	1.01796e+80
GO:0016681	oxidoreductase activity, acting on diphenols and related substances as donors, cytochrome as acceptor	molecular_function	0.20986	1	9	3557	32	15720	1.01798e+80
GO:0016021	integral to membrane	cellular_component	0.21014	1	670	3557	2933	15720	110352606,101796896,101789798,101791051,101804108,101799400,101802242,101803506,101798911,101792647,101799356,101798018,101795664,101801029,101794988,101797543,101801175,101793571,101804947,101790642,113842972,101794857,101802212,101799297,101797127,101794923,101801519,101798315,101800258,101797068,101805046,101795193,101794885,101792842,101790019,101798600,101790700,101805358,101804405,101793969…
GO:0015698	inorganic anion transport	biological_process	0.2106	1	21	3557	71	15720	1.01796e+188
GO:0005868	cytoplasmic dynein complex	cellular_component	0.21152	1	4	3557	9	15720	1.01801e+35
GO:0006457	protein folding	biological_process	0.21174	1	26	3557	105	15720	1.01794e+233
GO:0050830	defense response to Gram-positive bacterium	biological_process	0.21216	1	5	3557	13	15720	1.01798e+44
GO:0032940	secretion by cell	biological_process	0.21287	1	30	3557	107	15720	1.01791e+269
GO:0046903	secretion	biological_process	0.21287	1	30	3557	107	15720	1.01799e+269
GO:0005850	eukaryotic translation initiation factor 2 complex	cellular_component	0.21359	1	1	3557	1	15720	101803281
GO:0071944	cell periphery	cellular_component	0.214	1	176	3557	698	15720	101802656,101799652,101795381,101803520,101805180,101791456,101795302,101803551,101798389,101794580,101793802,101804498,101789686,101804155,101793117,101802044,101789852,101797140,101791853,101790280,101802371,101805105,101789792,101798054,101798666,101795285,101795589,101791855,101797298,101794067,101803380,101802370,101799245,101801406,101797862,101800675,101800370,101789763,101793739,101795238…
GO:0045048	protein insertion into ER membrane	biological_process	0.21417	1	4	3557	10	15720	1.01802e+35
GO:0071816	tail-anchored membrane protein insertion into ER membrane	biological_process	0.21417	1	4	3557	10	15720	1.01791e+35
GO:0002526	acute inflammatory response	biological_process	0.21422	1	2	3557	4	15720	1.01805e+17
GO:0030955	potassium ion binding	molecular_function	0.21468	1	13	3557	42	15720	101789472,101798659,101792975,101797543,101790296,101790726,101792842,101799890,101792647,101791716,101802371,101804155,XLOC_116947
GO:0031420	alkali metal ion binding	molecular_function	0.21468	1	13	3557	42	15720	101799890,101791716,101792647,101802371,101804155,XLOC_116947,101790296,101790726,101792842,101792975,101797543,101789472,101798659
GO:0031503	protein complex localization	biological_process	0.21661	1	2	3557	4	15720	1.01805e+17
GO:0032270	positive regulation of cellular protein metabolic process	biological_process	0.21688	1	4	3557	11	15720	1.01789e+35
GO:0051247	positive regulation of protein metabolic process	biological_process	0.21688	1	4	3557	11	15720	1.01789e+35
GO:0005861	troponin complex	cellular_component	0.21728	1	3	3557	7	15720	1.01794e+26
GO:0005865	striated muscle thin filament	cellular_component	0.21728	1	3	3557	7	15720	1.01794e+26
GO:0030016	myofibril	cellular_component	0.21728	1	3	3557	7	15720	1.01794e+26
GO:0030017	sarcomere	cellular_component	0.21728	1	3	3557	7	15720	1.01794e+26
GO:0036379	myofilament	cellular_component	0.21728	1	3	3557	7	15720	1.01794e+26
GO:0043292	contractile fiber	cellular_component	0.21728	1	3	3557	7	15720	1.01794e+26
GO:0044449	contractile fiber part	cellular_component	0.21728	1	3	3557	7	15720	1.01794e+26
GO:0050877	neurological system process	biological_process	0.21766	1	22	3557	82	15720	1.01797e+197
GO:0006555	methionine metabolic process	biological_process	0.21786	1	4	3557	10	15720	1.0179e+35
GO:0006873	cellular ion homeostasis	biological_process	0.21811	1	18	3557	65	15720	1.01797e+161
GO:0006875	cellular metal ion homeostasis	biological_process	0.21811	1	18	3557	65	15720	1.01797e+161
GO:0030003	cellular cation homeostasis	biological_process	0.21811	1	18	3557	65	15720	1.01799e+161
GO:0005783	endoplasmic reticulum	cellular_component	0.21814	1	75	3557	289	15720	101800746,101793955,XLOC_059473,101799839,101804155,101797742,101799116,101794580,106015064,101804258,101797580,101789513,113840401,101790666,101798995,101799712,101799652,101796553,101799245,113843947,110353069,XLOC_119286,101795028,101794492,101800544,101803641,101804811,101800818,101804729,101793911,101804741,101801726,101796154,113839960,101800695,101797316,101794128,101796397,101799979,10180…
GO:0016709	oxidoreductase activity, acting on paired donors, with incorporation or reduction of molecular oxygen, NAD(P)H as one donor, and incorporation of one atom of oxygen	molecular_function	0.21836	1	6	3557	20	15720	1.01804e+53
GO:0019825	oxygen binding	molecular_function	0.21882	1	4	3557	15	15720	1.01803e+35
GO:0005310	dicarboxylic acid transmembrane transporter activity	molecular_function	0.21898	1	7	3557	20	15720	1.01801e+62
GO:0005048	signal sequence binding	molecular_function	0.21943	1	4	3557	11	15720	1.01802e+35
GO:0000278	mitotic cell cycle	biological_process	0.22	1	26	3557	100	15720	1.01798e+233
GO:0030163	protein catabolic process	biological_process	0.22029	1	28	3557	105	15720	1.01793e+251
GO:0043933	macromolecular complex subunit organization	biological_process	0.22032	1	115	3557	478	15720	101801732,101795313,101803444,101793202,101801879,101802583,101801954,101797319,101801137,101798801,101792801,101791523,101797962,101791313,101790896,101795339,101800132,101803278,113842846,101791922,101789527,101798253,101797549,101793465,101805203,101800293,101799449,101802285,113841567,101800352,113845055,101801643,101795151,101795153,101790975,101790487,101800346,101802175,101800102,101805030…
GO:0006493	protein O-linked glycosylation	biological_process	0.22059	1	4	3557	10	15720	1.01803e+35
GO:0016491	oxidoreductase activity	molecular_function	0.22065	1	266	3557	1114	15720	101791596,101796785,113839590,101790141,101804022,101802413,101796531,101791118,113844390,101792573,101801396,101804206,101803853,106014260,101789988,101793260,101798457,101802395,101800755,101799336,101791702,113842727,101802057,101803666,101794677,101795589,101796599,101792589,101795208,101794263,101797037,101800626,101797570,101797507,101790038,101803781,101790142,101799167,101795577,101794928…
GO:0000394	RNA splicing, via endonucleolytic cleavage and ligation	biological_process	0.22124	1	4	3557	11	15720	1.01803e+35
GO:0006388	tRNA splicing, via endonucleolytic cleavage and ligation	biological_process	0.22124	1	4	3557	11	15720	1.01795e+35
GO:0004176	ATP-dependent peptidase activity	molecular_function	0.22128	1	3	3557	7	15720	1.01795e+26
GO:0008535	respiratory chain complex IV assembly	biological_process	0.22151	1	4	3557	10	15720	1.01798e+35
GO:0033617	mitochondrial respiratory chain complex IV assembly	biological_process	0.22151	1	4	3557	10	15720	1.01798e+35
GO:0001514	selenocysteine incorporation	biological_process	0.22324	1	3	3557	6	15720	1.01792e+26
GO:0006451	translational readthrough	biological_process	0.22324	1	3	3557	6	15720	1.01794e+26
GO:0004399	histidinol dehydrogenase activity	molecular_function	0.22533	1	1	3557	2	15720	101797140
GO:0016886	ligase activity, forming phosphoric ester bonds	molecular_function	0.22563	1	9	3557	28	15720	1.01792e+80
GO:0019627	urea metabolic process	biological_process	0.22688	1	2	3557	4	15720	1.01802e+17
GO:0005744	mitochondrial inner membrane presequence translocase complex	cellular_component	0.22693	1	2	3557	4	15720	1.01805e+17
GO:0070585	protein localization to mitochondrion	biological_process	0.22754	1	8	3557	26	15720	1.01797e+71
GO:0072655	establishment of protein localization to mitochondrion	biological_process	0.22754	1	8	3557	26	15720	1.01797e+71
GO:0006096	glycolysis	biological_process	0.22782	1	6	3557	19	15720	1.018e+53
GO:0000245	spliceosomal complex assembly	biological_process	0.22884	1	4	3557	10	15720	1.018e+35
GO:0005876	spindle microtubule	cellular_component	0.22911	1	8	3557	25	15720	1.01793e+71
GO:0016824	hydrolase activity, acting on acid halide bonds	molecular_function	0.23001	1	2	3557	4	15720	1.01793e+17
GO:0019120	hydrolase activity, acting on acid halide bonds, in C-halide compounds	molecular_function	0.23001	1	2	3557	4	15720	1.01793e+17
GO:0005637	nuclear inner membrane	cellular_component	0.23002	1	3	3557	7	15720	1.01801e+26
GO:0005639	integral to nuclear inner membrane	cellular_component	0.23002	1	3	3557	7	15720	1.01801e+26
GO:0031229	intrinsic to nuclear inner membrane	cellular_component	0.23002	1	3	3557	7	15720	1.01801e+26
GO:0044453	nuclear membrane part	cellular_component	0.23002	1	3	3557	7	15720	1.01801e+26
GO:0004535	poly(A)-specific ribonuclease activity	molecular_function	0.23026	1	5	3557	13	15720	1.01792e+44
GO:0004827	proline-tRNA ligase activity	molecular_function	0.23085	1	3	3557	7	15720	1.01799e+26
GO:0006433	prolyl-tRNA aminoacylation	biological_process	0.23085	1	3	3557	7	15720	1.01794e+26
GO:0071826	ribonucleoprotein complex subunit organization	biological_process	0.23085	1	5	3557	14	15720	1.01793e+44
GO:2000026	regulation of multicellular organismal development	biological_process	0.23119	1	14	3557	48	15720	1.01802e+125
GO:0009607	response to biotic stimulus	biological_process	0.23149	1	51	3557	197	15720	101791511,101791431,106019484,101797792,101804595,101790867,113843692,101797570,106014291,101801279,101789716,101795624,101797223,101790294,101791742,101796126,101800637,101799699,101800512,101791313,106014264,101799740,113842846,101794935,101802722,101800035,101796574,101798623,113841577,101795551,101800769,101797784,101790360,101798018,101801017,101794725,101802496,101794874,101800818,101795799…
GO:0000226	microtubule cytoskeleton organization	biological_process	0.2327	1	36	3557	132	15720	101798198,101797759,101796999,101790557,101790442,101801806,101801850,101805256,101802803,101796770,106018440,101797319,101793218,101799303,101791922,101790968,101799483,101801047,101800852,101792262,101793233,101797549,101797840,101789958,101794377,101796085,101798214,101789796,113844867,101795412,101795642,101796752,101796081,101795906,101790829,101805457
GO:0016049	cell growth	biological_process	0.2329	1	8	3557	27	15720	1.01791e+71
GO:0005578	proteinaceous extracellular matrix	cellular_component	0.23316	1	37	3557	132	15720	101792062,101799393,101795981,101802263,101799178,101801300,101795189,101799716,101793589,101800728,101799887,101803486,101794509,101791495,101797624,101804861,101792158,101798261,101802822,101796553,101805313,101790145,101802799,101795869,101803014,101793387,101796885,101803633,101799368,101791742,101796325,101792694,101791075,101795678,101791894,101792438,101804155
GO:0046983	protein dimerization activity	molecular_function	0.23323	1	65	3557	282	15720	101795435,101803490,101799543,101803953,101792901,101800448,101790674,101791766,101805393,101800293,101800045,101793247,113845176,101791313,101797184,101791922,101796262,106019484,101796345,101801137,113842288,101791059,101801879,101793160,101791758,101800033,101793509,113842707,113842870,113842338,101796274,101790680,101799670,101798773,101801406,101791135,113842551,101794352,101789852,101791582…
GO:0050801	ion homeostasis	biological_process	0.2337	1	19	3557	70	15720	1.01797e+170
GO:0055080	cation homeostasis	biological_process	0.2337	1	19	3557	70	15720	1.01805e+170
GO:0044782	cilium organization	biological_process	0.2346	1	3	3557	8	15720	1.01798e+26
GO:0033645	host cell endomembrane system	cellular_component	0.23463	1	3	3557	6	15720	1.01798e+26
GO:0033655	host cell cytoplasm part	cellular_component	0.23463	1	3	3557	6	15720	1.01795e+26
GO:0044165	host cell endoplasmic reticulum	cellular_component	0.23463	1	3	3557	6	15720	1.01798e+26
GO:0044167	host cell endoplasmic reticulum membrane	cellular_component	0.23463	1	3	3557	6	15720	1.01797e+26
GO:0044385	integral to membrane of host cell	cellular_component	0.23463	1	3	3557	6	15720	1.01798e+26
GO:0044386	integral to host endoplasmic reticulum membrane	cellular_component	0.23463	1	3	3557	6	15720	1.01797e+26
GO:0048519	negative regulation of biological process	biological_process	0.2348	1	65	3557	254	15720	101795623,101802304,101802207,101800352,101797549,101799475,101793907,101793501,101800765,113844015,101801582,101795868,101790422,101796256,101795448,101798964,101801280,101790730,101790660,101794263,101798198,101794848,101803278,101805086,101798851,101794290,101802676,101794725,101796085,101791962,101795780,101794995,101789451,101790362,101797167,101790397,101804382,113842958,110353069,101798286…
GO:0006879	cellular iron ion homeostasis	biological_process	0.23534	1	4	3557	11	15720	1.01798e+35
GO:0046916	cellular transition metal ion homeostasis	biological_process	0.23534	1	4	3557	11	15720	1.01797e+35
GO:0055072	iron ion homeostasis	biological_process	0.23534	1	4	3557	11	15720	1.01797e+35
GO:0000090	mitotic anaphase	biological_process	0.23583	1	5	3557	14	15720	1.01799e+44
GO:0051322	anaphase	biological_process	0.23583	1	5	3557	14	15720	1.01805e+44
GO:0008017	microtubule binding	molecular_function	0.2361	1	32	3557	119	15720	101789986,101793233,101790443,101797434,113843947,101805457,101801687,101793025,101791534,101791040,101802080,101791320,113844867,101801503,XLOC_123728,101793958,101801324,101804627,101798515,101801806,101801170,101804656,101796210,101794609,101802834,101790860,101799483,101800852,101791489,101794022,101799303,101795616
GO:0005158	insulin receptor binding	molecular_function	0.23625	1	6	3557	18	15720	1.01796e+53
GO:0005576	extracellular region	cellular_component	0.23635	1	377	3557	1581	15720	101798326,101804062,101801112,106020517,101800768,101805180,101799707,101794389,101797580,101802375,101802656,101790867,101796553,101790062,101791894,101793702,101790439,101803013,101789686,101804498,101793469,101803633,101800726,113839771,101799545,101803012,101805283,101795091,101802423,101802263,101803685,101794074,101797140,101795981,101794360,101791918,101797203,101801369,101803179,101799871…
GO:0016286	small conductance calcium-activated potassium channel activity	molecular_function	0.23639	1	3	3557	7	15720	1.01791e+26
GO:0016857	racemase and epimerase activity, acting on carbohydrates and derivatives	molecular_function	0.23717	1	5	3557	14	15720	1.01794e+44
GO:0003726	double-stranded RNA adenosine deaminase activity	molecular_function	0.23769	1	2	3557	4	15720	1.01803e+17
GO:0004420	hydroxymethylglutaryl-CoA reductase (NADPH) activity	molecular_function	0.23815	1	1	3557	1	15720	101805369
GO:0005795	Golgi stack	cellular_component	0.23839	1	5	3557	14	15720	1.01799e+44
GO:0006112	energy reserve metabolic process	biological_process	0.23911	1	2	3557	4	15720	1.01799e+17
GO:0005622	intracellular	cellular_component	0.2392	1	1006	3557	4306	15720	101795028,101802651,101791050,101801072,101799179,101804564,101804382,101791716,101802243,101792648,101797167,101792186,101793172,101800961,101802664,101801493,101797316,101800695,106017786,101794712,101803927,101799170,101803982,101800076,101796154,101804576,101794995,110354800,101791392,101793103,101795223,101793700,101795022,101804335,101793479,113840201,101804258,101799370,101796361,101790068…
GO:0044433	cytoplasmic vesicle part	cellular_component	0.23929	1	20	3557	69	15720	1.01803e+179
GO:0016842	amidine-lyase activity	molecular_function	0.23947	1	2	3557	4	15720	1.01791e+17
GO:0005737	cytoplasm	cellular_component	0.23952	1	478	3557	2013	15720	101791012,101791894,101796296,101804498,101797884,101789686,101793955,101792755,101800746,101804175,101796753,101793469,101800726,101801336,101795709,101798326,101793748,101790527,101805180,101799042,101797580,101801324,101791678,101804646,101795385,101802375,101790666,101798995,101796553,101795642,101795569,101795425,101799245,101791495,101803641,101803873,101793345,101791509,101793570,101799551…
GO:0009084	glutamine family amino acid biosynthetic process	biological_process	0.24069	1	4	3557	11	15720	1.01797e+35
GO:0016568	chromatin modification	biological_process	0.2408	1	24	3557	88	15720	1.01801e+215
GO:0004743	pyruvate kinase activity	molecular_function	0.24094	1	1	3557	1	15720	101790726
GO:0044772	mitotic cell cycle phase transition	biological_process	0.24158	1	11	3557	40	15720	1.01795e+98
GO:1901990	regulation of mitotic cell cycle phase transition	biological_process	0.24158	1	11	3557	40	15720	1.13841e+98
GO:0030203	glycosaminoglycan metabolic process	biological_process	0.24248	1	9	3557	27	15720	1.01797e+80
GO:0006515	misfolded or incompletely synthesized protein catabolic process	biological_process	0.24275	1	1	3557	1	15720	101805197
GO:0031144	proteasome localization	biological_process	0.24275	1	1	3557	1	15720	101805197
GO:0034629	cellular protein complex localization	biological_process	0.24275	1	1	3557	1	15720	101805197
GO:0035966	response to topologically incorrect protein	biological_process	0.24275	1	1	3557	1	15720	101805197
GO:0035967	cellular response to topologically incorrect protein	biological_process	0.24275	1	1	3557	1	15720	101805197
GO:0051788	response to misfolded protein	biological_process	0.24275	1	1	3557	1	15720	101805197
GO:0071218	cellular response to misfolded protein	biological_process	0.24275	1	1	3557	1	15720	101805197
GO:0071630	nucleus-associated proteasomal ubiquitin-dependent protein catabolic process	biological_process	0.24275	1	1	3557	1	15720	101805197
GO:0033554	cellular response to stress	biological_process	0.24288	1	104	3557	421	15720	101797459,101798322,101793352,113843048,101799101,101791208,101799840,101804348,101793907,101800352,101802242,101800340,101805011,101794702,101794023,101804947,101791917,101790058,101799377,101793164,101791971,101795571,101798964,101799112,101798380,101800871,101791002,101797293,101796348,101789515,101802850,101793256,113843045,101796966,113842302,101797396,101804898,101804656,101791922,101790968…
GO:0008519	ammonium transmembrane transporter activity	molecular_function	0.24343	1	3	3557	8	15720	1.01795e+26
GO:0015101	organic cation transmembrane transporter activity	molecular_function	0.24343	1	3	3557	8	15720	1.01801e+26
GO:0015696	ammonium transport	biological_process	0.24343	1	3	3557	8	15720	1.01795e+26
GO:0019362	pyridine nucleotide metabolic process	biological_process	0.24351	1	4	3557	11	15720	1.01803e+35
GO:0046496	nicotinamide nucleotide metabolic process	biological_process	0.24351	1	4	3557	11	15720	1.01797e+35
GO:0008237	metallopeptidase activity	molecular_function	0.244	1	51	3557	193	15720	101795596,101789509,101790992,101793708,101802103,101794530,101803448,101797716,101796877,101794528,101790084,101803992,101791383,101802059,101793886,101795243,101790288,101794215,101794349,101798488,101798298,101799212,XLOC_116239,101790574,101799805,101796233,101790276,101793782,101804080,101803683,101794671,101800827,101793030,101792280,101798052,101789535,101798993,101793469,101792663,1018025…
GO:0007617	mating behavior	biological_process	0.24456	1	5	3557	14	15720	1.01803e+44
GO:0019098	reproductive behavior	biological_process	0.24456	1	5	3557	14	15720	1.06016e+44
GO:0051262	protein tetramerization	biological_process	0.24482	1	6	3557	17	15720	1.01795e+53
GO:0002694	regulation of leukocyte activation	biological_process	0.24521	1	3	3557	7	15720	1.06017e+26
GO:0050865	regulation of cell activation	biological_process	0.24521	1	3	3557	7	15720	1.06017e+26
GO:0051249	regulation of lymphocyte activation	biological_process	0.24521	1	3	3557	7	15720	1.01795e+26
GO:0000003	reproduction	biological_process	0.24576	1	102	3557	414	15720	101802063,101803705,101800609,101796133,101793808,113842675,101800218,101793654,106015147,101794377,101805286,101801632,101796942,101800820,101804763,101794979,101798018,101801462,101793177,101795553,101793244,101804028,101799052,101801798,101791767,101794225,101792380,101794429,101795571,113839711,106017377,101795906,101794122,101801582,101793931,101804947,101801806,101794984,101802587,101796700…
GO:0010564	regulation of cell cycle process	biological_process	0.24616	1	20	3557	75	15720	1.01798e+179
GO:0005751	mitochondrial respiratory chain complex IV	cellular_component	0.24653	1	1	3557	2	15720	113839590
GO:0045277	respiratory chain complex IV	cellular_component	0.24653	1	1	3557	2	15720	113839590
GO:0008378	galactosyltransferase activity	molecular_function	0.2468	1	8	3557	28	15720	1.01795e+71
GO:0046422	violaxanthin de-epoxidase activity	molecular_function	0.2478	1	1	3557	1	15720	101797223
GO:0006754	ATP biosynthetic process	biological_process	0.24801	1	28	3557	103	15720	1.01803e+251
GO:0004435	phosphatidylinositol phospholipase C activity	molecular_function	0.24866	1	7	3557	20	15720	1.0179e+62
GO:0048308	organelle inheritance	biological_process	0.24872	1	5	3557	16	15720	1.0179e+44
GO:0003855	3-dehydroquinate dehydratase activity	molecular_function	0.24893	1	2	3557	4	15720	1.01791e+17
GO:0005813	centrosome	cellular_component	0.2495	1	2	3557	4	15720	1.01798e+17
GO:0000786	nucleosome	cellular_component	0.24976	1	9	3557	33	15720	1.13845e+80
GO:0016728	oxidoreductase activity, acting on CH or CH2 groups, disulfide as acceptor	molecular_function	0.25074	1	3	3557	8	15720	1.01805e+26
GO:0090407	organophosphate biosynthetic process	biological_process	0.25159	1	83	3557	325	15720	101792424,101801035,101794734,101792842,101804639,101797217,101801954,101804461,101798213,101792694,101791742,101796516,101797482,101804702,101792278,101803496,101794258,101805116,101790276,101801681,101804018,101801996,101800436,101802617,101805193,101799077,101805378,101802519,101791112,101789483,101803512,101790666,101798680,101794076,101793026,101799600,101792444,101792812,101802980,101796771…
GO:0030865	cortical cytoskeleton organization	biological_process	0.25202	1	3	3557	7	15720	1.01801e+26
GO:0030866	cortical actin cytoskeleton organization	biological_process	0.25202	1	3	3557	7	15720	1.01801e+26
GO:0009896	positive regulation of catabolic process	biological_process	0.25242	1	17	3557	67	15720	1.0179e+152
GO:0010508	positive regulation of autophagy	biological_process	0.25242	1	17	3557	67	15720	1.018e+152
GO:0031331	positive regulation of cellular catabolic process	biological_process	0.25242	1	17	3557	67	15720	1.01797e+152
GO:0016929	SUMO-specific protease activity	molecular_function	0.25249	1	5	3557	14	15720	1.01796e+44
GO:0032183	SUMO binding	molecular_function	0.25249	1	5	3557	14	15720	1.01796e+44
GO:0070122	isopeptidase activity	molecular_function	0.25249	1	5	3557	14	15720	1.01804e+44
GO:0070138	small conjugating protein-specific isopeptidase activity	molecular_function	0.25249	1	5	3557	14	15720	1.01796e+44
GO:0070140	SUMO-specific isopeptidase activity	molecular_function	0.25249	1	5	3557	14	15720	1.01792e+44
GO:0005921	gap junction	cellular_component	0.25278	1	4	3557	11	15720	1.01804e+35
GO:0005819	spindle	cellular_component	0.2529	1	25	3557	92	15720	1.0179e+224
GO:0033177	proton-transporting two-sector ATPase complex, proton-transporting domain	cellular_component	0.25341	1	37	3557	143	15720	101797495,101798011,101794580,101792906,101799483,101804702,101792424,101801500,101794734,101798680,101791642,101803903,101802980,101797010,101802567,101802519,106020465,101803291,101794636,101793570,101797167,101802370,101789483,101798773,101796645,101803496,101798621,101802242,113842050,101802582,101794712,101790362,101804018,101802617,101799562,101798730,101799077
GO:0005249	voltage-gated potassium channel activity	molecular_function	0.25394	1	21	3557	76	15720	101798666,101792975,101797543,101790296,101790179,101803359,101799890,101804155,101791716,101789472,101798659,101797190,101799858,101790016,106017513,101795349,101792842,113843546,101802371,101792647,XLOC_116947
GO:0042765	GPI-anchor transamidase complex	cellular_component	0.25414	1	5	3557	15	15720	1.01791e+44
GO:0000981	sequence-specific DNA binding RNA polymerase II transcription factor activity	molecular_function	0.25457	1	8	3557	26	15720	1.01797e+71
GO:0044057	regulation of system process	biological_process	0.25458	1	13	3557	47	15720	1.01795e+116
GO:0004340	glucokinase activity	molecular_function	0.25495	1	1	3557	1	15720	101804993
GO:0004396	hexokinase activity	molecular_function	0.25495	1	1	3557	1	15720	101804993
GO:0051156	glucose 6-phosphate metabolic process	biological_process	0.25495	1	1	3557	1	15720	101804993
GO:0006629	lipid metabolic process	biological_process	0.25509	1	123	3557	493	15720	101804610,101792028,101790680,101800952,101789550,101792808,101804811,101801076,101799262,101790397,101799245,101793734,101794749,101801271,101790002,101801482,101797588,101804382,101795596,101795780,101798758,101797203,101796154,101801054,101797428,101802706,101791732,101792204,101795730,101803987,101790585,101796212,101792257,101794396,101800818,101795921,101804729,101799654,101803407,101790127…
GO:0016628	oxidoreductase activity, acting on the CH-CH group of donors, NAD or NADP as acceptor	molecular_function	0.25512	1	11	3557	38	15720	1.01804e+98
GO:0003678	DNA helicase activity	molecular_function	0.25522	1	26	3557	95	15720	1.01801e+233
GO:0016783	sulfurtransferase activity	molecular_function	0.25523	1	1	3557	1	15720	101799336
GO:0035438	cyclic-di-GMP binding	molecular_function	0.25536	1	1	3557	1	15720	101797076
GO:0004520	endodeoxyribonuclease activity	molecular_function	0.25536	1	15	3557	52	15720	1.01796e+134
GO:0016679	oxidoreductase activity, acting on diphenols and related substances as donors	molecular_function	0.25568	1	14	3557	53	15720	1.01804e+125
GO:0032994	protein-lipid complex	cellular_component	0.25747	1	2	3557	4	15720	1.01795e+17
GO:0034358	plasma lipoprotein particle	cellular_component	0.25747	1	2	3557	4	15720	1.01801e+17
GO:0042627	chylomicron	cellular_component	0.25747	1	2	3557	4	15720	1.01801e+17
GO:0030674	protein binding, bridging	molecular_function	0.25772	1	23	3557	94	15720	1.01793e+206
GO:0060090	binding, bridging	molecular_function	0.25772	1	23	3557	94	15720	1.01798e+206
GO:0048193	Golgi vesicle transport	biological_process	0.25799	1	36	3557	138	15720	101800497,101800544,101802651,101803359,101801582,101804612,101800440,101797494,101799911,101803987,101795022,101790586,101801462,101793597,101800166,101804957,101804618,113841883,101804315,101802356,101804498,101792755,101797052,113841577,101791922,101793104,101801305,101792698,101795944,101790141,101802359,101801519,101801137,101794870,101799607,XLOC_123728
GO:0044265	cellular macromolecule catabolic process	biological_process	0.25809	1	34	3557	130	15720	1.01802e+305
GO:0008037	cell recognition	biological_process	0.25824	1	10	3557	30	15720	1.01796e+89
GO:0005852	eukaryotic translation initiation factor 3 complex	cellular_component	0.25835	1	8	3557	29	15720	1.01793e+71
GO:0016763	transferase activity, transferring pentosyl groups	molecular_function	0.2585	1	20	3557	77	15720	1.01798e+179
GO:0009067	aspartate family amino acid biosynthetic process	biological_process	0.25898	1	8	3557	26	15720	1.01798e+71
GO:0030234	enzyme regulator activity	molecular_function	0.25923	1	139	3557	537	15720	101803493,101797411,101795032,101792679,101795091,101790585,101795353,101798474,101798788,101802017,101802567,101801697,101791965,101800028,101804628,101796113,101792619,101805163,101790460,101793676,101802761,101790867,101805248,101802656,113841885,101795319,101791458,101795927,101789503,101801324,101799042,101802542,101798135,101800768,101794357,101801112,101793376,106014260,101790352,101801367…
GO:0034622	cellular macromolecular complex assembly	biological_process	0.25951	1	74	3557	310	15720	101797549,101800293,101793465,101799449,101802285,101800352,101795151,113845055,101790975,101790487,101800346,101805030,101802175,113841665,101798431,101801582,101791534,101804325,101801732,101803444,101795313,101801879,101793202,101801954,101801137,101791523,101792801,101791313,101790896,101795339,101791922,113842846,101800132,101803278,101789527,101798253,101797140,101798293,101790274,101794150…
GO:0000075	cell cycle checkpoint	biological_process	0.25984	1	12	3557	44	15720	1.01803e+107
GO:0006974	response to DNA damage stimulus	biological_process	0.2602	1	89	3557	361	15720	101791917,101794023,101799377,101793164,101790058,101799112,101798964,101791971,101795571,101800871,101791002,101798380,101797459,113843048,101799101,101791208,101793907,101799840,101794702,101805011,101800340,101800352,101800653,101798470,101790968,101791922,101797384,101795891,101801319,101797041,101791730,101790369,101802504,101797881,101804492,101796348,113843045,101793256,101802850,101789515…
GO:0016671	oxidoreductase activity, acting on a sulfur group of donors, disulfide as acceptor	molecular_function	0.26031	1	4	3557	11	15720	1.01804e+35
GO:0000103	sulfate assimilation	biological_process	0.26039	1	4	3557	11	15720	1.01802e+35
GO:0004020	adenylylsulfate kinase activity	molecular_function	0.26039	1	4	3557	11	15720	1.01802e+35
GO:0004748	ribonucleoside-diphosphate reductase activity, thioredoxin disulfide as acceptor	molecular_function	0.26076	1	2	3557	4	15720	1.01802e+17
GO:0005521	lamin binding	molecular_function	0.26167	1	1	3557	2	15720	101799505
GO:0006073	cellular glucan metabolic process	biological_process	0.26183	1	7	3557	22	15720	1.01797e+62
GO:0044042	glucan metabolic process	biological_process	0.26183	1	7	3557	22	15720	1.01797e+62
GO:0046034	ATP metabolic process	biological_process	0.26224	1	29	3557	109	15720	1.01793e+260
GO:0000280	nuclear division	biological_process	0.26257	1	22	3557	86	15720	1.018e+197
GO:0007067	mitosis	biological_process	0.26257	1	22	3557	86	15720	1.018e+197
GO:0016151	nickel cation binding	molecular_function	0.26258	1	11	3557	41	15720	1.018e+98
GO:0044003	modification by symbiont of host morphology or physiology	biological_process	0.26324	1	25	3557	87	15720	1.01794e+224
GO:0007346	regulation of mitotic cell cycle	biological_process	0.26403	1	12	3557	45	15720	1.01795e+107
GO:0003707	steroid hormone receptor activity	molecular_function	0.26484	1	10	3557	33	15720	1.01798e+89
GO:0008654	phospholipid biosynthetic process	biological_process	0.26516	1	24	3557	87	15720	1.01796e+215
GO:0016469	proton-transporting two-sector ATPase complex	cellular_component	0.2661	1	50	3557	199	15720	101804702,101799483,101793804,101792906,101794580,101798011,101797495,101802794,101797010,101802980,101803903,101792842,101793026,101795313,101791642,101794734,101801035,101798680,101801500,101792424,101796645,101798773,101789483,101802370,101797167,101793943,101791509,101793570,101803291,101794636,101799763,101802519,113841665,106020465,101802567,101799077,101798730,101799562,101791242,101802617…
GO:0001504	neurotransmitter uptake	biological_process	0.26672	1	1	3557	1	15720	101794263
GO:0001505	regulation of neurotransmitter levels	biological_process	0.26672	1	1	3557	1	15720	101794263
GO:0050827	toxin receptor binding	molecular_function	0.26672	1	1	3557	1	15720	101794263
GO:0051580	regulation of neurotransmitter uptake	biological_process	0.26672	1	1	3557	1	15720	101794263
GO:0051581	negative regulation of neurotransmitter uptake	biological_process	0.26672	1	1	3557	1	15720	101794263
GO:0051588	regulation of neurotransmitter transport	biological_process	0.26672	1	1	3557	1	15720	101794263
GO:0051589	negative regulation of neurotransmitter transport	biological_process	0.26672	1	1	3557	1	15720	101794263
GO:0051609	inhibition of neurotransmitter uptake	biological_process	0.26672	1	1	3557	1	15720	101794263
GO:0072509	divalent inorganic cation transmembrane transporter activity	molecular_function	0.26707	1	40	3557	163	15720	101790326,101798634,101796496,101799116,101799138,101802464,101789513,101800475,101802381,101790413,101802942,101793492,101797563,110354169,101789472,101802656,113845374,113842972,101804947,101802028,101795272,101796332,101799365,101800812,101795027,101799418,101796880,110353724,113841465,101803144,101804168,113842963,101803412,101799090,101793907,101802285,101799267,101792835,101791350,101797341
GO:0005956	protein kinase CK2 complex	cellular_component	0.26749	1	1	3557	1	15720	101792259
GO:0016780	phosphotransferase activity, for other substituted phosphate groups	molecular_function	0.26912	1	5	3557	16	15720	1.01791e+44
GO:0042601	endospore-forming forespore	cellular_component	0.26921	1	2	3557	4	15720	1.01793e+17
GO:0042763	intracellular immature spore	cellular_component	0.26921	1	2	3557	4	15720	1.01796e+17
GO:0042330	taxis	biological_process	0.26983	1	17	3557	60	15720	1.01794e+152
GO:0009654	oxygen evolving complex	cellular_component	0.27059	1	5	3557	14	15720	1.01802e+44
GO:0000772	mating pheromone activity	molecular_function	0.27088	1	5	3557	14	15720	1.01805e+44
GO:0031023	microtubule organizing center organization	biological_process	0.2709	1	10	3557	33	15720	1.01798e+89
GO:0004016	adenylate cyclase activity	molecular_function	0.27093	1	4	3557	10	15720	1.01794e+35
GO:0006171	cAMP biosynthetic process	biological_process	0.27093	1	4	3557	10	15720	1.01794e+35
GO:0046058	cAMP metabolic process	biological_process	0.27093	1	4	3557	10	15720	1.01794e+35
GO:0016756	glutathione gamma-glutamylcysteinyltransferase activity	molecular_function	0.27113	1	1	3557	1	15720	101801406
GO:0046937	phytochelatin metabolic process	biological_process	0.27113	1	1	3557	1	15720	101801406
GO:0046938	phytochelatin biosynthetic process	biological_process	0.27113	1	1	3557	1	15720	101801406
GO:0008705	methionine synthase activity	molecular_function	0.27118	1	1	3557	1	15720	101793722
GO:0042084	5-methyltetrahydrofolate-dependent methyltransferase activity	molecular_function	0.27118	1	1	3557	1	15720	101793722
GO:0004683	calmodulin-dependent protein kinase activity	molecular_function	0.2716	1	2	3557	4	15720	1.01803e+17
GO:0018205	peptidyl-lysine modification	biological_process	0.27182	1	7	3557	22	15720	1.01805e+62
GO:0003880	protein C-terminal carboxyl O-methyltransferase activity	molecular_function	0.27192	1	3	3557	8	15720	1.01802e+26
GO:0004671	protein C-terminal S-isoprenylcysteine carboxyl O-methyltransferase activity	molecular_function	0.27192	1	3	3557	8	15720	1.01804e+26
GO:0006481	C-terminal protein methylation	biological_process	0.27192	1	3	3557	8	15720	1.01804e+26
GO:0018410	C-terminal protein amino acid modification	biological_process	0.27192	1	3	3557	8	15720	1.018e+26
GO:0043687	post-translational protein modification	biological_process	0.27192	1	3	3557	8	15720	1.018e+26
GO:0007098	centrosome cycle	biological_process	0.27193	1	2	3557	4	15720	1.01796e+17
GO:0010824	regulation of centrosome duplication	biological_process	0.27193	1	2	3557	4	15720	1.01798e+17
GO:0010826	negative regulation of centrosome duplication	biological_process	0.27193	1	2	3557	4	15720	1.01796e+17
GO:0031513	nonmotile primary cilium	cellular_component	0.27193	1	2	3557	4	15720	1.01796e+17
GO:0035869	ciliary transition zone	cellular_component	0.27193	1	2	3557	4	15720	1.01796e+17
GO:0036038	TCTN-B9D complex	cellular_component	0.27193	1	2	3557	4	15720	1.01796e+17
GO:0044441	cilium part	cellular_component	0.27193	1	2	3557	4	15720	1.01798e+17
GO:0046605	regulation of centrosome cycle	biological_process	0.27193	1	2	3557	4	15720	1.01796e+17
GO:0051298	centrosome duplication	biological_process	0.27193	1	2	3557	4	15720	1.01796e+17
GO:0072372	primary cilium	cellular_component	0.27193	1	2	3557	4	15720	1.01798e+17
GO:0003910	DNA ligase (ATP) activity	molecular_function	0.2722	1	4	3557	12	15720	1.01797e+35
GO:0006480	N-terminal protein amino acid methylation	biological_process	0.27409	1	2	3557	5	15720	1.01805e+17
GO:0031365	N-terminal protein amino acid modification	biological_process	0.27409	1	2	3557	5	15720	1.01799e+17
GO:0008657	DNA topoisomerase (ATP-hydrolyzing) inhibitor activity	molecular_function	0.2746	1	1	3557	1	15720	101801112
GO:0072586	DNA topoisomerase (ATP-hydrolyzing) regulator activity	molecular_function	0.2746	1	1	3557	1	15720	101801112
GO:0008833	deoxyribonuclease IV (phage-T4-induced) activity	molecular_function	0.27485	1	2	3557	4	15720	1.1384e+17
GO:0048309	endoplasmic reticulum inheritance	biological_process	0.27506	1	4	3557	13	15720	1.0179e+35
GO:0009314	response to radiation	biological_process	0.27532	1	4	3557	12	15720	1.01803e+35
GO:0003810	protein-glutamine gamma-glutamyltransferase activity	molecular_function	0.27603	1	5	3557	15	15720	1.01794e+44
GO:0010498	proteasomal protein catabolic process	biological_process	0.27631	1	5	3557	17	15720	1.01805e+44
GO:0009066	aspartate family amino acid metabolic process	biological_process	0.27699	1	9	3557	31	15720	1.01798e+80
GO:0009086	methionine biosynthetic process	biological_process	0.27709	1	3	3557	7	15720	1.0179e+26
GO:0006368	transcription elongation from RNA polymerase II promoter	biological_process	0.27785	1	11	3557	37	15720	1.018e+98
GO:0055065	metal ion homeostasis	biological_process	0.27861	1	18	3557	68	15720	1.018e+161
GO:0001775	cell activation	biological_process	0.27867	1	22	3557	91	15720	1.01795e+197
GO:0008083	growth factor activity	molecular_function	0.27869	1	28	3557	110	15720	1.01802e+251
GO:0009236	cobalamin biosynthetic process	biological_process	0.2787	1	7	3557	23	15720	1.01791e+62
GO:0006542	glutamine biosynthetic process	biological_process	0.2793	1	2	3557	5	15720	1.01795e+17
GO:0030838	positive regulation of actin filament polymerization	biological_process	0.27935	1	4	3557	13	15720	1.01793e+35
GO:0031334	positive regulation of protein complex assembly	biological_process	0.27935	1	4	3557	13	15720	1.01802e+35
GO:0032273	positive regulation of protein polymerization	biological_process	0.27935	1	4	3557	13	15720	1.01793e+35
GO:0034314	Arp2/3 complex-mediated actin nucleation	biological_process	0.27935	1	4	3557	13	15720	1.01803e+35
GO:0045010	actin nucleation	biological_process	0.27935	1	4	3557	13	15720	1.01802e+35
GO:0004190	aspartic-type endopeptidase activity	molecular_function	0.27994	1	35	3557	132	15720	101791660,101803871,101800852,113839932,101805460,101797884,101798249,101799176,101802676,101799116,101803884,101794211,101795867,101796531,101791857,101795802,101793026,101797563,101802656,113842698,101792513,101803485,101795412,101803943,101802920,101804947,101800278,101798685,101792430,101805286,101795664,101805203,101790362,101802242,101800609
GO:0070001	aspartic-type peptidase activity	molecular_function	0.27994	1	35	3557	132	15720	101795867,101791857,101796531,101795802,101797563,101793026,113842698,101802656,101792513,101791660,101803871,113839932,101800852,101798249,101805460,101797884,101799176,101799116,101802676,101794211,101803884,101792430,101805286,101795664,101790362,101805203,101800609,101802242,101803485,101795412,101804947,101802920,101803943,101798685,101800278
GO:0009306	protein secretion	biological_process	0.28012	1	14	3557	51	15720	1.01796e+125
GO:0005845	mRNA cap binding complex	cellular_component	0.2804	1	3	3557	8	15720	1.01793e+26
GO:0034518	RNA cap binding complex	cellular_component	0.2804	1	3	3557	8	15720	1.01795e+26
GO:0016758	transferase activity, transferring hexosyl groups	molecular_function	0.28052	1	47	3557	183	15720	101793479,101799214,101797838,101803867,101802830,101797495,101794525,101789695,101802460,101794469,101802631,101803248,101800051,106017781,101805064,101804390,101802041,101797580,101796394,101797298,101792856,101801084,101801430,101796875,101801124,101790992,113843902,101795425,101790002,101799131,101799262,113839960,101799805,113845144,101797427,101797428,101794712,101794258,101798621,101789451…
GO:0015232	heme transporter activity	molecular_function	0.2811	1	4	3557	12	15720	1.01794e+35
GO:0004019	adenylosuccinate synthase activity	molecular_function	0.28111	1	2	3557	4	15720	1.01805e+17
GO:0033057	multicellular organismal reproductive behavior	biological_process	0.28112	1	3	3557	8	15720	1.01798e+26
GO:0045297	post-mating behavior	biological_process	0.28112	1	3	3557	8	15720	1.01798e+26
GO:0045924	regulation of female receptivity	biological_process	0.28112	1	3	3557	8	15720	1.01798e+26
GO:0046008	regulation of female receptivity, post-mating	biological_process	0.28112	1	3	3557	8	15720	1.06016e+26
GO:0060180	female mating behavior	biological_process	0.28112	1	3	3557	8	15720	1.01798e+26
GO:0046527	glucosyltransferase activity	molecular_function	0.28118	1	6	3557	18	15720	1.01797e+53
GO:0000808	origin recognition complex	cellular_component	0.28118	1	7	3557	22	15720	1.01804e+62
GO:0016837	carbon-oxygen lyase activity, acting on polysaccharides	molecular_function	0.28203	1	3	3557	7	15720	1.01799e+26
GO:0072511	divalent inorganic cation transport	biological_process	0.28212	1	32	3557	127	15720	1.01799e+287
GO:0046474	glycerophospholipid biosynthetic process	biological_process	0.28217	1	15	3557	53	15720	1.01797e+134
GO:0044710	single-organism metabolic process	biological_process	0.28228	1	493	3557	2076	15720	101798787,101793260,113839583,101798169,101804580,101789988,101803407,101792932,101803853,101799654,101804206,106014260,101794580,101802374,101789891,101792812,101791857,101804022,101802041,101803803,101802413,101792594,113844390,101791118,101792573,101796785,101803520,101793009,113839590,101795319,101791596,101802370,101790636,101794067,101792875,101792589,101790002,101795208,101797588,101796599…
GO:0072594	establishment of protein localization to organelle	biological_process	0.28254	1	25	3557	95	15720	101804153,101800575,101804818,XLOC_123728,101798937,101790470,101789472,101803982,101798995,113845254,101797686,101803359,101792941,101796868,101797569,101800488,101799551,101805378,106017406,101803752,101792737,101797802,101797164,101802651,101795201
GO:0042262	DNA protection	biological_process	0.28302	1	4	3557	13	15720	1.01791e+35
GO:0004879	ligand-activated sequence-specific DNA binding RNA polymerase II transcription factor activity	molecular_function	0.28322	1	6	3557	19	15720	1.13842e+53
GO:0004882	androgen receptor activity	molecular_function	0.28322	1	6	3557	19	15720	1.13842e+53
GO:0030521	androgen receptor signaling pathway	biological_process	0.28322	1	6	3557	19	15720	1.01798e+53
GO:0048472	threonine-phosphate decarboxylase activity	molecular_function	0.28327	1	1	3557	1	15720	101797618
GO:0015459	potassium channel regulator activity	molecular_function	0.28327	1	4	3557	12	15720	1.01802e+35
GO:0019870	potassium channel inhibitor activity	molecular_function	0.28327	1	4	3557	12	15720	1.10354e+35
GO:0019685	photosynthesis, dark reaction	biological_process	0.28352	1	2	3557	4	15720	1.01792e+17
GO:0009246	enterobacterial common antigen biosynthetic process	biological_process	0.28358	1	1	3557	1	15720	101799805
GO:0036065	fucosylation	biological_process	0.28358	1	1	3557	1	15720	101799805
GO:0046378	enterobacterial common antigen metabolic process	biological_process	0.28358	1	1	3557	1	15720	101799805
GO:0000902	cell morphogenesis	biological_process	0.2841	1	21	3557	81	15720	1.01802e+188
GO:0032989	cellular component morphogenesis	biological_process	0.2841	1	21	3557	81	15720	1.01803e+188
GO:0046434	organophosphate catabolic process	biological_process	0.28516	1	21	3557	76	15720	1.01795e+188
GO:0006402	mRNA catabolic process	biological_process	0.28655	1	9	3557	28	15720	1.01792e+80
GO:0004197	cysteine-type endopeptidase activity	molecular_function	0.28657	1	38	3557	150	15720	101798897,101804404,101799962,101798321,101800352,101794933,101793812,101792647,101801345,101801408,106014283,101799915,101798071,101802175,101794069,101800877,101792943,101791823,101804246,101800947,101793390,101803120,101793708,101793556,101794268,101800003,110351830,101794734,101799042,101800726,101791796,101796319,101794564,101789899,101794111,101794453,101805296,101789467
GO:0043752	adenosylcobinamide kinase activity	molecular_function	0.28717	1	1	3557	1	15720	101792164
GO:0009772	photosynthetic electron transport in photosystem II	biological_process	0.28723	1	1	3557	1	15720	101803241
GO:0010506	regulation of autophagy	biological_process	0.28764	1	21	3557	84	15720	1.01795e+188
GO:0004518	nuclease activity	molecular_function	0.28836	1	81	3557	325	15720	101792047,101793218,101804492,101803046,101805230,101790968,101802525,101801191,113845392,101799621,101792469,101796017,101799352,101796674,101791672,101801942,101793202,101804363,101792801,101795238,113839880,101803925,101793256,110353724,101799112,101798964,113842133,101791002,113841665,101804612,101793164,101802080,101805279,101799625,101793808,101792810,101793301,101803236,101794979,101799077…
GO:0035435	phosphate ion transmembrane transport	biological_process	0.2885	1	1	3557	1	15720	101802912
GO:0050793	regulation of developmental process	biological_process	0.28913	1	17	3557	63	15720	1.01792e+152
GO:0005577	fibrinogen complex	cellular_component	0.28993	1	19	3557	80	15720	1.01798e+170
GO:0030168	platelet activation	biological_process	0.28993	1	19	3557	80	15720	1.01791e+170
GO:0052126	movement in host environment	biological_process	0.29126	1	15	3557	55	15720	1.01795e+134
GO:0052192	movement in environment of other organism involved in symbiotic interaction	biological_process	0.29126	1	15	3557	55	15720	1.01796e+134
GO:0015886	heme transport	biological_process	0.29169	1	6	3557	20	15720	1.01795e+53
GO:1901678	iron coordination entity transport	biological_process	0.29169	1	6	3557	20	15720	1.0179e+53
GO:0007601	visual perception	biological_process	0.29235	1	2	3557	5	15720	1.01802e+17
GO:0030553	cGMP binding	molecular_function	0.29235	1	2	3557	5	15720	1.01802e+17
GO:0050953	sensory perception of light stimulus	biological_process	0.29235	1	2	3557	5	15720	1.01802e+17
GO:0006505	GPI anchor metabolic process	biological_process	0.29268	1	17	3557	62	15720	1.01805e+152
GO:0000377	RNA splicing, via transesterification reactions with bulged adenosine as nucleophile	biological_process	0.29338	1	13	3557	46	15720	1.01802e+116
GO:0000398	mRNA splicing, via spliceosome	biological_process	0.29338	1	13	3557	46	15720	1.01797e+116
GO:0001934	positive regulation of protein phosphorylation	biological_process	0.29338	1	2	3557	5	15720	1.13845e+17
GO:0042327	positive regulation of phosphorylation	biological_process	0.29338	1	2	3557	5	15720	1.01789e+17
GO:0043648	dicarboxylic acid metabolic process	biological_process	0.2946	1	8	3557	26	15720	1.01801e+71
GO:0090066	regulation of anatomical structure size	biological_process	0.29467	1	16	3557	62	15720	1.01794e+143
GO:0071822	protein complex subunit organization	biological_process	0.29602	1	101	3557	424	15720	101795313,101803444,101801732,101801954,101793202,101802583,101801879,101791523,101801137,101797319,101798801,101797962,101790896,101791313,101803278,101800132,113842846,101791922,101795339,101798253,101793465,101805203,101800293,101797549,113841567,101800352,101802285,101795153,101801643,101800346,101790975,101802175,101800102,101805030,101802989,101798431,113841665,101800555,101801582,101804325…
GO:0006664	glycolipid metabolic process	biological_process	0.29788	1	22	3557	81	15720	1.01794e+197
GO:0030570	pectate lyase activity	molecular_function	0.29789	1	2	3557	4	15720	1.01795e+17
GO:0048284	organelle fusion	biological_process	0.29817	1	9	3557	31	15720	1.01802e+80
GO:0005496	steroid binding	molecular_function	0.29837	1	10	3557	34	15720	1.01802e+89
GO:0031399	regulation of protein modification process	biological_process	0.29851	1	7	3557	23	15720	1.01797e+62
GO:0030896	checkpoint clamp complex	cellular_component	0.29967	1	2	3557	5	15720	1.01795e+17
GO:0004089	carbonate dehydratase activity	molecular_function	0.2997	1	1	3557	1	15720	101800653
GO:0009372	quorum sensing	biological_process	0.30107	1	10	3557	31	15720	1.01797e+89
GO:0048872	homeostasis of number of cells	biological_process	0.30107	1	10	3557	31	15720	1.01797e+89
GO:0048874	homeostasis of number of cells in a free-living population	biological_process	0.30107	1	10	3557	31	15720	1.01801e+89
GO:1901682	sulfur compound transmembrane transporter activity	molecular_function	0.30149	1	4	3557	11	15720	1.01802e+35
GO:0006824	cobalt ion transport	biological_process	0.30204	1	2	3557	4	15720	1.01802e+17
GO:0015087	cobalt ion transmembrane transporter activity	molecular_function	0.30204	1	2	3557	4	15720	1.01802e+17
GO:0005874	microtubule	cellular_component	0.30218	1	9	3557	31	15720	1.01794e+80
GO:0003777	microtubule motor activity	molecular_function	0.30236	1	20	3557	72	15720	XLOC_123728,101789986,101793958,101790443,101804627,101797434,101798515,101801170,101804656,101799296,113843947,101790860,101796753,101791040,101802080,101791489,101794022,101791320,101801503,101795616
GO:0006818	hydrogen transport	biological_process	0.30263	1	52	3557	209	15720	101799483,101793804,101804702,101798011,101797495,101802794,101792906,101794580,101803903,101792842,101802980,101797010,101791832,101801892,101792424,101801500,101795313,101791642,101805258,101801035,101794734,101798680,101802370,101797167,101789483,101796645,101798773,101802567,106020465,101802519,113841665,101791509,101803291,101793570,101794636,101799763,101793943,101804018,101800818,101791242…
GO:0015992	proton transport	biological_process	0.30263	1	52	3557	209	15720	101789483,101798773,101796645,101797167,101802370,101799763,101793570,101791509,101803291,101794636,101793943,101802567,106020465,101802519,113841665,101802617,101791242,101798730,101799562,101799077,101804018,101800818,101790362,101803496,101796705,101802242,113842050,101798621,101794712,101802582,101793804,101799483,101804702,101794580,101792906,101802794,101798011,101797495,101801892,101791832…
GO:0016836	hydro-lyase activity	molecular_function	0.30302	1	13	3557	48	15720	1.01801e+116
GO:0000302	response to reactive oxygen species	biological_process	0.30386	1	3	3557	8	15720	1.01804e+26
GO:1901031	regulation of response to reactive oxygen species	biological_process	0.30386	1	3	3557	8	15720	1.01804e+26
GO:0019748	secondary metabolic process	biological_process	0.30406	1	9	3557	30	15720	1.01792e+80
GO:0006497	protein lipidation	biological_process	0.30488	1	14	3557	50	15720	1.01793e+125
GO:0006506	GPI anchor biosynthetic process	biological_process	0.30488	1	14	3557	50	15720	1.0179e+125
GO:0006661	phosphatidylinositol biosynthetic process	biological_process	0.30488	1	14	3557	50	15720	1.01791e+125
GO:0010374	stomatal complex development	biological_process	0.30541	1	2	3557	5	15720	1.01804e+17
GO:0045682	regulation of epidermis development	biological_process	0.30541	1	2	3557	5	15720	1.01792e+17
GO:0045684	positive regulation of epidermis development	biological_process	0.30541	1	2	3557	5	15720	1.01804e+17
GO:0048580	regulation of post-embryonic development	biological_process	0.30541	1	2	3557	5	15720	1.01804e+17
GO:0048582	positive regulation of post-embryonic development	biological_process	0.30541	1	2	3557	5	15720	1.01792e+17
GO:2000038	regulation of stomatal complex development	biological_process	0.30541	1	2	3557	5	15720	1.01792e+17
GO:2000123	positive regulation of stomatal complex development	biological_process	0.30541	1	2	3557	5	15720	1.01804e+17
GO:0044767	single-organism developmental process	biological_process	0.30556	1	68	3557	276	15720	106015147,101795623,101792746,101799178,101800820,101803705,101790960,113842675,101795906,101791570,101799543,101803457,101795868,101801582,101804028,113842608,101793177,101795448,101802995,101796981,101803903,101801954,101796775,101796700,101789630,101792424,101802900,101798198,101803383,101794263,101795262,101791313,101791742,101802068,101800637,101790019,101790883,101803358,101796085,101803181…
GO:0042623	ATPase activity, coupled	molecular_function	0.30604	1	40	3557	154	15720	101797091,101793739,101804802,101805258,101801035,101796808,101791089,101789952,101802999,101792842,101792737,101802357,101797680,101791075,101802794,101804791,101792282,101802330,101798634,101805326,101802223,113839595,101796007,101802252,101801649,101800904,101797758,101794243,101800818,101799113,101793482,101795664,101805286,101797164,101794624,101791509,101791402,101796114,101804688,101790058
GO:0003908	methylated-DNA-[protein]-cysteine S-methyltransferase activity	molecular_function	0.30633	1	1	3557	1	15720	101797041
GO:0007091	metaphase/anaphase transition of mitotic cell cycle	biological_process	0.30716	1	10	3557	38	15720	1.01796e+89
GO:0030071	regulation of mitotic metaphase/anaphase transition	biological_process	0.30716	1	10	3557	38	15720	1.01796e+89
GO:0044784	metaphase/anaphase transition of cell cycle	biological_process	0.30716	1	10	3557	38	15720	1.01799e+89
GO:1902099	regulation of metaphase/anaphase transition of cell cycle	biological_process	0.30716	1	10	3557	38	15720	1.01795e+89
GO:0043240	Fanconi anaemia nuclear complex	cellular_component	0.30763	1	1	3557	1	15720	101802504
GO:0005786	signal recognition particle, endoplasmic reticulum targeting	cellular_component	0.30859	1	2	3557	5	15720	1.01793e+17
GO:0030942	endoplasmic reticulum signal peptide binding	molecular_function	0.30859	1	2	3557	5	15720	1.13845e+17
GO:0006576	cellular biogenic amine metabolic process	biological_process	0.30987	1	14	3557	52	15720	1.01793e+125
GO:0044106	cellular amine metabolic process	biological_process	0.30987	1	14	3557	52	15720	1.01803e+125
GO:0006333	chromatin assembly or disassembly	biological_process	0.31194	1	8	3557	32	15720	1.13845e+71
GO:0008593	regulation of Notch signaling pathway	biological_process	0.31306	1	1	3557	2	15720	101797482
GO:0045747	positive regulation of Notch signaling pathway	biological_process	0.31306	1	1	3557	2	15720	101797482
GO:0009378	four-way junction helicase activity	molecular_function	0.3131	1	15	3557	55	15720	1.0179e+134
GO:0032880	regulation of protein localization	biological_process	0.3136	1	7	3557	22	15720	1.01794e+62
GO:0051223	regulation of protein transport	biological_process	0.3136	1	7	3557	22	15720	1.01799e+62
GO:0070201	regulation of establishment of protein localization	biological_process	0.3136	1	7	3557	22	15720	1.01794e+62
GO:0000030	mannosyltransferase activity	molecular_function	0.3137	1	4	3557	12	15720	1.01796e+35
GO:0006721	terpenoid metabolic process	biological_process	0.3137	1	8	3557	28	15720	1.01794e+71
GO:0016114	terpenoid biosynthetic process	biological_process	0.3137	1	8	3557	28	15720	1.018e+71
GO:0006417	regulation of translation	biological_process	0.31373	1	8	3557	27	15720	1.01794e+71
GO:0009247	glycolipid biosynthetic process	biological_process	0.31392	1	18	3557	65	15720	1.01797e+161
GO:0046467	membrane lipid biosynthetic process	biological_process	0.31392	1	18	3557	65	15720	1.01797e+161
GO:0018149	peptide cross-linking	biological_process	0.31416	1	5	3557	16	15720	1.01803e+44
GO:0008239	dipeptidyl-peptidase activity	molecular_function	0.31449	1	4	3557	13	15720	1.01791e+35
GO:0031145	anaphase-promoting complex-dependent proteasomal ubiquitin-dependent protein catabolic process	biological_process	0.31531	1	2	3557	6	15720	1.01801e+17
GO:0006935	chemotaxis	biological_process	0.31579	1	16	3557	58	15720	1.01794e+143
GO:0009507	chloroplast	cellular_component	0.31616	1	2	3557	5	15720	1.01791e+17
GO:0009536	plastid	cellular_component	0.31616	1	2	3557	5	15720	1.01797e+17
GO:0019008	molybdopterin synthase complex	cellular_component	0.31621	1	3	3557	8	15720	1.01804e+26
GO:0003743	translation initiation factor activity	molecular_function	0.31645	1	15	3557	59	15720	1.01803e+134
GO:0032507	maintenance of protein location in cell	biological_process	0.31671	1	20	3557	74	15720	1.01798e+179
GO:0045185	maintenance of protein location	biological_process	0.31671	1	20	3557	74	15720	1.01801e+179
GO:0051235	maintenance of location	biological_process	0.31671	1	20	3557	74	15720	1.01796e+179
GO:0051651	maintenance of location in cell	biological_process	0.31671	1	20	3557	74	15720	1.01801e+179
GO:0005092	GDP-dissociation inhibitor activity	molecular_function	0.31673	1	1	3557	2	15720	113845229
GO:0005094	Rho GDP-dissociation inhibitor activity	molecular_function	0.31673	1	1	3557	2	15720	113845229
GO:0030162	regulation of proteolysis	biological_process	0.31788	1	1	3557	1	15720	101799451
GO:0061136	regulation of proteasomal protein catabolic process	biological_process	0.31788	1	1	3557	1	15720	101799451
GO:0005217	intracellular ligand-gated ion channel activity	molecular_function	0.31859	1	14	3557	53	15720	1.01805e+125
GO:0005218	intracellular ligand-gated calcium channel activity	molecular_function	0.31859	1	14	3557	53	15720	1.0179e+125
GO:0005219	ryanodine-sensitive calcium-release channel activity	molecular_function	0.31859	1	14	3557	53	15720	1.0179e+125
GO:0015278	calcium-release channel activity	molecular_function	0.31859	1	14	3557	53	15720	1.01803e+125
GO:0042440	pigment metabolic process	biological_process	0.32091	1	18	3557	67	15720	1.0179e+161
GO:0045263	proton-transporting ATP synthase complex, coupling factor F(o)	cellular_component	0.3211	1	21	3557	77	15720	1.01789e+188
GO:0051640	organelle localization	biological_process	0.32231	1	2	3557	6	15720	1.01791e+17
GO:0051656	establishment of organelle localization	biological_process	0.32231	1	2	3557	6	15720	1.01802e+17
GO:0040029	regulation of gene expression, epigenetic	biological_process	0.32239	1	5	3557	16	15720	1.01803e+44
GO:0009975	cyclase activity	molecular_function	0.32307	1	11	3557	36	15720	1.018e+98
GO:0008174	mRNA methyltransferase activity	molecular_function	0.32355	1	3	3557	8	15720	1.01794e+26
GO:0006915	apoptotic process	biological_process	0.32417	1	38	3557	153	15720	101803929,101789424,101799233,101793263,101796218,101801863,101805327,101801550,101796858,101800934,101797616,101789899,101799505,101800789,101801807,101794734,113843349,101802850,101790899,101803270,101795448,101799763,101791846,101793754,101795951,101802028,101799443,101795868,101800076,101790196,101803805,101791962,101799522,101795623,106014283,101799915,101801713,101793597
GO:0012501	programmed cell death	biological_process	0.32417	1	38	3557	153	15720	101800934,101789899,101797616,101801550,101805327,101796858,101793263,101801863,101796218,101789424,101803929,101799233,101803270,101790899,101802850,113843349,101794734,101800789,101799505,101801807,101802028,101795868,101799443,101795951,101793754,101795448,101799763,101791846,101801713,101793597,106014283,101795623,101799915,101790196,101800076,101799522,101803805,101791962
GO:0008290	F-actin capping protein complex	cellular_component	0.32437	1	2	3557	5	15720	1.01803e+17
GO:0046148	pigment biosynthetic process	biological_process	0.32555	1	15	3557	55	15720	1.0179e+134
GO:0015144	carbohydrate transmembrane transporter activity	molecular_function	0.32559	1	12	3557	43	15720	1.018e+107
GO:1901476	carbohydrate transporter activity	molecular_function	0.32559	1	12	3557	43	15720	1.01803e+107
GO:0006446	regulation of translational initiation	biological_process	0.32618	1	2	3557	5	15720	1.01798e+17
GO:0008190	eukaryotic initiation factor 4E binding	molecular_function	0.32618	1	2	3557	5	15720	1.01798e+17
GO:0045947	negative regulation of translational initiation	biological_process	0.32618	1	2	3557	5	15720	1.01798e+17
GO:0004066	asparagine synthase (glutamine-hydrolyzing) activity	molecular_function	0.3269	1	2	3557	5	15720	1.01797e+17
GO:0008277	regulation of G-protein coupled receptor protein signaling pathway	biological_process	0.32805	1	3	3557	9	15720	1.01794e+26
GO:0030145	manganese ion binding	molecular_function	0.32822	1	5	3557	17	15720	1.018e+44
GO:0042277	peptide binding	molecular_function	0.32852	1	4	3557	13	15720	1.01801e+35
GO:0009142	nucleoside triphosphate biosynthetic process	biological_process	0.32866	1	29	3557	113	15720	1.01795e+260
GO:0009145	purine nucleoside triphosphate biosynthetic process	biological_process	0.32866	1	29	3557	113	15720	1.01795e+260
GO:0009201	ribonucleoside triphosphate biosynthetic process	biological_process	0.32866	1	29	3557	113	15720	1.01803e+260
GO:0009206	purine ribonucleoside triphosphate biosynthetic process	biological_process	0.32866	1	29	3557	113	15720	1.01798e+260
GO:0005798	Golgi-associated vesicle	cellular_component	0.32887	1	6	3557	19	15720	1.01798e+53
GO:0030660	Golgi-associated vesicle membrane	cellular_component	0.32887	1	6	3557	19	15720	1.01794e+53
GO:0007088	regulation of mitosis	biological_process	0.32932	1	11	3557	43	15720	1.01795e+98
GO:0051783	regulation of nuclear division	biological_process	0.32932	1	11	3557	43	15720	1.018e+98
GO:0006511	ubiquitin-dependent protein catabolic process	biological_process	0.32948	1	21	3557	82	15720	1.01797e+188
GO:0019941	modification-dependent protein catabolic process	biological_process	0.32948	1	21	3557	82	15720	1.0179e+188
GO:0043632	modification-dependent macromolecule catabolic process	biological_process	0.32948	1	21	3557	82	15720	1.01793e+188
GO:0004576	oligosaccharyl transferase activity	molecular_function	0.33022	1	4	3557	12	15720	1.01802e+35
GO:0044452	nucleolar part	cellular_component	0.33168	1	4	3557	13	15720	1.01802e+35
GO:0003677	DNA binding	molecular_function	0.33194	1	489	3557	2122	15720	110353990,101803631,101796817,101798542,101804780,101801579,101795285,101793324,101802905,101795569,101800793,101789637,101795642,110354120,113843064,101795904,101795379,101804449,101801163,101793511,101790912,101798758,101796666,101793992,101792829,101798671,101797453,101793892,101799545,101797692,101796142,110351446,101789522,101796819,101803551,101794350,101794525,101800726,113845645,101790577…
GO:0010038	response to metal ion	biological_process	0.33282	1	5	3557	16	15720	1.01796e+44
GO:0004629	phospholipase C activity	molecular_function	0.33346	1	7	3557	22	15720	1.0179e+62
GO:0008135	translation factor activity, nucleic acid binding	molecular_function	0.33407	1	21	3557	85	15720	1.01792e+188
GO:1901566	organonitrogen compound biosynthetic process	biological_process	0.3344	1	123	3557	502	15720	101796771,101802041,101801892,101791832,101789926,101792444,101802980,101798680,101789857,101794076,101793026,101799600,101795381,101803778,101789988,101792862,113839583,101797686,101794580,101797179,101796706,101805455,101802794,101790127,101790524,101798011,101798730,101794129,101790412,101803284,101791470,101796943,101790362,101798457,101805325,101797140,101800897,113842050,101799415,101793067…
GO:0051188	cofactor biosynthetic process	biological_process	0.33496	1	35	3557	138	15720	101790475,101805378,101804610,101791823,101796508,101795589,101791402,101800436,101804594,101800658,101801566,101804507,101803493,101797428,101793067,101800897,101805325,101798457,101792164,101805116,101796943,101803284,101797686,101792862,101790524,101798213,101790127,101799303,101800512,101805051,101790294,101792444,101804461,101803778,101800610
GO:0016010	dystrophin-associated glycoprotein complex	cellular_component	0.33535	1	8	3557	26	15720	1.01798e+71
GO:0006887	exocytosis	biological_process	0.3363	1	16	3557	56	15720	1.01795e+143
GO:0043462	regulation of ATPase activity	biological_process	0.33762	1	6	3557	21	15720	1.01794e+53
GO:0051181	cofactor transport	biological_process	0.33786	1	6	3557	21	15720	1.018e+53
GO:0006813	potassium ion transport	biological_process	0.33795	1	36	3557	136	15720	101789865,101789472,101789763,101796808,101790142,101803925,101795349,101792842,101794290,101802594,101790127,101804155,101789988,101790296,101799858,101798659,101801917,101792647,101802371,101802617,XLOC_116947,106017513,101803570,101792975,101799002,101792808,101797543,101795589,101798666,101802567,101799890,101796645,101799039,101791716,101790179,101790631
GO:0033108	mitochondrial respiratory chain complex assembly	biological_process	0.33801	1	4	3557	12	15720	1.01804e+35
GO:0009404	toxin metabolic process	biological_process	0.33828	1	7	3557	23	15720	1.01798e+62
GO:0005742	mitochondrial outer membrane translocase complex	cellular_component	0.33864	1	10	3557	38	15720	1.01799e+89
GO:0009889	regulation of biosynthetic process	biological_process	0.33871	1	415	3557	1780	15720	101798788,101804780,101793324,101795285,101801579,101793570,101801585,101791855,101803631,101795904,101803029,101799245,101802905,101789637,101791718,101795642,101793831,101798758,101796666,101804449,101794360,101799885,101790912,101796142,101796819,101789522,101797453,101798671,101793892,101798730,101800726,101794525,101803551,113841577,101799363,101793955,101792173,101791012,101800773,101790207…
GO:0042802	identical protein binding	molecular_function	0.33999	1	26	3557	110	15720	1.01801e+233
GO:0044085	cellular component biogenesis	biological_process	0.34086	1	173	3557	751	15720	101797881,101797962,110351557,101802247,101798253,101791922,101795339,101795313,101798198,106017781,101801732,101791059,101801342,101799508,101793202,101804461,101804363,101802583,101801798,101791767,101799052,101800555,101802175,101804325,106017377,101804947,113841567,101793808,101802285,101793465,101800293,101797549,101800346,101793352,101794377,101791579,101790487,101790975,101795153,101801462…
GO:0007021	tubulin complex assembly	biological_process	0.34113	1	2	3557	5	15720	1.01793e+17
GO:0072668	tubulin complex biogenesis	biological_process	0.34113	1	2	3557	5	15720	1.01793e+17
GO:0005856	cytoskeleton	cellular_component	0.34121	1	111	3557	474	15720	101790283,101802945,101791574,101805202,101803953,101794328,101800905,101795906,113841953,101797919,101797840,101797549,101796115,101797392,101793465,101800293,101789798,101800609,113842634,101797856,101800646,101798589,101791011,101798214,101794212,101791799,XLOC_102786,101794377,101793218,101797962,101791313,101790824,101795339,101790968,101803278,101791922,XLOC_102789,101804531,101792262,10180…
GO:0005853	eukaryotic translation elongation factor 1 complex	cellular_component	0.34135	1	1	3557	2	15720	101799486
GO:0019030	icosahedral viral capsid	cellular_component	0.34145	1	2	3557	5	15720	1.0179e+17
GO:0006450	regulation of translational fidelity	biological_process	0.34154	1	1	3557	3	15720	101790564
GO:0030260	entry into host cell	biological_process	0.34166	1	10	3557	38	15720	1.01796e+89
GO:0044409	entry into host	biological_process	0.34166	1	10	3557	38	15720	1.01796e+89
GO:0046718	viral entry into host cell	biological_process	0.34166	1	10	3557	38	15720	1.01805e+89
GO:0051806	entry into cell of other organism involved in symbiotic interaction	biological_process	0.34166	1	10	3557	38	15720	1.01796e+89
GO:0051828	entry into other organism involved in symbiotic interaction	biological_process	0.34166	1	10	3557	38	15720	1.01796e+89
GO:0042559	pteridine-containing compound biosynthetic process	biological_process	0.34167	1	7	3557	26	15720	1.01801e+62
GO:0006401	RNA catabolic process	biological_process	0.34181	1	9	3557	30	15720	1.01804e+80
GO:0008107	galactoside 2-alpha-L-fucosyltransferase activity	molecular_function	0.34292	1	2	3557	4	15720	1.06018e+17
GO:0031127	alpha-(1,2)-fucosyltransferase activity	molecular_function	0.34292	1	2	3557	4	15720	1.018e+17
GO:0048523	negative regulation of cellular process	biological_process	0.34315	1	51	3557	208	15720	101805086,101798851,101796218,101794290,101802676,101804618,101802095,113841577,101794848,101790739,113843792,101803278,101791012,101803547,101799505,101790660,101794978,101796681,101798198,113841271,101794389,101804278,101790730,101801280,101801892,101804427,101802993,101790422,113839786,101791846,101790779,101798964,101795448,101800765,101797167,110353069,101798286,101795868,113844015,101801582…
GO:0007005	mitochondrion organization	biological_process	0.34367	1	26	3557	102	15720	1.01804e+233
GO:0035251	UDP-glucosyltransferase activity	molecular_function	0.3441	1	4	3557	12	15720	1.01799e+35
GO:0031854	orexigenic neuropeptide QRFP receptor binding	molecular_function	0.34487	1	1	3557	2	15720	101790274
GO:0016884	carbon-nitrogen ligase activity, with glutamine as amido-N-donor	molecular_function	0.34496	1	3	3557	9	15720	1.01799e+26
GO:0009308	amine metabolic process	biological_process	0.34706	1	15	3557	58	15720	1.01802e+134
GO:0006874	cellular calcium ion homeostasis	biological_process	0.3471	1	14	3557	54	15720	1.01797e+125
GO:0055074	calcium ion homeostasis	biological_process	0.3471	1	14	3557	54	15720	1.01797e+125
GO:0072503	cellular divalent inorganic cation homeostasis	biological_process	0.3471	1	14	3557	54	15720	1.01797e+125
GO:0072507	divalent inorganic cation homeostasis	biological_process	0.3471	1	14	3557	54	15720	1.01797e+125
GO:0005516	calmodulin binding	molecular_function	0.34742	1	8	3557	27	15720	1.01793e+71
GO:0034457	Mpp10 complex	cellular_component	0.34746	1	3	3557	9	15720	1.01795e+26
GO:0004402	histone acetyltransferase activity	molecular_function	0.34748	1	7	3557	25	15720	1.01803e+62
GO:0035304	regulation of protein dephosphorylation	biological_process	0.3475	1	2	3557	5	15720	1.01794e+17
GO:0035306	positive regulation of dephosphorylation	biological_process	0.3475	1	2	3557	5	15720	1.01794e+17
GO:0035307	positive regulation of protein dephosphorylation	biological_process	0.3475	1	2	3557	5	15720	1.01804e+17
GO:0071595	Nem1-Spo7 phosphatase complex	cellular_component	0.3475	1	2	3557	5	15720	1.01794e+17
GO:0031386	protein tag	molecular_function	0.34752	1	2	3557	5	15720	1.01793e+17
GO:0022836	gated channel activity	molecular_function	0.34758	1	70	3557	274	15720	101795544,101798459,101796174,101790326,101790296,101802391,101797563,101789865,101801519,101789472,101796224,101800475,101803925,101792842,101802458,101796880,101799418,101797543,101800555,101804947,101799890,101793463,101799039,101790631,101799858,101801281,101793907,101802285,101797341,101797190,101792647,101803412,106017513,101802922,113843546,101799116,101798011,101800121,101804155,101804202…
GO:0022839	ion gated channel activity	molecular_function	0.34758	1	70	3557	274	15720	101800555,101797543,101799418,101796880,101790631,101793463,101799039,101799890,101804947,101797341,101797190,101802285,101801281,101793907,101799858,101802922,113843546,106017513,101792647,101803412,101798459,101795544,101802391,101790296,101796174,101790326,101789472,101801519,101797563,101789865,101792842,101802458,101803925,101796224,101800475,101802567,101801434,101798666,101792975,101800812…
GO:0016573	histone acetylation	biological_process	0.34838	1	5	3557	16	15720	1.01805e+44
GO:0015093	ferrous iron transmembrane transporter activity	molecular_function	0.34859	1	17	3557	73	15720	1.01799e+152
GO:0015684	ferrous iron transport	biological_process	0.34859	1	17	3557	73	15720	1.01789e+152
GO:0044431	Golgi apparatus part	cellular_component	0.34884	1	22	3557	81	15720	1.01791e+197
GO:0010309	acireductone dioxygenase [iron(II)-requiring] activity	molecular_function	0.3495	1	1	3557	2	15720	101792168
GO:0004635	phosphoribosyl-AMP cyclohydrolase activity	molecular_function	0.34952	1	2	3557	5	15720	1.01796e+17
GO:0017148	negative regulation of translation	biological_process	0.34977	1	4	3557	12	15720	1.01795e+35
GO:0007548	sex differentiation	biological_process	0.35047	1	3	3557	10	15720	1.01802e+26
GO:0009235	cobalamin metabolic process	biological_process	0.35167	1	7	3557	25	15720	1.01791e+62
GO:0005227	calcium activated cation channel activity	molecular_function	0.35177	1	7	3557	23	15720	1.0179e+62
GO:0015269	calcium-activated potassium channel activity	molecular_function	0.35177	1	7	3557	23	15720	1.01804e+62
GO:0030354	melanin-concentrating hormone activity	molecular_function	0.35178	1	1	3557	2	15720	101794139
GO:0051186	cofactor metabolic process	biological_process	0.35289	1	42	3557	167	15720	101803284,101805116,101796943,101798457,101792164,101805325,101800897,101793067,101804507,101797428,101803493,101790673,101801566,101800658,101798674,101804594,101800436,101791402,101795589,101796508,101791823,101804610,101805378,101790475,101805369,101789879,101800610,101803778,101804461,101796981,101792444,101790294,101805051,101800512,101799303,101790127,101798213,101801278,101790524,101801378…
GO:0007172	signal complex assembly	biological_process	0.35324	1	3	3557	9	15720	1.01797e+26
GO:0006948	induction by virus of host cell-cell fusion	biological_process	0.35343	1	2	3557	5	15720	1.13842e+17
GO:0000375	RNA splicing, via transesterification reactions	biological_process	0.35356	1	14	3557	52	15720	1.01795e+125
GO:0022884	macromolecule transmembrane transporter activity	molecular_function	0.35395	1	6	3557	20	15720	1.01795e+53
GO:0051191	prosthetic group biosynthetic process	biological_process	0.35423	1	1	3557	1	15720	101799303
GO:0051276	chromosome organization	biological_process	0.35522	1	49	3557	203	15720	101803225,101799562,101792546,113845055,101797114,101790723,101797692,106015872,113843546,110351446,101801810,101790487,101797411,101795452,101799449,101791718,101803192,101804624,101803873,101799418,101794492,101800243,101792910,101804800,101793160,101793368,101791599,101791523,101801496,101798427,101797775,101804656,113843368,101795944,101795853,101799712,113842846,101800132,101801392,101792173…
GO:0017080	sodium channel regulator activity	molecular_function	0.35563	1	16	3557	58	15720	1.01789e+143
GO:0019871	sodium channel inhibitor activity	molecular_function	0.35563	1	16	3557	58	15720	1.01791e+143
GO:0043021	ribonucleoprotein complex binding	molecular_function	0.35567	1	6	3557	21	15720	101792956,XLOC_059473,XLOC_119286,101798995,113845254,101797563
GO:0016866	intramolecular transferase activity	molecular_function	0.35576	1	11	3557	41	15720	1.01797e+98
GO:0015095	magnesium ion transmembrane transporter activity	molecular_function	0.356	1	3	3557	9	15720	1.10354e+26
GO:0015693	magnesium ion transport	biological_process	0.356	1	3	3557	9	15720	1.01791e+26
GO:0006414	translational elongation	biological_process	0.35654	1	5	3557	17	15720	1.01799e+44
GO:0051705	multi-organism behavior	biological_process	0.35722	1	7	3557	25	15720	1.01798e+62
GO:0004674	protein serine/threonine kinase activity	molecular_function	0.35759	1	51	3557	194	15720	106018882,101793577,101795313,101802052,101791266,101802786,101797231,101790417,101790310,101804556,101791740,101793421,101794885,101801641,101799756,101804492,101803049,113840922,101800787,101791121,101791576,101795854,101793792,101794848,101795330,101793905,101800458,101793907,101801163,101799198,101798951,101799041,101793307,101800569,101793812,101800393,101796703,101793700,101793152,101803609…
GO:0007618	mating	biological_process	0.35863	1	5	3557	16	15720	1.01798e+44
GO:0008641	small protein activating enzyme activity	molecular_function	0.35881	1	5	3557	17	15720	1.01793e+44
GO:0051606	detection of stimulus	biological_process	0.3592	1	2	3557	5	15720	1.01803e+17
GO:0016888	endodeoxyribonuclease activity, producing 5'-phosphomonoesters	molecular_function	0.35943	1	11	3557	39	15720	1.01796e+98
GO:0031369	translation initiation factor binding	molecular_function	0.36034	1	3	3557	9	15720	1.01792e+26
GO:0017016	Ras GTPase binding	molecular_function	0.36047	1	13	3557	43	15720	1.01791e+116
GO:0031267	small GTPase binding	molecular_function	0.36047	1	13	3557	43	15720	1.01803e+116
GO:0051020	GTPase binding	molecular_function	0.36047	1	13	3557	43	15720	1.01795e+116
GO:0051258	protein polymerization	biological_process	0.36088	1	25	3557	110	15720	1.01795e+224
GO:0031982	vesicle	cellular_component	0.36124	1	31	3557	120	15720	1.01799e+278
GO:0050661	NADP binding	molecular_function	0.36151	1	6	3557	23	15720	1.01797e+53
GO:0070838	divalent metal ion transport	biological_process	0.36191	1	28	3557	116	15720	1.0179e+251
GO:0072348	sulfur compound transport	biological_process	0.3626	1	4	3557	12	15720	1.01802e+35
GO:0017025	TBP-class protein binding	molecular_function	0.36417	1	3	3557	9	15720	1.01805e+26
GO:0004018	N6-(1,2-dicarboxyethyl)AMP AMP-lyase (fumarate-forming) activity	molecular_function	0.36551	1	1	3557	2	15720	101794129
GO:0000781	chromosome, telomeric region	cellular_component	0.36589	1	2	3557	5	15720	1.01799e+17
GO:0015109	chromate transmembrane transporter activity	molecular_function	0.36672	1	1	3557	1	15720	101790062
GO:0015703	chromate transport	biological_process	0.36672	1	1	3557	1	15720	101790062
GO:0006364	rRNA processing	biological_process	0.36713	1	17	3557	71	15720	1.01793e+152
GO:0016072	rRNA metabolic process	biological_process	0.36713	1	17	3557	71	15720	1.01793e+152
GO:0031122	cytoplasmic microtubule organization	biological_process	0.36739	1	1	3557	2	15720	101797759
GO:0035058	nonmotile primary cilium assembly	biological_process	0.36739	1	1	3557	2	15720	101797759
GO:0009425	bacterial-type flagellum basal body	cellular_component	0.36809	1	2	3557	5	15720	1.01805e+17
GO:0042176	regulation of protein catabolic process	biological_process	0.3694	1	2	3557	5	15720	1.01799e+17
GO:0010556	regulation of macromolecule biosynthetic process	biological_process	0.36956	1	413	3557	1777	15720	101790207,101800773,101802375,101800097,101796523,101797310,101801324,101792730,101794389,101802542,101798135,101803199,101804062,101794525,101800726,101803551,101793955,113841577,101799363,101792173,101791012,101798758,101793831,101796666,101794360,101804449,101790912,101799885,101796142,101789522,101796819,101798671,101797453,101798730,101793892,101804780,101798788,101795285,101801579,101793324…
GO:0031326	regulation of cellular biosynthetic process	biological_process	0.36956	1	413	3557	1777	15720	101805187,101793671,101797792,101797835,113839987,101800548,101794013,101802583,101799508,101801575,101790294,101792038,101790890,101789515,101802676,101799354,101799846,101802247,113845714,101805086,101798745,101804492,101790564,101792278,101793375,101793174,101789961,101792865,101794314,101794702,113839593,101797341,101794933,101790146,113845148,106015147,101795732,101795576,101805304,101794377…
GO:2000112	regulation of cellular macromolecule biosynthetic process	biological_process	0.36956	1	413	3557	1777	15720	101804758,101792875,101801780,101804389,XLOC_119286,101798744,101794492,101794624,101790395,101800818,101803370,101796231,101790360,101798795,101791361,101792601,101793117,101804428,101795780,101789859,101805041,113843871,101799336,101790362,101803639,101790639,101803513,101793376,101802056,113842321,101794580,101798705,101793492,101799155,101802803,101804427,101795381,101792140,106020652,1018030…
GO:0004819	glutamine-tRNA ligase activity	molecular_function	0.36984	1	1	3557	2	15720	101791012
GO:0006425	glutaminyl-tRNA aminoacylation	biological_process	0.36984	1	1	3557	2	15720	101791012
GO:0033218	amide binding	molecular_function	0.37042	1	4	3557	14	15720	1.01801e+35
GO:0006643	membrane lipid metabolic process	biological_process	0.37053	1	24	3557	92	15720	1.01805e+215
GO:0006164	purine nucleotide biosynthetic process	biological_process	0.37108	1	41	3557	162	15720	101805455,101802794,101798011,101794580,101796516,101804702,101792424,101801035,101794734,101798680,101794076,101793026,101799600,101792842,101804639,101802980,101801954,101796771,101801892,101791832,101802519,101793570,101791509,101803291,101794067,101797167,101802370,101791112,101789483,101803512,101803496,113842050,101794712,101790362,101790276,101804018,101794129,101802617,101805193,101798730…
GO:0045017	glycerolipid biosynthetic process	biological_process	0.37125	1	15	3557	56	15720	1.01801e+134
GO:0015631	tubulin binding	molecular_function	0.37179	1	35	3557	138	15720	101801503,101791320,113844867,101791040,101802080,101801687,101805457,101793025,101791534,101792907,113843947,101797434,101793233,101790443,101789986,101799303,101795616,101791489,101794022,101790860,101799483,101800852,101794560,101796210,101794609,101802834,101804656,101801170,101801806,101798515,101804627,101801324,101793958,XLOC_123728,101793202
GO:0009416	response to light stimulus	biological_process	0.37213	1	3	3557	9	15720	1.01803e+26
GO:0000150	recombinase activity	molecular_function	0.37237	1	2	3557	5	15720	1.01792e+17
GO:0003697	single-stranded DNA binding	molecular_function	0.37242	1	7	3557	25	15720	1.01793e+62
GO:0031644	regulation of neurological system process	biological_process	0.3726	1	3	3557	9	15720	1.01791e+26
GO:0050804	regulation of synaptic transmission	biological_process	0.3726	1	3	3557	9	15720	1.01791e+26
GO:0051969	regulation of transmission of nerve impulse	biological_process	0.3726	1	3	3557	9	15720	1.01795e+26
GO:1901607	alpha-amino acid biosynthetic process	biological_process	0.37271	1	25	3557	101	15720	1.01792e+224
GO:0030173	integral to Golgi membrane	cellular_component	0.37279	1	3	3557	9	15720	1.01794e+26
GO:0031228	intrinsic to Golgi membrane	cellular_component	0.37279	1	3	3557	9	15720	1.01805e+26
GO:0033821	DNA beta-glucosyltransferase activity	molecular_function	0.37295	1	2	3557	5	15720	1.01803e+17
GO:0000097	sulfur amino acid biosynthetic process	biological_process	0.37311	1	3	3557	8	15720	1.0179e+26
GO:0006979	response to oxidative stress	biological_process	0.37324	1	11	3557	42	15720	1.01801e+98
GO:0008887	glycerate kinase activity	molecular_function	0.37349	1	1	3557	2	15720	101795149
GO:0031388	organic acid phosphorylation	biological_process	0.37349	1	1	3557	2	15720	101795149
GO:0004536	deoxyribonuclease activity	molecular_function	0.37407	1	36	3557	145	15720	101793202,101804363,101796480,101795238,113839880,101803071,113841271,101799621,101799652,101802525,101804406,101795221,101801191,110351314,101803551,101792047,101805230,101804492,101800512,101799077,101803987,101797140,101793233,101799170,101798621,101793808,101791753,101804612,101796752,101792648,101802080,101798964,101803873,113839786,101798054,101790760
GO:0009007	site-specific DNA-methyltransferase (adenine-specific) activity	molecular_function	0.37468	1	1	3557	2	15720	101802526
GO:0009008	DNA-methyltransferase activity	molecular_function	0.37468	1	1	3557	2	15720	101802526
GO:0032775	DNA methylation on adenine	biological_process	0.37468	1	1	3557	2	15720	101802526
GO:0043227	membrane-bounded organelle	cellular_component	0.37497	1	636	3557	2735	15720	101796906,101801726,101796007,101800639,101801078,101797824,101794725,101790586,XLOC_116947,101804811,101800952,113841099,101796032,101798001,101800440,101792907,110353069,101802225,101797338,101790332,101790163,101791870,113840370,101799374,101789513,101798847,101801892,113840401,101793696,101798673,101799252,101802849,106015064,101804995,113843792,101801202,101791260,101791483,101803110,1018034…
GO:0016833	oxo-acid-lyase activity	molecular_function	0.3761	1	2	3557	5	15720	1.01793e+17
GO:0060255	regulation of macromolecule metabolic process	biological_process	0.377	1	429	3557	1842	15720	101794290,101796183,101789535,101798851,101794686,101803059,101802043,101801432,113842846,101803209,101803017,101804500,110352107,101794283,113842302,101797396,101799200,106015344,101800832,101801035,101803341,101802900,101801806,101802587,101801879,101800475,101792004,101798801,101795802,101791523,101793237,101802526,101800845,101797978,101793244,101800243,110352043,101792112,101799451,101796332…
GO:0019752	carboxylic acid metabolic process	biological_process	0.37743	1	100	3557	412	15720	101802017,101804610,101792808,101803641,101803442,101794186,101796508,101801697,101793734,101790636,101801271,101801482,101790270,101795596,101792875,101791373,101793722,101797203,101800897,101799415,101797455,101793911,101797758,101804507,101805333,101798457,101797140,101803987,101805325,101799885,101795091,101790412,101797079,101796706,101790127,101800726,101790524,101794580,101802374,101797179…
GO:0043231	intracellular membrane-bounded organelle	cellular_component	0.37801	1	635	3557	2731	15720	101792866,101790557,101796082,101793053,101791266,110352461,101804375,101790413,101802508,101804157,113844431,101803052,101799116,101796868,113845655,101795221,101801794,101801457,101796705,101798621,101792007,101799122,101802147,106015872,113840257,101790836,101804729,101800544,110352046,101802940,101791103,101796752,101803943,101792469,101800789,101797481,101800705,101802900,101799051,101790292…
GO:0016197	endosomal transport	biological_process	0.37831	1	4	3557	14	15720	1.01794e+35
GO:0004363	glutathione synthase activity	molecular_function	0.37852	1	2	3557	5	15720	1.01793e+17
GO:0004526	ribonuclease P activity	molecular_function	0.37852	1	2	3557	5	15720	1.01796e+17
GO:0006413	translational initiation	biological_process	0.37902	1	11	3557	41	15720	1.01801e+98
GO:0048285	organelle fission	biological_process	0.37916	1	23	3557	96	15720	1.01797e+206
GO:0008202	steroid metabolic process	biological_process	0.37974	1	10	3557	37	15720	1.01794e+89
GO:0001948	glycoprotein binding	molecular_function	0.38058	1	4	3557	10	15720	1.01796e+35
GO:0043394	proteoglycan binding	molecular_function	0.38058	1	4	3557	10	15720	1.01791e+35
GO:0043395	heparan sulfate proteoglycan binding	molecular_function	0.38058	1	4	3557	10	15720	1.01796e+35
GO:0006260	DNA replication	biological_process	0.38209	1	90	3557	375	15720	101797563,101804656,113842230,101802587,101792989,101795802,101804112,101801496,101792801,101789515,101802676,101802247,101803046,101795960,101797874,101800653,101798470,113842846,101802223,101798240,101804531,101799858,101797840,101792373,101797341,101794933,101798883,101803412,101803694,101794212,101794377,101796880,101801902,101795201,101804579,101793244,101800871,101804947,101796445,101801903…
GO:0004488	methylenetetrahydrofolate dehydrogenase (NADP+) activity	molecular_function	0.38249	1	6	3557	22	15720	1.01798e+53
GO:0015643	toxic substance binding	molecular_function	0.38277	1	5	3557	15	15720	1.01798e+44
GO:0046649	lymphocyte activation	biological_process	0.38395	1	3	3557	9	15720	1.01795e+26
GO:0031967	organelle envelope	cellular_component	0.38424	1	71	3557	298	15720	101799738,101803496,101791051,101791483,101802922,101804018,101802617,101801345,101789539,106017406,101802519,101792142,101789483,101793931,101794364,110352043,101792424,101798013,101794734,101797430,101791354,101802229,101798937,101795088,101804818,101802247,101795678,101804702,101793027,101797569,101799054,101798621,113842050,101794712,101791120,101803982,101802664,101790362,106017786,113840257…
GO:0051801	cytolysis in other organism involved in symbiotic interaction	biological_process	0.38476	1	5	3557	17	15720	1.01803e+44
GO:0052331	hemolysis in other organism involved in symbiotic interaction	biological_process	0.38476	1	5	3557	17	15720	1.01803e+44
GO:0016796	exonuclease activity, active with either ribo- or deoxyribonucleic acids and producing 5'-phosphomonoesters	molecular_function	0.38509	1	27	3557	108	15720	1.01802e+242
GO:0007166	cell surface receptor signaling pathway	biological_process	0.38538	1	217	3557	1064	15720	101803237,101798071,101801585,101794677,101801076,101801257,101792897,101796098,101797862,101790002,101803831,101805457,106016377,101803029,101792399,101794938,101790651,101790479,113842050,101801713,101802371,101795736,101798471,101800940,101799090,101800064,101794823,101803551,113839588,101800296,101795302,101801704,101793303,101801355,101802660,101798445,101797884,101791646,101803154,101797418…
GO:0007167	enzyme linked receptor protein signaling pathway	biological_process	0.38583	1	9	3557	28	15720	1.01799e+80
GO:0007169	transmembrane receptor protein tyrosine kinase signaling pathway	biological_process	0.38583	1	9	3557	28	15720	1.1384e+80
GO:0000428	DNA-directed RNA polymerase complex	cellular_component	0.38584	1	29	3557	120	15720	1.01797e+260
GO:0030880	RNA polymerase complex	cellular_component	0.38584	1	29	3557	120	15720	1.01792e+260
GO:0055029	nuclear DNA-directed RNA polymerase complex	cellular_component	0.38584	1	29	3557	120	15720	1.10354e+260
GO:0001772	immunological synapse	cellular_component	0.38607	1	3	3557	10	15720	1.01802e+26
GO:0097197	tetraspanin-enriched microdomain	cellular_component	0.38607	1	3	3557	10	15720	1.01805e+26
GO:0004373	glycogen (starch) synthase activity	molecular_function	0.38626	1	1	3557	2	15720	113845144
GO:0005885	Arp2/3 protein complex	cellular_component	0.38669	1	3	3557	10	15720	1.01793e+26
GO:0009110	vitamin biosynthetic process	biological_process	0.38683	1	11	3557	43	15720	1.01792e+98
GO:0042364	water-soluble vitamin biosynthetic process	biological_process	0.38683	1	11	3557	43	15720	1.01798e+98
GO:0004806	triglyceride lipase activity	molecular_function	0.3869	1	2	3557	5	15720	1.01799e+17
GO:0043623	cellular protein complex assembly	biological_process	0.38725	1	60	3557	258	15720	101791313,101790896,101798253,101802095,101789686,101794560,113845655,101792173,101803278,101800132,101804406,113842846,101791922,101795339,101790141,101792866,101799749,101791164,101790153,101795313,101794959,101803444,101801732,101791266,101804394,101791523,101801137,101801954,101793202,101801879,101798326,101798431,101798054,113841665,101802175,101803873,101805030,101804325,101803359,101794120…
GO:0009317	acetyl-CoA carboxylase complex	cellular_component	0.38739	1	2	3557	7	15720	1.01801e+17
GO:0042597	periplasmic space	cellular_component	0.38764	1	9	3557	32	15720	1.0179e+80
GO:0019842	vitamin binding	molecular_function	0.38783	1	10	3557	38	15720	1.01797e+89
GO:0006825	copper ion transport	biological_process	0.38817	1	6	3557	25	15720	1.018e+53
GO:0016011	dystroglycan complex	cellular_component	0.38824	1	6	3557	19	15720	1.01802e+53
GO:0016012	sarcoglycan complex	cellular_component	0.38824	1	6	3557	19	15720	1.01797e+53
GO:0008201	heparin binding	molecular_function	0.38859	1	4	3557	13	15720	1.01793e+35
GO:0000444	MIS12/MIND type complex	cellular_component	0.38882	1	1	3557	2	15720	101802834
GO:0009152	purine ribonucleotide biosynthetic process	biological_process	0.38899	1	39	3557	155	15720	101805193,101802617,101798730,101799077,101794129,101804018,101790362,101790276,101803496,113842050,101794712,101791112,101789483,101803512,101794067,101797167,101802370,101791509,101803291,101793570,101802519,101796771,101801892,101791832,101792842,101804639,101802980,101798680,101794734,101801035,101794076,101793026,101799600,101792424,101796516,101804702,101794580,101802794,101798011
GO:0006261	DNA-dependent DNA replication	biological_process	0.38938	1	21	3557	84	15720	1.13843e+188
GO:0031406	carboxylic acid binding	molecular_function	0.38964	1	4	3557	13	15720	1.01795e+35
GO:0009395	phospholipid catabolic process	biological_process	0.39	1	4	3557	12	15720	1.01791e+35
GO:0019491	ectoine biosynthetic process	biological_process	0.39034	1	1	3557	2	15720	101796706
GO:0033990	ectoine synthase activity	molecular_function	0.39034	1	1	3557	2	15720	101796706
GO:0042399	ectoine metabolic process	biological_process	0.39034	1	1	3557	2	15720	101796706
GO:0005134	interleukin-2 receptor binding	molecular_function	0.39038	1	2	3557	6	15720	1.01797e+17
GO:0006281	DNA repair	biological_process	0.39052	1	76	3557	314	15720	101789637,101796032,101805454,101791103,101802243,101794624,101795140,101793310,101804025,101791881,101792028,113839786,101799348,101789698,101796231,101800818,101797692,101794725,101791717,101791139,101797599,101796210,101791660,101789988,101803003,101801059,101797686,101803214,101801034,101793368,101789952,101803014,101799374,101801324,101795319,101793384,101799749,101798395,101791917,101794023…
GO:0010468	regulation of gene expression	biological_process	0.39197	1	419	3557	1803	15720	101802912,101792663,101792136,101799370,113842452,101792259,101804096,101789916,101798418,101802372,101790072,101799712,101795750,101798567,101799346,101796141,101802033,101804278,101799773,101793136,XLOC_123728,101794589,101800416,101793310,101803291,101794509,101795028,101802243,101795021,101790872,101792648,101799032,101794118,101791716,113842958,101804735,101804263,101791373,101801855,1018045…
GO:0006354	DNA-dependent transcription, elongation	biological_process	0.3921	1	11	3557	40	15720	1.01801e+98
GO:0007338	single fertilization	biological_process	0.39212	1	14	3557	49	15720	1.01792e+125
GO:0009566	fertilization	biological_process	0.39212	1	14	3557	49	15720	1.01795e+125
GO:0005912	adherens junction	cellular_component	0.39274	1	4	3557	14	15720	1.01803e+35
GO:0005924	cell-substrate adherens junction	cellular_component	0.39274	1	4	3557	14	15720	1.01804e+35
GO:0005925	focal adhesion	cellular_component	0.39274	1	4	3557	14	15720	1.01804e+35
GO:0030055	cell-substrate junction	cellular_component	0.39274	1	4	3557	14	15720	1.01802e+35
GO:0070161	anchoring junction	cellular_component	0.39274	1	4	3557	14	15720	1.01803e+35
GO:0009036	Type II site-specific deoxyribonuclease activity	molecular_function	0.39277	1	7	3557	24	15720	1.01803e+62
GO:0015666	restriction endodeoxyribonuclease activity	molecular_function	0.39277	1	7	3557	24	15720	1.01799e+62
GO:0016854	racemase and epimerase activity	molecular_function	0.3929	1	6	3557	22	15720	1.01804e+53
GO:0008272	sulfate transport	biological_process	0.39323	1	3	3557	9	15720	1.01802e+26
GO:0015116	sulfate transmembrane transporter activity	molecular_function	0.39323	1	3	3557	9	15720	1.01802e+26
GO:0021549	cerebellum development	biological_process	0.39362	1	1	3557	2	15720	101795623
GO:0022037	metencephalon development	biological_process	0.39362	1	1	3557	2	15720	101795623
GO:0030902	hindbrain development	biological_process	0.39362	1	1	3557	2	15720	101795623
GO:0042558	pteridine-containing compound metabolic process	biological_process	0.39384	1	8	3557	31	15720	1.01801e+71
GO:0008270	zinc ion binding	molecular_function	0.39396	1	337	3557	1416	15720	101795655,113845148,101805304,101792049,101799212,101790146,101799312,101797840,101794895,101804436,101803992,101793988,101800431,106014788,101802853,101791508,101802583,101805150,101797117,101794013,101800444,101796374,101793671,101789817,101805032,101795141,101802677,101791675,101797052,101792278,101799776,101793104,101804883,101804399,101802504,101795510,101789385,101793203,101799846,101799354…
GO:0000746	conjugation	biological_process	0.394	1	8	3557	29	15720	1.01793e+71
GO:0055076	transition metal ion homeostasis	biological_process	0.39412	1	4	3557	14	15720	1.01798e+35
GO:0070647	protein modification by small protein conjugation or removal	biological_process	0.39425	1	31	3557	123	15720	1.01792e+278
GO:0030518	intracellular steroid hormone receptor signaling pathway	biological_process	0.39565	1	6	3557	21	15720	1.01797e+53
GO:0030522	intracellular receptor signaling pathway	biological_process	0.39565	1	6	3557	21	15720	1.13842e+53
GO:0033588	Elongator holoenzyme complex	cellular_component	0.39593	1	4	3557	12	15720	1.01801e+35
GO:0016668	oxidoreductase activity, acting on a sulfur group of donors, NAD(P) as acceptor	molecular_function	0.39613	1	12	3557	41	15720	1.01797e+107
GO:0047134	protein-disulfide reductase activity	molecular_function	0.39613	1	12	3557	41	15720	1.01805e+107
GO:0016597	amino acid binding	molecular_function	0.39685	1	3	3557	9	15720	1.01794e+26
GO:0042158	lipoprotein biosynthetic process	biological_process	0.39723	1	14	3557	53	15720	1.01799e+125
GO:0030284	estrogen receptor activity	molecular_function	0.39739	1	2	3557	5	15720	1.01799e+17
GO:0022008	neurogenesis	biological_process	0.39741	1	12	3557	44	15720	1.01796e+107
GO:0005623	cell	cellular_component	0.39762	1	1100	3557	4746	15720	101791125,101800845,101792856,101791574,101801004,101791591,101797350,101802403,101803433,101797919,101802858,101804348,101791483,101803110,101791260,101803004,101798589,101801345,101794979,101795397,101791799,101803906,101792694,101796183,101789535,101794686,101800934,101794542,101803109,110352107,101804315,101792387,101799200,101797186,101798427,101804991,101802587,101802351,101792424,101799967…
GO:0044464	cell part	cellular_component	0.39762	1	1100	3557	4746	15720	101799840,101797341,101798322,101804011,101798229,101791579,101793750,101801573,101792910,101794148,101791320,101789419,101796148,101803512,101799377,101793671,101789763,101804461,101802583,101790294,101802159,101790564,101800563,101801392,101792278,101793104,101796397,101795678,101794074,101790912,101804449,101803493,101796666,101793911,101797203,101804252,101791686,101790905,101790870,101789522…
GO:0044708	single-organism behavior	biological_process	0.39762	1	2	3557	6	15720	1.01789e+17
GO:0004392	heme oxygenase (decyclizing) activity	molecular_function	0.39786	1	1	3557	2	15720	101789879
GO:0006788	heme oxidation	biological_process	0.39786	1	1	3557	2	15720	101789879
GO:0000782	telomere cap complex	cellular_component	0.39838	1	1	3557	2	15720	101798968
GO:0000783	nuclear telomere cap complex	cellular_component	0.39838	1	1	3557	2	15720	101798968
GO:0070188	Stn1-Ten1 complex	cellular_component	0.39838	1	1	3557	2	15720	101798968
GO:0009628	response to abiotic stimulus	biological_process	0.39856	1	5	3557	19	15720	1.13845e+44
GO:0003896	DNA primase activity	molecular_function	0.40017	1	9	3557	34	15720	1.01794e+80
GO:0004407	histone deacetylase activity	molecular_function	0.40024	1	2	3557	5	15720	1.10353e+17
GO:0006342	chromatin silencing	biological_process	0.40024	1	2	3557	5	15720	1.01791e+17
GO:0006476	protein deacetylation	biological_process	0.40024	1	2	3557	5	15720	1.01791e+17
GO:0017136	NAD-dependent histone deacetylase activity	molecular_function	0.40024	1	2	3557	5	15720	1.10353e+17
GO:0033558	protein deacetylase activity	molecular_function	0.40024	1	2	3557	5	15720	1.01791e+17
GO:0034979	NAD-dependent protein deacetylase activity	molecular_function	0.40024	1	2	3557	5	15720	1.01791e+17
GO:0035601	protein deacylation	biological_process	0.40024	1	2	3557	5	15720	1.10353e+17
GO:0045814	negative regulation of gene expression, epigenetic	biological_process	0.40024	1	2	3557	5	15720	1.10353e+17
GO:0000347	THO complex	cellular_component	0.40073	1	6	3557	23	15720	1.01796e+53
GO:0030031	cell projection assembly	biological_process	0.40079	1	8	3557	32	15720	1.01796e+71
GO:0016620	oxidoreductase activity, acting on the aldehyde or oxo group of donors, NAD or NADP as acceptor	molecular_function	0.40093	1	5	3557	18	15720	1.01794e+44
GO:0006355	regulation of transcription, DNA-dependent	biological_process	0.40187	1	403	3557	1741	15720	101802056,101794580,113842321,101793376,101803513,101803639,101790639,101792140,106020652,101795381,101804427,101802803,101793492,101798705,101799155,101794624,101794492,101798744,101804389,XLOC_119286,101792875,101801780,101804758,101790362,101795780,101804428,101793117,101799336,101789859,113843871,101805041,101798795,101790360,101792601,101791361,101790395,101796231,101803370,101800818,1017941…
GO:2001141	regulation of RNA biosynthetic process	biological_process	0.40187	1	403	3557	1741	15720	101793344,101802496,101805286,101790576,101792810,101799482,101794613,101800352,101800218,101798140,101795350,101799604,101799543,101804625,101791534,101793754,101794328,101790605,101791917,101801582,101799192,101799011,101793708,101802366,101794355,101800251,101795457,101789617,101795447,101791859,101793330,101799538,101792167,101796675,101794879,101796674,101799260,101796345,101792152,101790849…
GO:0009664	plant-type cell wall organization	biological_process	0.4022	1	2	3557	6	15720	1.1384e+17
GO:0071669	plant-type cell wall organization or biogenesis	biological_process	0.4022	1	2	3557	6	15720	1.018e+17
GO:0015035	protein disulfide oxidoreductase activity	molecular_function	0.40223	1	9	3557	37	15720	1.01801e+80
GO:0015036	disulfide oxidoreductase activity	molecular_function	0.40223	1	9	3557	37	15720	1.01797e+80
GO:0032990	cell part morphogenesis	biological_process	0.40316	1	11	3557	41	15720	1.01799e+98
GO:0048858	cell projection morphogenesis	biological_process	0.40316	1	11	3557	41	15720	1.01796e+98
GO:0046797	viral procapsid maturation	biological_process	0.40454	1	1	3557	2	15720	101801672
GO:0008236	serine-type peptidase activity	molecular_function	0.40458	1	84	3557	358	15720	101796891,101804961,101802656,101793783,101789952,101803071,101800867,101800618,101799116,101797577,101803551,101800595,101801915,113839714,101800726,101791779,113842452,101804552,101797023,101804550,101797140,101802664,101789567,101798674,101805105,101799120,101793664,101791853,101798071,101795028,101794624,101791855,101804837,101790760,110353069,101803120,101804342,101799245,101798590,101792756…
GO:0017171	serine hydrolase activity	molecular_function	0.40458	1	84	3557	358	15720	101802656,101804961,101796891,101800867,101803071,101800618,101793783,101789952,101800726,101801915,113839714,101797577,101803551,101800595,101799116,101797023,101804552,113842452,101791779,101789567,101802664,101804550,101797140,101791853,101799120,101793664,101805105,101798674,101790760,101804837,101791855,101795028,101798071,101794624,101804342,101799245,101803120,110353069,101803555,101801246…
GO:0004064	arylesterase activity	molecular_function	0.40525	1	3	3557	9	15720	1.01791e+26
GO:0008536	Ran GTPase binding	molecular_function	0.40531	1	7	3557	23	15720	1.01804e+62
GO:0008899	homoserine O-succinyltransferase activity	molecular_function	0.4064	1	2	3557	5	15720	1.0179e+17
GO:0009092	homoserine metabolic process	biological_process	0.4064	1	2	3557	5	15720	1.0179e+17
GO:0016750	O-succinyltransferase activity	molecular_function	0.4064	1	2	3557	5	15720	1.0179e+17
GO:0019279	L-methionine biosynthetic process from L-homoserine via cystathionine	biological_process	0.4064	1	2	3557	5	15720	1.01798e+17
GO:0019281	L-methionine biosynthetic process from homoserine via O-succinyl-L-homoserine and cystathionine	biological_process	0.4064	1	2	3557	5	15720	1.0179e+17
GO:0071265	L-methionine biosynthetic process	biological_process	0.4064	1	2	3557	5	15720	1.01798e+17
GO:0071266	'de novo' L-methionine biosynthetic process	biological_process	0.4064	1	2	3557	5	15720	1.0179e+17
GO:0019074	viral RNA genome packaging	biological_process	0.40707	1	1	3557	2	15720	101792380
GO:0032991	macromolecular complex	cellular_component	0.40757	1	548	3557	2402	15720	101793469,101800746,101804175,101799483,101796753,101804498,101789686,101796296,101790207,101798995,101800768,101805256,101798326,101798788,101803873,101796817,101791495,101797298,101799245,101805457,101795569,101789637,101791718,110354120,101797203,113841983,101803493,101794360,101794074,101795091,101789698,101790870,101802504,101797495,101793218,101795678,101792262,101793104,101801392,101800563…
GO:0051252	regulation of RNA metabolic process	biological_process	0.4078	1	403	3557	1742	15720	101793330,101799538,101791859,101795447,101789617,101795457,101793708,101802366,101794355,101800251,101801582,101799192,101799011,101791917,101790605,101804625,101791534,101799543,101794328,101793754,101795350,101798140,101799604,101800218,101800352,101794613,101792810,101799482,101790576,101802496,101805286,101793344,113839582,101805438,106015541,101800637,101794344,101800525,101793582,101790849…
GO:0031109	microtubule polymerization or depolymerization	biological_process	0.40789	1	5	3557	18	15720	1.01799e+44
GO:0031110	regulation of microtubule polymerization or depolymerization	biological_process	0.40789	1	5	3557	18	15720	1.01802e+44
GO:0030430	host cell cytoplasm	cellular_component	0.40805	1	8	3557	28	15720	1.01797e+71
GO:0008023	transcription elongation factor complex	cellular_component	0.40824	1	10	3557	37	15720	1.01801e+89
GO:0016849	phosphorus-oxygen lyase activity	molecular_function	0.40826	1	11	3557	39	15720	1.018e+98
GO:0031072	heat shock protein binding	molecular_function	0.40859	1	3	3557	11	15720	1.01792e+26
GO:0006310	DNA recombination	biological_process	0.40871	1	44	3557	183	15720	101794702,101800340,101791139,101797599,101799840,101799101,101791717,101790723,101797459,101789698,101792028,101802993,101798380,113842963,101794624,101794225,101793310,101795571,113839711,101790636,101792186,101800928,101792665,101789637,101794023,101795569,101799749,101802359,101798395,101793384,101795319,101797396,113842302,101789515,101789952,101790369,101797881,101804492,101790665,101798853…
GO:0006621	protein retention in ER lumen	biological_process	0.40982	1	2	3557	6	15720	1.01801e+17
GO:0035437	maintenance of protein localization in endoplasmic reticulum	biological_process	0.40982	1	2	3557	6	15720	1.01801e+17
GO:0046923	ER retention sequence binding	molecular_function	0.40982	1	2	3557	6	15720	1.01801e+17
GO:0072595	maintenance of protein localization in organelle	biological_process	0.40982	1	2	3557	6	15720	1.01801e+17
GO:0048013	ephrin receptor signaling pathway	biological_process	0.41043	1	5	3557	15	15720	1.01799e+44
GO:0006885	regulation of pH	biological_process	0.41053	1	1	3557	2	15720	101797742
GO:0055067	monovalent inorganic cation homeostasis	biological_process	0.41053	1	1	3557	2	15720	101797742
GO:0006732	coenzyme metabolic process	biological_process	0.41094	1	26	3557	105	15720	1.01797e+233
GO:0016814	hydrolase activity, acting on carbon-nitrogen (but not peptide) bonds, in cyclic amidines	molecular_function	0.41095	1	8	3557	30	15720	1.01796e+71
GO:0008312	7S RNA binding	molecular_function	0.41162	1	4	3557	14	15720	1.01793e+35
GO:0048500	signal recognition particle	cellular_component	0.41162	1	4	3557	14	15720	1.01805e+35
GO:0006950	response to stress	biological_process	0.41203	1	218	3557	935	15720	101797599,101802664,101801119,101789451,101799170,101797455,101791120,101793597,101799348,101794725,101791717,101804025,101793310,101795140,101803991,101801072,110353069,101790937,101791103,101796032,101789422,101802243,101795750,101793384,101802372,101794978,101798847,101799374,113844431,101790068,101801034,101799116,101800512,101803929,101799740,101791660,101796210,101796574,113845655,101797686…
GO:0009292	genetic transfer	biological_process	0.41238	1	4	3557	13	15720	1.01804e+35
GO:0004483	mRNA (nucleoside-2'-O-)-methyltransferase activity	molecular_function	0.41246	1	1	3557	2	15720	101800595
GO:0043161	proteasomal ubiquitin-dependent protein catabolic process	biological_process	0.41248	1	4	3557	16	15720	1.0179e+35
GO:0004252	serine-type endopeptidase activity	molecular_function	0.41318	1	66	3557	279	15720	101800618,101800867,101803071,101793783,101789952,101802656,101804961,113842452,101804552,101797023,101791779,101800726,101801915,101799116,101803551,101800595,101791853,101805105,101793664,101799120,101804550,101802664,101804342,101799245,110353069,101803120,101804837,101798071,101794624,101795028,101791855,101791354,101795802,101797217,101797199,101800168,101800548,101798937,101801246,101803555…
GO:0009790	embryo development	biological_process	0.41443	1	7	3557	26	15720	1.01793e+62
GO:0016255	attachment of GPI anchor to protein	biological_process	0.41475	1	2	3557	6	15720	1.01791e+17
GO:0033179	proton-transporting V-type ATPase, V0 domain	cellular_component	0.41493	1	14	3557	58	15720	1.01799e+125
GO:0031966	mitochondrial membrane	cellular_component	0.41509	1	60	3557	253	15720	101791509,101793570,101803291,101802519,106017406,101799551,101793931,110352043,101789483,101795569,101797167,113842285,101792142,101802664,101790362,106017786,101794712,101791051,101791120,101803982,101791483,101799054,113842050,101798621,101803496,101799738,101789539,101798730,101801345,101802617,101804153,113840257,101804018,101802922,101793479,101794580,101802247,101801336,101804157,101797569…
GO:0009396	folic acid-containing compound biosynthetic process	biological_process	0.41511	1	6	3557	23	15720	1.01802e+53
GO:0009277	fungal-type cell wall	cellular_component	0.41548	1	1	3557	2	15720	101794922
GO:0006954	inflammatory response	biological_process	0.41735	1	5	3557	20	15720	1.01794e+44
GO:0006895	Golgi to endosome transport	biological_process	0.41802	1	1	3557	3	15720	101801582
GO:0006903	vesicle targeting	biological_process	0.41802	1	1	3557	3	15720	101801582
GO:0007162	negative regulation of cell adhesion	biological_process	0.41802	1	1	3557	3	15720	101801582
GO:0010721	negative regulation of cell development	biological_process	0.41802	1	1	3557	3	15720	101801582
GO:0010769	regulation of cell morphogenesis involved in differentiation	biological_process	0.41802	1	1	3557	3	15720	101801582
GO:0010771	negative regulation of cell morphogenesis involved in differentiation	biological_process	0.41802	1	1	3557	3	15720	101801582
GO:0010810	regulation of cell-substrate adhesion	biological_process	0.41802	1	1	3557	3	15720	101801582
GO:0010812	negative regulation of cell-substrate adhesion	biological_process	0.41802	1	1	3557	3	15720	101801582
GO:0034315	regulation of Arp2/3 complex-mediated actin nucleation	biological_process	0.41802	1	1	3557	3	15720	101801582
GO:0034446	substrate adhesion-dependent cell spreading	biological_process	0.41802	1	1	3557	3	15720	101801582
GO:0035650	AP-1 adaptor complex binding	molecular_function	0.41802	1	1	3557	3	15720	101801582
GO:0045596	negative regulation of cell differentiation	biological_process	0.41802	1	1	3557	3	15720	101801582
GO:0048199	vesicle targeting, to, from or within Golgi	biological_process	0.41802	1	1	3557	3	15720	101801582
GO:0048203	vesicle targeting, trans-Golgi to endosome	biological_process	0.41802	1	1	3557	3	15720	101801582
GO:0051093	negative regulation of developmental process	biological_process	0.41802	1	1	3557	3	15720	101801582
GO:0051125	regulation of actin nucleation	biological_process	0.41802	1	1	3557	3	15720	101801582
GO:0051648	vesicle localization	biological_process	0.41802	1	1	3557	3	15720	101801582
GO:0051650	establishment of vesicle localization	biological_process	0.41802	1	1	3557	3	15720	101801582
GO:0060284	regulation of cell development	biological_process	0.41802	1	1	3557	3	15720	101801582
GO:1900024	regulation of substrate adhesion-dependent cell spreading	biological_process	0.41802	1	1	3557	3	15720	101801582
GO:1900025	negative regulation of substrate adhesion-dependent cell spreading	biological_process	0.41802	1	1	3557	3	15720	101801582
GO:0009108	coenzyme biosynthetic process	biological_process	0.41843	1	22	3557	90	15720	1.01801e+197
GO:0009399	nitrogen fixation	biological_process	0.41867	1	3	3557	9	15720	1.01804e+26
GO:0019898	extrinsic to membrane	cellular_component	0.41878	1	20	3557	82	15720	1.01798e+179
GO:0005643	nuclear pore	cellular_component	0.41884	1	4	3557	14	15720	1.1384e+35
GO:0010181	FMN binding	molecular_function	0.41904	1	5	3557	17	15720	1.01796e+44
GO:0005886	plasma membrane	cellular_component	0.41999	1	121	3557	496	15720	101796331,101793739,101789763,101800370,101791865,101800789,101800548,101803106,101798937,101800168,101793202,101793636,101802229,101797217,101791354,101795802,101795238,101801320,101792801,101802159,101797552,101805358,101791104,101790700,101794542,101793731,106020456,101801378,113842846,101792728,101803109,101790383,101797549,101793654,101793465,101801281,101799019,113843283,101802063,101802285…
GO:0006720	isoprenoid metabolic process	biological_process	0.42035	1	12	3557	46	15720	1.018e+107
GO:0008299	isoprenoid biosynthetic process	biological_process	0.42035	1	12	3557	46	15720	1.01793e+107
GO:0000041	transition metal ion transport	biological_process	0.42104	1	28	3557	125	15720	1.01803e+251
GO:0030545	receptor regulator activity	molecular_function	0.42122	1	7	3557	25	15720	1.01793e+62
GO:0030547	receptor inhibitor activity	molecular_function	0.42122	1	7	3557	25	15720	1.01796e+62
GO:0030548	acetylcholine receptor regulator activity	molecular_function	0.42122	1	7	3557	25	15720	1.01793e+62
GO:0030550	acetylcholine receptor inhibitor activity	molecular_function	0.42122	1	7	3557	25	15720	1.01795e+62
GO:0005157	macrophage colony-stimulating factor receptor binding	molecular_function	0.42177	1	1	3557	2	15720	113844894
GO:0006528	asparagine metabolic process	biological_process	0.42182	1	2	3557	6	15720	1.01797e+17
GO:0006529	asparagine biosynthetic process	biological_process	0.42182	1	2	3557	6	15720	1.01799e+17
GO:0048731	system development	biological_process	0.42204	1	29	3557	119	15720	1.018e+260
GO:0019700	organic phosphonate catabolic process	biological_process	0.42257	1	1	3557	2	15720	101800119
GO:0042916	alkylphosphonate transport	biological_process	0.42257	1	1	3557	2	15720	101800119
GO:0005313	L-glutamate transmembrane transporter activity	molecular_function	0.42314	1	1	3557	2	15720	101799116
GO:0015172	acidic amino acid transmembrane transporter activity	molecular_function	0.42314	1	1	3557	2	15720	101799116
GO:0015501	glutamate:sodium symporter activity	molecular_function	0.42314	1	1	3557	2	15720	101799116
GO:0015800	acidic amino acid transport	biological_process	0.42314	1	1	3557	2	15720	101799116
GO:0015807	L-amino acid transport	biological_process	0.42314	1	1	3557	2	15720	101799116
GO:0015813	L-glutamate transport	biological_process	0.42314	1	1	3557	2	15720	101799116
GO:0007399	nervous system development	biological_process	0.42329	1	12	3557	45	15720	1.0179e+107
GO:0010876	lipid localization	biological_process	0.42449	1	19	3557	80	15720	1.01795e+170
GO:0004489	methylenetetrahydrofolate reductase (NADPH) activity	molecular_function	0.42465	1	1	3557	2	15720	101805333
GO:0000793	condensed chromosome	cellular_component	0.42476	1	22	3557	89	15720	1.01803e+197
GO:0005047	signal recognition particle binding	molecular_function	0.42477	1	5	3557	18	15720	XLOC_059473,XLOC_119286,101798995,101797563,113845254
GO:0005773	vacuole	cellular_component	0.42516	1	7	3557	26	15720	1.01797e+62
GO:0005740	mitochondrial envelope	cellular_component	0.42519	1	64	3557	272	15720	101792424,101798013,101794734,101797430,101791354,101802229,101804818,101795088,101798937,101802247,101795678,101804702,101793027,101797569,101803496,101799738,101791483,101791051,101804018,101802922,101801345,101802617,101789539,101802519,106017406,101792142,101789483,110352043,101793931,113839590,101801646,101793026,110352461,101790163,101793748,101803713,101798326,101790899,101801336,101804157…
GO:0043234	protein complex	cellular_component	0.42551	1	450	3557	1959	15720	101791432,101804141,101798621,101796705,101802582,101796906,101803225,XLOC_116947,101790586,101794725,106015872,113840257,101804798,101803307,113842338,101791103,101800440,101798773,101796752,101800928,101796645,101796081,101796032,101803943,113845374,113841099,101796082,101792085,101797338,101792866,101790557,101790470,101790153,101793837,113840401,101801892,101791870,101797913,101803229,1060184…
GO:0004318	enoyl-[acyl-carrier-protein] reductase (NADH) activity	molecular_function	0.42621	1	2	3557	6	15720	1.01804e+17
GO:0072522	purine-containing compound biosynthetic process	biological_process	0.42677	1	42	3557	169	15720	101794580,101790524,101798011,101802794,101805455,101796516,101804702,101798680,101794734,101801035,101793026,101799600,101794076,101792424,101796771,101801954,101791832,101801892,101792842,101802980,101804639,101791509,101793570,101803291,101802519,101789483,101791112,101803512,101794067,101802370,101797167,101790362,101790276,113842050,101803496,101794712,101805193,101802617,101799077,101798730…
GO:0015016	[heparan sulfate]-glucosamine N-sulfotransferase activity	molecular_function	0.4271	1	2	3557	5	15720	1.01799e+17
GO:0034483	heparan sulfate sulfotransferase activity	molecular_function	0.4271	1	2	3557	5	15720	1.01803e+17
GO:0032780	negative regulation of ATPase activity	biological_process	0.4273	1	5	3557	19	15720	1.01802e+44
GO:0004970	ionotropic glutamate receptor activity	molecular_function	0.42767	1	10	3557	34	15720	1.01801e+89
GO:0008066	glutamate receptor activity	molecular_function	0.42767	1	10	3557	34	15720	1.01796e+89
GO:0009073	aromatic amino acid family biosynthetic process	biological_process	0.42789	1	2	3557	6	15720	1.01804e+17
GO:0044706	multi-multicellular organism process	biological_process	0.42811	1	3	3557	10	15720	1.01798e+26
GO:0032269	negative regulation of cellular protein metabolic process	biological_process	0.42826	1	6	3557	21	15720	1.01791e+53
GO:0051248	negative regulation of protein metabolic process	biological_process	0.42826	1	6	3557	21	15720	1.01797e+53
GO:0008241	peptidyl-dipeptidase activity	molecular_function	0.42906	1	1	3557	2	15720	101802065
GO:0018106	peptidyl-histidine phosphorylation	biological_process	0.42957	1	1	3557	2	15720	101791859
GO:0018202	peptidyl-histidine modification	biological_process	0.42957	1	1	3557	2	15720	101791859
GO:0015662	ATPase activity, coupled to transmembrane movement of ions, phosphorylative mechanism	molecular_function	0.43073	1	4	3557	13	15720	1.01794e+35
GO:0009307	DNA restriction-modification system	biological_process	0.43086	1	7	3557	25	15720	1.01803e+62
GO:0044355	clearance of foreign intracellular DNA	biological_process	0.43086	1	7	3557	25	15720	1.10351e+62
GO:0006733	oxidoreduction coenzyme metabolic process	biological_process	0.43244	1	5	3557	18	15720	1.01801e+44
GO:0001932	regulation of protein phosphorylation	biological_process	0.43264	1	5	3557	18	15720	1.0179e+44
GO:0044456	synapse part	cellular_component	0.433	1	2	3557	5	15720	1.01797e+17
GO:0048786	presynaptic active zone	cellular_component	0.433	1	2	3557	5	15720	1.01791e+17
GO:0097458	neuron part	cellular_component	0.433	1	2	3557	5	15720	1.01797e+17
GO:0006403	RNA localization	biological_process	0.43343	1	15	3557	60	15720	1.01789e+134
GO:0050657	nucleic acid transport	biological_process	0.43343	1	15	3557	60	15720	1.01798e+134
GO:0050658	RNA transport	biological_process	0.43343	1	15	3557	60	15720	1.01789e+134
GO:0051236	establishment of RNA localization	biological_process	0.43343	1	15	3557	60	15720	1.01804e+134
GO:0019028	viral capsid	cellular_component	0.43357	1	94	3557	394	15720	101791051,101793088,101804353,101797789,101804927,101800293,101802257,101798214,101791799,101794656,101802305,101800586,101798700,101800346,101796415,101795565,101800437,101794148,101799052,101801800,101792380,101794240,101801687,101799890,101795090,101801732,113845254,101790208,101798198,101791740,101800329,101801137,101794062,101793202,101804363,101798953,101800376,101798362,101799657,101801954…
GO:0008527	taste receptor activity	molecular_function	0.43378	1	1	3557	2	15720	101798315
GO:0009593	detection of chemical stimulus	biological_process	0.43378	1	1	3557	2	15720	101798315
GO:0050906	detection of stimulus involved in sensory perception	biological_process	0.43378	1	1	3557	2	15720	101798315
GO:0050907	detection of chemical stimulus involved in sensory perception	biological_process	0.43378	1	1	3557	2	15720	101798315
GO:0050912	detection of chemical stimulus involved in sensory perception of taste	biological_process	0.43378	1	1	3557	2	15720	101798315
GO:0005875	microtubule associated complex	cellular_component	0.43389	1	13	3557	51	15720	1.01796e+116
GO:0002143	tRNA wobble position uridine thiolation	biological_process	0.43438	1	1	3557	2	15720	101802063
GO:0006418	tRNA aminoacylation for protein translation	biological_process	0.4349	1	17	3557	69	15720	1.01797e+152
GO:0005138	interleukin-6 receptor binding	molecular_function	0.43553	1	1	3557	2	15720	101798321
GO:0031410	cytoplasmic vesicle	cellular_component	0.43626	1	29	3557	115	15720	1.01793e+260
GO:0045202	synapse	cellular_component	0.43701	1	5	3557	16	15720	1.01795e+44
GO:0044179	hemolysis in other organism	biological_process	0.43716	1	5	3557	18	15720	1.01803e+44
GO:0051715	cytolysis in other organism	biological_process	0.43716	1	5	3557	18	15720	1.13842e+44
GO:0009250	glucan biosynthetic process	biological_process	0.43722	1	5	3557	18	15720	1.01799e+44
GO:0009605	response to external stimulus	biological_process	0.43747	1	30	3557	124	15720	1.01797e+269
GO:0006334	nucleosome assembly	biological_process	0.43756	1	7	3557	31	15720	1.13845e+62
GO:0031497	chromatin assembly	biological_process	0.43756	1	7	3557	31	15720	1.13845e+62
GO:0034728	nucleosome organization	biological_process	0.43756	1	7	3557	31	15720	1.13845e+62
GO:0009058	biosynthetic process	biological_process	0.43783	1	836	3557	3639	15720	101802940,101805384,101797143,101803977,110352046,101803943,101793722,101801482,101792753,101802575,101789627,101797546,101794186,101803442,101792117,101802147,101794435,101795365,101804729,101799120,101801119,101798621,XLOC_092963,101792007,101791705,101797831,113845655,101791506,101797686,101796868,101794904,101804977,101798816,101804157,101799116,101798853,101803052,101803635,101804375,1018041…
GO:0009584	detection of visible light	biological_process	0.43825	1	1	3557	2	15720	101803021
GO:0018298	protein-chromophore linkage	biological_process	0.43825	1	1	3557	2	15720	101803021
GO:0001503	ossification	biological_process	0.43828	1	6	3557	25	15720	1.0179e+53
GO:0016646	oxidoreductase activity, acting on the CH-NH group of donors, NAD or NADP as acceptor	molecular_function	0.43992	1	8	3557	31	15720	1.01801e+71
GO:0033176	proton-transporting V-type ATPase complex	cellular_component	0.43995	1	20	3557	83	15720	1.018e+179
GO:0045735	nutrient reservoir activity	molecular_function	0.44018	1	4	3557	16	15720	1.01792e+35
GO:0016840	carbon-nitrogen lyase activity	molecular_function	0.4408	1	3	3557	10	15720	1.018e+26
GO:0006082	organic acid metabolic process	biological_process	0.44125	1	102	3557	427	15720	101799450,101797973,101793174,101803586,101793000,101796222,101804964,101804080,101796558,101805154,101804957,101804405,101796183,101804996,101791523,101792375,101790294,101792989,101793509,101797521,101790142,101800610,101797507,101789763,101798516,101797236,101794263,101800984,101792334,101789464,101791669,101803965,101794703,101797377,101797981,101789809,101791606,101789473,101793429,101800850…
GO:0035257	nuclear hormone receptor binding	molecular_function	0.4413	1	3	3557	9	15720	1.01796e+26
GO:0051427	hormone receptor binding	molecular_function	0.4413	1	3	3557	9	15720	1.01802e+26
GO:0003840	gamma-glutamyltransferase activity	molecular_function	0.4417	1	2	3557	6	15720	1.01799e+17
GO:0001649	osteoblast differentiation	biological_process	0.44173	1	1	3557	2	15720	101804105
GO:0045667	regulation of osteoblast differentiation	biological_process	0.44173	1	1	3557	2	15720	101804105
GO:0009894	regulation of catabolic process	biological_process	0.44189	1	32	3557	134	15720	1.01799e+287
GO:0004612	phosphoenolpyruvate carboxykinase (ATP) activity	molecular_function	0.44194	1	1	3557	2	15720	101790730
GO:0010212	response to ionizing radiation	biological_process	0.44247	1	1	3557	3	15720	101790779
GO:0071214	cellular response to abiotic stimulus	biological_process	0.44247	1	1	3557	3	15720	101790779
GO:0071478	cellular response to radiation	biological_process	0.44247	1	1	3557	3	15720	101790779
GO:0071479	cellular response to ionizing radiation	biological_process	0.44247	1	1	3557	3	15720	101790779
GO:0006826	iron ion transport	biological_process	0.44251	1	18	3557	81	15720	1.01799e+161
GO:0016725	oxidoreductase activity, acting on CH or CH2 groups	molecular_function	0.44258	1	3	3557	11	15720	1.01796e+26
GO:0010035	response to inorganic substance	biological_process	0.44308	1	7	3557	27	15720	1.13845e+62
GO:0009225	nucleotide-sugar metabolic process	biological_process	0.44329	1	2	3557	6	15720	1.01793e+17
GO:0005922	connexon complex	cellular_component	0.44364	1	1	3557	2	15720	101804406
GO:0006766	vitamin metabolic process	biological_process	0.44457	1	11	3557	45	15720	1.01802e+98
GO:0006767	water-soluble vitamin metabolic process	biological_process	0.44457	1	11	3557	45	15720	1.01793e+98
GO:0031323	regulation of cellular metabolic process	biological_process	0.44458	1	443	3557	1918	15720	101801369,101793831,101798758,101796666,101804449,101794360,101797140,101799885,101790912,101796142,101796819,101789522,101798671,101797453,101793892,101798730,101798788,101804780,101801579,101795285,101793324,101793570,101803631,101791855,101801585,101795904,101803029,101799245,101802905,101789637,101791718,101795642,101800773,101790207,101800097,101802375,101797310,101796523,101801324,101792730…
GO:0003953	NAD+ nucleosidase activity	molecular_function	0.44534	1	1	3557	2	15720	101799363
GO:0044446	intracellular organelle part	cellular_component	0.44538	1	411	3557	1799	15720	101794166,101792801,101791523,101798208,101801137,101794164,101795802,101801496,101802229,101801954,101801879,101800789,101792424,101799967,101792698,101801806,101790292,101804315,113842846,101802525,101791313,101789535,110351448,113845228,101792694,101802922,113843546,101801810,101791799,101801345,101799501,101800166,101794979,101798589,101799738,101803496,101800609,101799449,101791483,101804348…
GO:0051775	response to redox state	biological_process	0.44558	1	1	3557	2	15720	101790362
GO:0042398	cellular modified amino acid biosynthetic process	biological_process	0.44611	1	13	3557	51	15720	1.01802e+116
GO:0009627	systemic acquired resistance	biological_process	0.44623	1	1	3557	2	15720	101803991
GO:0009814	defense response, incompatible interaction	biological_process	0.44623	1	1	3557	2	15720	101803991
GO:0010112	regulation of systemic acquired resistance	biological_process	0.44623	1	1	3557	2	15720	101803991
GO:0031329	regulation of cellular catabolic process	biological_process	0.44648	1	31	3557	130	15720	1.01805e+278
GO:0080090	regulation of primary metabolic process	biological_process	0.44679	1	429	3557	1857	15720	101799260,101792152,101796345,101792167,101796675,101794879,101790730,101796674,101800525,101805438,106015541,101800637,101794344,113839582,101802356,101789527,101798240,101790849,101793582,101799482,101792810,101794613,101800352,101800218,101795350,101798140,101799604,101793344,101802496,101805286,101790576,101795457,101789617,101795447,101791859,101793330,101799538,101791534,101799543,101804625…
GO:0000977	RNA polymerase II regulatory region sequence-specific DNA binding	molecular_function	0.44707	1	1	3557	2	15720	101802372
GO:0000978	RNA polymerase II core promoter proximal region sequence-specific DNA binding	molecular_function	0.44707	1	1	3557	2	15720	101802372
GO:0000982	RNA polymerase II core promoter proximal region sequence-specific DNA binding transcription factor activity	molecular_function	0.44707	1	1	3557	2	15720	101802372
GO:0000987	core promoter proximal region sequence-specific DNA binding	molecular_function	0.44707	1	1	3557	2	15720	101802372
GO:0001012	RNA polymerase II regulatory region DNA binding	molecular_function	0.44707	1	1	3557	2	15720	101802372
GO:0001159	core promoter proximal region DNA binding	molecular_function	0.44707	1	1	3557	2	15720	101802372
GO:0030667	secretory granule membrane	cellular_component	0.44734	1	1	3557	2	15720	101793570
GO:0044424	intracellular part	cellular_component	0.44743	1	959	3557	4163	15720	101795507,101790673,101792546,101804763,101800352,101792810,101793654,101793907,101799604,101796882,101790605,101792142,101790058,101800905,101794328,101804360,101793754,101789464,101802366,101795272,101793708,101797618,101799011,101791917,101793931,101802519,101793590,101795361,113843068,101794135,101798588,101801867,101795037,101801848,101803856,101791758,101794311,101799352,101792152,113845254…
GO:0005758	mitochondrial intermembrane space	cellular_component	0.44762	1	2	3557	8	15720	1.13844e+17
GO:0016530	metallochaperone activity	molecular_function	0.44762	1	2	3557	8	15720	1.13844e+17
GO:0016531	copper chaperone activity	molecular_function	0.44762	1	2	3557	8	15720	1.13844e+17
GO:0031970	organelle envelope lumen	cellular_component	0.44762	1	2	3557	8	15720	1.13844e+17
GO:0016052	carbohydrate catabolic process	biological_process	0.44832	1	11	3557	44	15720	1.01791e+98
GO:1901576	organic substance biosynthetic process	biological_process	0.44845	1	814	3557	3541	15720	101804080,101797476,101798724,101793536,101793568,101797482,101796516,101799185,101802281,101791742,101798993,101796558,101799730,101798500,113845157,113841698,101799657,101797217,101795577,101797224,101804639,101795482,101789489,101794263,101802631,101801287,101790660,101792331,101797507,101791112,101791570,101798786,106016560,101803736,101801902,101799418,101792509,101804579,101802059,101801917…
GO:0032879	regulation of localization	biological_process	0.44896	1	20	3557	80	15720	1.01799e+179
GO:0072519	parasitism	biological_process	0.44954	1	1	3557	2	15720	101798921
GO:0004714	transmembrane receptor protein tyrosine kinase activity	molecular_function	0.44961	1	4	3557	12	15720	1.01798e+35
GO:0044249	cellular biosynthetic process	biological_process	0.44993	1	798	3557	3472	15720	101795750,101794076,101797009,101802033,101799773,113844326,101794442,101805368,XLOC_123728,101789926,101799370,101793479,113840201,101802912,101792663,101798011,101802079,101790127,101790215,101792259,101789916,101799839,101792862,101791224,113842452,101801493,101799415,101796154,101804576,101794995,113843752,101794712,101793600,101795650,110354800,101791392,101795223,101790412,101795022,1017937…
GO:0019835	cytolysis	biological_process	0.45019	1	5	3557	17	15720	1.01792e+44
GO:0007596	blood coagulation	biological_process	0.45035	1	23	3557	104	15720	1.01791e+206
GO:0003849	3-deoxy-7-phosphoheptulonate synthase activity	molecular_function	0.45037	1	1	3557	2	15720	101790412
GO:0009085	lysine biosynthetic process	biological_process	0.45076	1	3	3557	11	15720	1.01804e+26
GO:0009089	lysine biosynthetic process via diaminopimelate	biological_process	0.45076	1	3	3557	11	15720	1.01805e+26
GO:0046451	diaminopimelate metabolic process	biological_process	0.45076	1	3	3557	11	15720	1.01805e+26
GO:0017070	U6 snRNA binding	molecular_function	0.45087	1	1	3557	2	15720	101795413
GO:0045259	proton-transporting ATP synthase complex	cellular_component	0.45142	1	23	3557	92	15720	1.01792e+206
GO:0015098	molybdate ion transmembrane transporter activity	molecular_function	0.45145	1	2	3557	6	15720	1.01804e+17
GO:0015689	molybdate ion transport	biological_process	0.45145	1	2	3557	6	15720	1.01804e+17
GO:0042162	telomeric DNA binding	molecular_function	0.45253	1	2	3557	6	15720	1.01793e+17
GO:0005634	nucleus	cellular_component	0.45269	1	425	3557	1850	15720	101792972,101798724,101793027,101790968,101792044,101791922,101791730,101802885,101798993,101795703,101792282,101790507,101797384,101802438,101801319,101797962,101804112,101797224,101789601,101791599,113841698,101790660,101805171,101803781,101798180,101801287,113839711,101799297,101801468,101794923,101802212,101802059,101799418,101801902,101804517,106016560,101796056,101796256,101791971,101795377…
GO:0015085	calcium ion transmembrane transporter activity	molecular_function	0.45319	1	18	3557	74	15720	1.01799e+161
GO:0005245	voltage-gated calcium channel activity	molecular_function	0.45399	1	2	3557	6	15720	1.01802e+17
GO:0015988	energy coupled proton transmembrane transport, against electrochemical gradient	biological_process	0.45416	1	25	3557	108	15720	1.01799e+224
GO:0015991	ATP hydrolysis coupled proton transport	biological_process	0.45416	1	25	3557	108	15720	1.018e+224
GO:0044030	regulation of DNA methylation	biological_process	0.45427	1	1	3557	2	15720	101801855
GO:0008219	cell death	biological_process	0.45484	1	43	3557	181	15720	101795448,101791846,101799763,101797917,101802028,101799443,101795868,101793754,101795951,101800076,101790196,101803805,101791962,101799522,101801907,101801017,101801713,101793597,101795623,106014283,101799915,101793263,101796218,101801863,101803929,101789424,101799233,101800934,101797616,101789899,101805327,101801550,101796858,101792387,101794734,113843349,101799505,101800789,101801807,101790899…
GO:0016265	death	biological_process	0.45484	1	43	3557	181	15720	101790899,101803270,101792168,101802850,101792387,101794734,113843349,101799505,101801807,101800789,101800934,101797616,101789899,101805327,101801550,101796858,101793263,101796218,101801863,101803929,101789424,101799233,101801017,101801713,101793597,101795623,106014283,101799915,101800076,101790196,101791962,101803805,101799522,101801907,101802028,101799443,101795868,101793754,101795951,101795448…
GO:0060567	negative regulation of DNA-dependent transcription, termination	biological_process	0.45503	1	1	3557	2	15720	101803547
GO:0005635	nuclear envelope	cellular_component	0.45541	1	7	3557	27	15720	1.01802e+62
GO:0004517	nitric-oxide synthase activity	molecular_function	0.45602	1	1	3557	2	15720	101804455
GO:0006809	nitric oxide biosynthetic process	biological_process	0.45602	1	1	3557	2	15720	101804455
GO:0046209	nitric oxide metabolic process	biological_process	0.45602	1	1	3557	2	15720	101804455
GO:0003883	CTP synthase activity	molecular_function	0.45615	1	1	3557	2	15720	101793911
GO:0034470	ncRNA processing	biological_process	0.45685	1	46	3557	203	15720	101802393,101803991,101798588,101799538,101792808,101800544,101789809,101802651,101789550,101803021,101790605,101792589,101795181,101794702,101802063,101793669,101790364,106015872,101795091,101800166,101794243,101793301,101802617,101795302,101800121,101795709,101797041,101795715,101797590,101794229,101793000,101789988,101799735,101797570,101794387,XLOC_014805,101799352,113842230,101802822,1017962…
GO:0043436	oxoacid metabolic process	biological_process	0.45698	1	101	3557	424	15720	101789473,101793429,101800850,101803570,101801408,101801566,101799004,101802617,101804011,101802198,101792373,101795721,101793533,101800984,101792334,101791669,101789464,101803965,101794703,101797377,101797981,101789809,101791606,101791523,101792375,101790294,101792989,101793509,101797521,101790142,101800610,101797507,101789763,101798516,101797236,101794263,101799450,101797973,101793174,101803586…
GO:0009260	ribonucleotide biosynthetic process	biological_process	0.45861	1	39	3557	159	15720	101796771,101791832,101801892,101792842,101802980,101804639,101794734,101801035,101798680,101793026,101799600,101794076,101792424,101796516,101804702,101794580,101798011,101802794,101802617,101805193,101799077,101798730,101794129,101804018,101790362,101790276,113842050,101803496,101794712,101791112,101789483,101803512,101794067,101802370,101797167,101791509,101793570,101803291,101802519
GO:0046390	ribose phosphate biosynthetic process	biological_process	0.45861	1	39	3557	159	15720	101790362,101790276,113842050,101803496,101794712,101805193,101802617,101799077,101798730,101794129,101804018,101793570,101791509,101803291,101802519,101789483,101791112,101803512,101794067,101802370,101797167,101794734,101801035,101798680,101793026,101799600,101794076,101792424,101796771,101801892,101791832,101792842,101802980,101804639,101794580,101798011,101802794,101796516,101804702
GO:0006729	tetrahydrobiopterin biosynthetic process	biological_process	0.45868	1	1	3557	3	15720	101800658
GO:0008124	4-alpha-hydroxytetrahydrobiopterin dehydratase activity	molecular_function	0.45868	1	1	3557	3	15720	101800658
GO:0046146	tetrahydrobiopterin metabolic process	biological_process	0.45868	1	1	3557	3	15720	101800658
GO:0006265	DNA topological change	biological_process	0.4587	1	10	3557	37	15720	1.01792e+89
GO:0006305	DNA alkylation	biological_process	0.45913	1	3	3557	11	15720	1.01803e+26
GO:0006306	DNA methylation	biological_process	0.45913	1	3	3557	11	15720	1.01803e+26
GO:0044728	DNA methylation or demethylation	biological_process	0.45913	1	3	3557	11	15720	1.01803e+26
GO:0051180	vitamin transport	biological_process	0.45944	1	2	3557	7	15720	1.01802e+17
GO:0008200	ion channel inhibitor activity	molecular_function	0.45947	1	32	3557	129	15720	1.01794e+287
GO:0016248	channel inhibitor activity	molecular_function	0.45947	1	32	3557	129	15720	1.01804e+287
GO:0006448	regulation of translational elongation	biological_process	0.45959	1	1	3557	4	15720	101790564
GO:0009452	7-methylguanosine RNA capping	biological_process	0.45993	1	5	3557	19	15720	1.01802e+44
GO:0036260	RNA capping	biological_process	0.45993	1	5	3557	19	15720	1.01802e+44
GO:0008671	2-dehydro-3-deoxygalactonokinase activity	molecular_function	0.46039	1	1	3557	2	15720	101790294
GO:0019520	aldonic acid metabolic process	biological_process	0.46039	1	1	3557	2	15720	101790294
GO:0019583	galactonate metabolic process	biological_process	0.46039	1	1	3557	2	15720	101790294
GO:0019584	galactonate catabolic process	biological_process	0.46039	1	1	3557	2	15720	101790294
GO:0034192	D-galactonate metabolic process	biological_process	0.46039	1	1	3557	2	15720	101790294
GO:0034194	D-galactonate catabolic process	biological_process	0.46039	1	1	3557	2	15720	101790294
GO:0046176	aldonic acid catabolic process	biological_process	0.46039	1	1	3557	2	15720	101790294
GO:0033227	dsRNA transport	biological_process	0.4609	1	4	3557	14	15720	1.01803e+35
GO:0051032	nucleic acid transmembrane transporter activity	molecular_function	0.4609	1	4	3557	14	15720	1.01803e+35
GO:0051033	RNA transmembrane transporter activity	molecular_function	0.4609	1	4	3557	14	15720	1.0179e+35
GO:0070469	respiratory chain	cellular_component	0.46115	1	11	3557	45	15720	1.01791e+98
GO:0004074	biliverdin reductase activity	molecular_function	0.46195	1	1	3557	2	15720	101801378
GO:0042167	heme catabolic process	biological_process	0.46195	1	1	3557	2	15720	101801378
GO:0030158	protein xylosyltransferase activity	molecular_function	0.4624	1	1	3557	2	15720	101802041
GO:0035252	UDP-xylosyltransferase activity	molecular_function	0.4624	1	1	3557	2	15720	101802041
GO:0042285	xylosyltransferase activity	molecular_function	0.4624	1	1	3557	2	15720	101802041
GO:0008767	UDP-galactopyranose mutase activity	molecular_function	0.46401	1	1	3557	2	15720	101790199
GO:0005351	sugar:hydrogen symporter activity	molecular_function	0.46437	1	2	3557	7	15720	1.01791e+17
GO:0015295	solute:hydrogen symporter activity	molecular_function	0.46437	1	2	3557	7	15720	1.01791e+17
GO:0016999	antibiotic metabolic process	biological_process	0.46441	1	1	3557	2	15720	101791392
GO:0017000	antibiotic biosynthetic process	biological_process	0.46441	1	1	3557	2	15720	101791392
GO:0017144	drug metabolic process	biological_process	0.46441	1	1	3557	2	15720	101791392
GO:0007129	synapsis	biological_process	0.46445	1	3	3557	12	15720	1.01798e+26
GO:0007130	synaptonemal complex assembly	biological_process	0.46445	1	3	3557	12	15720	1.01791e+26
GO:0070192	chromosome organization involved in meiosis	biological_process	0.46445	1	3	3557	12	15720	1.01798e+26
GO:0070193	synaptonemal complex organization	biological_process	0.46445	1	3	3557	12	15720	1.01791e+26
GO:0006597	spermine biosynthetic process	biological_process	0.46468	1	1	3557	2	15720	101795381
GO:0008215	spermine metabolic process	biological_process	0.46468	1	1	3557	2	15720	101795381
GO:0000255	allantoin metabolic process	biological_process	0.46502	1	1	3557	2	15720	101791004
GO:0000256	allantoin catabolic process	biological_process	0.46502	1	1	3557	2	15720	101791004
GO:0043605	cellular amide catabolic process	biological_process	0.46502	1	1	3557	2	15720	101791004
GO:0050385	ureidoglycolate lyase activity	molecular_function	0.46502	1	1	3557	2	15720	101791004
GO:0050380	undecaprenyl-diphosphatase activity	molecular_function	0.46518	1	1	3557	2	15720	101801363
GO:0016667	oxidoreductase activity, acting on a sulfur group of donors	molecular_function	0.46524	1	28	3557	115	15720	1.01795e+251
GO:0044703	multi-organism reproductive process	biological_process	0.46555	1	5	3557	18	15720	1.01798e+44
GO:0020027	hemoglobin metabolic process	biological_process	0.46575	1	1	3557	2	15720	101794805
GO:0030097	hemopoiesis	biological_process	0.46575	1	1	3557	2	15720	101794805
GO:0030492	hemoglobin binding	molecular_function	0.46575	1	1	3557	2	15720	101794805
GO:0048534	hematopoietic or lymphoid organ development	biological_process	0.46575	1	1	3557	2	15720	101794805
GO:0008131	primary amine oxidase activity	molecular_function	0.47012	1	1	3557	3	15720	101792066
GO:0016485	protein processing	biological_process	0.47048	1	15	3557	58	15720	1.01805e+134
GO:0051604	protein maturation	biological_process	0.47048	1	15	3557	58	15720	1.01794e+134
GO:0009117	nucleotide metabolic process	biological_process	0.4705	1	66	3557	276	15720	101789617,101793177,101802519,101791572,101789483,101791112,101803512,101803496,101794702,101791061,101790276,101804018,101805193,101802617,101799077,101794662,101793804,101796516,101797482,101804702,101802356,101802417,101792424,101801035,101794734,101792766,101793739,101792842,101796981,101791740,101804639,101801954,101800617,101793570,101791509,101803291,101794067,101797167,101802370,101794178…
GO:0009733	response to auxin stimulus	biological_process	0.47065	1	1	3557	2	15720	101801800
GO:0072524	pyridine-containing compound metabolic process	biological_process	0.47142	1	4	3557	15	15720	1.01801e+35
GO:0007186	G-protein coupled receptor signaling pathway	biological_process	0.47273	1	172	3557	893	15720	101793097,101803742,101801754,101791559,101797418,101803154,101799672,113844694,101801704,101795302,101800296,113839588,101803551,101794823,101797884,101798445,101791646,101802660,101801355,101790479,101790651,101794938,101799090,101798471,101795736,101800940,101801713,101792897,101796098,101801257,101801076,101794677,101801585,101798071,106016377,101803029,101805457,101803831,101797862,101790002…
GO:0015002	heme-copper terminal oxidase activity	molecular_function	0.47317	1	17	3557	70	15720	1.01801e+152
GO:0010608	posttranscriptional regulation of gene expression	biological_process	0.47325	1	11	3557	41	15720	1.01794e+98
GO:0016755	transferase activity, transferring amino-acyl groups	molecular_function	0.47328	1	10	3557	40	15720	1.01794e+89
GO:0004618	phosphoglycerate kinase activity	molecular_function	0.47342	1	1	3557	3	15720	101797140
GO:0043900	regulation of multi-organism process	biological_process	0.47459	1	5	3557	18	15720	1.01803e+44
GO:0008047	enzyme activator activity	molecular_function	0.47549	1	30	3557	119	15720	1.018e+269
GO:0009254	peptidoglycan turnover	biological_process	0.47558	1	1	3557	2	15720	101796526
GO:0044422	organelle part	cellular_component	0.47596	1	415	3557	1821	15720	101805106,101802438,101797384,101791742,101797962,101791730,101804957,101797569,101791922,101793731,101790968,101793027,101800852,101796999,101798198,101795313,101799296,101798180,106016676,101791599,101793202,101804112,101797217,101789601,101798412,101796256,101801902,106016560,101799418,106017406,101804947,101804612,101802212,101799297,101795906,101794923,101796115,101797323,101795586,101800293…
GO:0005746	mitochondrial respiratory chain	cellular_component	0.47603	1	10	3557	41	15720	1.01802e+89
GO:0051726	regulation of cell cycle	biological_process	0.47644	1	32	3557	139	15720	1.01799e+287
GO:0016805	dipeptidase activity	molecular_function	0.47662	1	2	3557	7	15720	1.01793e+17
GO:0017048	Rho GTPase binding	molecular_function	0.4768	1	6	3557	20	15720	1.01796e+53
GO:0005839	proteasome core complex	cellular_component	0.47708	1	6	3557	25	15720	1.01793e+53
GO:0046915	transition metal ion transmembrane transporter activity	molecular_function	0.47724	1	26	3557	117	15720	1.01796e+233
GO:0004812	aminoacyl-tRNA ligase activity	molecular_function	0.47781	1	17	3557	71	15720	1.01804e+152
GO:0055086	nucleobase-containing small molecule metabolic process	biological_process	0.47806	1	77	3557	324	15720	101804018,101800166,101802617,101805193,101799077,101794662,101803496,101794702,101791061,101790276,101791572,101799700,101791112,101789483,101803512,101789617,101802519,101793177,101791059,101796981,101792842,101804639,101791740,101801954,101792424,101794734,101801035,101792766,101793739,101793804,101796516,101802356,101804702,101797482,101802417,101791376,101794129,101792257,101798298,101798730…
GO:0015934	large ribosomal subunit	cellular_component	0.47807	1	3	3557	11	15720	1.01805e+26
GO:0003951	NAD+ kinase activity	molecular_function	0.47812	1	2	3557	6	15720	1.01803e+17
GO:0006741	NADP biosynthetic process	biological_process	0.47812	1	2	3557	6	15720	1.01803e+17
GO:0009057	macromolecule catabolic process	biological_process	0.47837	1	43	3557	178	15720	101791112,101796752,101799451,101793172,101802940,101800493,101793310,101803237,101791965,101796056,101793545,101799844,101805197,101789679,101789539,101800686,101798491,101796007,101790383,101796133,101793067,101804004,101792810,101794222,101797967,101803700,101789988,101800563,101801554,101790675,101800374,101802743,106018833,101804278,101797117,101805038,101798412,101791740,101802853,101799480…
GO:0044000	movement in host	biological_process	0.47859	1	5	3557	18	15720	1.01799e+44
GO:0046739	spread of virus in multicellular host	biological_process	0.47859	1	5	3557	18	15720	1.01795e+44
GO:0046740	spread of virus in host, cell to cell	biological_process	0.47859	1	5	3557	18	15720	1.01805e+44
GO:0051814	movement in other organism involved in symbiotic interaction	biological_process	0.47859	1	5	3557	18	15720	1.01801e+44
GO:0097034	mitochondrial respiratory chain complex IV biogenesis	biological_process	0.47869	1	4	3557	14	15720	1.01803e+35
GO:0071949	FAD binding	molecular_function	0.47889	1	9	3557	36	15720	1.018e+80
GO:0007127	meiosis I	biological_process	0.47927	1	6	3557	25	15720	1.1384e+53
GO:0005262	calcium channel activity	molecular_function	0.47995	1	17	3557	71	15720	1.0179e+152
GO:0004620	phospholipase activity	molecular_function	0.47997	1	12	3557	46	15720	1.01793e+107
GO:0006753	nucleoside phosphate metabolic process	biological_process	0.48092	1	67	3557	281	15720	101798298,101798730,101794129,101792257,101790362,101803284,101796943,113842050,101792767,101794712,101793911,101794178,101794067,101802370,101797167,101803291,101791509,101793570,101800617,101796771,101801892,101791832,101799042,101802980,101797982,101798680,101793026,101799600,101794076,101805369,101794580,101798011,101802794,101801278,101805455,101805193,101802617,101794662,101799077,101804018…
GO:0000276	mitochondrial proton-transporting ATP synthase complex, coupling factor F(o)	cellular_component	0.48155	1	16	3557	63	15720	1.01804e+143
GO:0051707	response to other organism	biological_process	0.48291	1	41	3557	169	15720	101794935,113842846,101796574,101800035,101802722,101798623,113841577,101791742,101796126,101800637,101791313,101800512,101799740,101801279,101789716,101797223,101790294,106019484,101797792,101791511,101790867,101804595,101797570,101803512,101799984,101795587,101795799,101803736,101800226,101793571,101795243,101798431,101803991,101790360,101801017,101802496,101794725,101800818,101795551,101797784…
GO:0003690	double-stranded DNA binding	molecular_function	0.48357	1	9	3557	38	15720	1.01791e+80
GO:0003942	N-acetyl-gamma-glutamyl-phosphate reductase activity	molecular_function	0.48373	1	1	3557	3	15720	101793509
GO:0019219	regulation of nucleobase-containing compound metabolic process	biological_process	0.48386	1	413	3557	1796	15720	101796141,101797982,101798567,101799346,101793136,XLOC_123728,101802033,101799773,101804278,101799712,101794978,101798418,101802372,101790072,101795750,113842452,101792259,101804096,101789916,101792136,101802912,101792663,101799370,101799424,101793700,101792257,113840518,101795022,101789950,101795223,101791392,101795650,101793600,101801855,101804576,113843752,113842876,101797471,101801493,1018022…
GO:0051171	regulation of nitrogen compound metabolic process	biological_process	0.48386	1	413	3557	1796	15720	101801324,101796523,101797310,101800097,101802375,101790207,101800773,101804062,101802542,101798135,101803199,101794389,101799042,101792730,101803551,101794525,101800726,101791012,101792173,101793955,113841577,101799363,101790912,101799885,101804449,101794360,101796666,101798758,101793831,101798730,101793892,101798671,101797453,101789522,101796819,101796142,101791855,101801585,101803631,101793570…
GO:0000165	MAPK cascade	biological_process	0.48402	1	1	3557	3	15720	101789451
GO:0000186	activation of MAPKK activity	biological_process	0.48402	1	1	3557	3	15720	101789451
GO:0001678	cellular glucose homeostasis	biological_process	0.48402	1	1	3557	3	15720	101789451
GO:0008343	adult feeding behavior	biological_process	0.48402	1	1	3557	3	15720	101789451
GO:0030534	adult behavior	biological_process	0.48402	1	1	3557	3	15720	101789451
GO:0032094	response to food	biological_process	0.48402	1	1	3557	3	15720	101789451
GO:0032095	regulation of response to food	biological_process	0.48402	1	1	3557	3	15720	101789451
GO:0032096	negative regulation of response to food	biological_process	0.48402	1	1	3557	3	15720	101789451
GO:0032098	regulation of appetite	biological_process	0.48402	1	1	3557	3	15720	101789451
GO:0032099	negative regulation of appetite	biological_process	0.48402	1	1	3557	3	15720	101789451
GO:0032102	negative regulation of response to external stimulus	biological_process	0.48402	1	1	3557	3	15720	101789451
GO:0032104	regulation of response to extracellular stimulus	biological_process	0.48402	1	1	3557	3	15720	101789451
GO:0032105	negative regulation of response to extracellular stimulus	biological_process	0.48402	1	1	3557	3	15720	101789451
GO:0032107	regulation of response to nutrient levels	biological_process	0.48402	1	1	3557	3	15720	101789451
GO:0032108	negative regulation of response to nutrient levels	biological_process	0.48402	1	1	3557	3	15720	101789451
GO:0032147	activation of protein kinase activity	biological_process	0.48402	1	1	3557	3	15720	101789451
GO:0033500	carbohydrate homeostasis	biological_process	0.48402	1	1	3557	3	15720	101789451
GO:0033674	positive regulation of kinase activity	biological_process	0.48402	1	1	3557	3	15720	101789451
GO:0042593	glucose homeostasis	biological_process	0.48402	1	1	3557	3	15720	101789451
GO:0043408	regulation of MAPK cascade	biological_process	0.48402	1	1	3557	3	15720	101789451
GO:0045860	positive regulation of protein kinase activity	biological_process	0.48402	1	1	3557	3	15720	101789451
GO:0051347	positive regulation of transferase activity	biological_process	0.48402	1	1	3557	3	15720	101789451
GO:0097196	Shu complex	cellular_component	0.48492	1	2	3557	6	15720	1.018e+17
GO:0006298	mismatch repair	biological_process	0.48494	1	8	3557	31	15720	1.01795e+71
GO:0015931	nucleobase-containing compound transport	biological_process	0.48511	1	15	3557	62	15720	1.01802e+134
GO:0008827	cytochrome o ubiquinol oxidase activity	molecular_function	0.48543	1	2	3557	7	15720	1.01804e+17
GO:0003746	translation elongation factor activity	molecular_function	0.48556	1	4	3557	14	15720	1.01799e+35
GO:0009767	photosynthetic electron transport chain	biological_process	0.48568	1	1	3557	2	15720	101803241
GO:0018836	alkylmercury lyase activity	molecular_function	0.48578	1	1	3557	2	15720	106015872
GO:0018941	organomercury metabolic process	biological_process	0.48578	1	1	3557	2	15720	106015872
GO:0018942	organometal metabolic process	biological_process	0.48578	1	1	3557	2	15720	106015872
GO:0046413	organomercury catabolic process	biological_process	0.48578	1	1	3557	2	15720	106015872
GO:0016298	lipase activity	molecular_function	0.48625	1	14	3557	54	15720	1.01795e+125
GO:0048513	organ development	biological_process	0.48675	1	13	3557	56	15720	1.01797e+116
GO:0044455	mitochondrial membrane part	cellular_component	0.48709	1	42	3557	177	15720	101803496,113842050,101803982,101791483,101794712,101790362,101804018,101802922,113840257,101801345,101802617,101798730,106017406,101802519,101799551,101793570,101791509,101803291,101792142,101797167,113842285,101795569,101789483,113839590,101792424,101794734,101801646,101797430,101793026,101802229,101793748,101803713,101804818,101798937,101804157,101801336,101794580,101793479,101796868,101804702…
GO:0016790	thiolester hydrolase activity	molecular_function	0.48727	1	1	3557	3	15720	113842846
GO:0030983	mismatched DNA binding	molecular_function	0.48775	1	6	3557	23	15720	1.01791e+53
GO:0031975	envelope	cellular_component	0.4881	1	75	3557	321	15720	101789483,101794364,101793931,110352043,101792142,101802519,106017406,101802093,101801345,101802617,101789539,101804018,101802922,101799738,101803496,101791051,101791483,101793027,101797569,101795678,101804702,101802247,101802229,101795088,101798937,101804818,101791354,101794734,101797430,101792424,101798013,101795569,101802653,101797167,113842285,101791509,101800671,101793570,101803291,101799551…
GO:0005375	copper ion transmembrane transporter activity	molecular_function	0.48883	1	4	3557	17	15720	1.018e+35
GO:0035434	copper ion transmembrane transport	biological_process	0.48883	1	4	3557	17	15720	1.018e+35
GO:0016903	oxidoreductase activity, acting on the aldehyde or oxo group of donors	molecular_function	0.48885	1	9	3557	35	15720	1.01794e+80
GO:0070588	calcium ion transmembrane transport	biological_process	0.49001	1	4	3557	13	15720	1.01802e+35
GO:0044429	mitochondrial part	cellular_component	0.49025	1	69	3557	301	15720	101791051,101791483,101803496,101799738,101789539,101790673,101801345,101802617,101791799,101804018,101802922,101802519,106017406,101793931,110352043,101789483,101792142,101797430,101794734,101798013,101792424,101795088,101798937,101804818,101802229,101791354,101802247,101797569,101793027,101804702,101795678,101794074,101802664,101790362,106017786,101791120,101794712,101803982,101799054,101798621…
GO:0019213	deacetylase activity	molecular_function	0.49116	1	2	3557	6	15720	1.01791e+17
GO:0008556	potassium-transporting ATPase activity	molecular_function	0.49176	1	3	3557	10	15720	1.01794e+26
GO:0015234	thiamine transmembrane transporter activity	molecular_function	0.49349	1	1	3557	2	15720	101790322
GO:0015888	thiamine transport	biological_process	0.49349	1	1	3557	2	15720	101790322
GO:0045117	azole transport	biological_process	0.49349	1	1	3557	2	15720	101790322
GO:0045118	azole transporter activity	molecular_function	0.49349	1	1	3557	2	15720	101790322
GO:0090482	vitamin transmembrane transporter activity	molecular_function	0.49349	1	1	3557	2	15720	101790322
GO:1901474	azole transmembrane transporter activity	molecular_function	0.49349	1	1	3557	2	15720	101790322
GO:0003877	ATP adenylyltransferase activity	molecular_function	0.49372	1	1	3557	2	15720	101799473
GO:0005694	chromosome	cellular_component	0.49396	1	70	3557	303	15720	101798054,101796614,101803873,101796114,101805457,101796032,101796752,101797862,101795412,101803927,101797203,113842876,101793233,101800904,110351446,101798968,101794725,101790723,101799562,101793414,101795302,101794356,101792173,101799483,101793955,101802834,101799712,101790442,101793408,101790413,101803014,101802803,101803713,101793696,101804800,101795553,101801902,101794923,101803192,101804947…
GO:0006024	glycosaminoglycan biosynthetic process	biological_process	0.49448	1	5	3557	18	15720	1.01802e+44
GO:0006944	cellular membrane fusion	biological_process	0.49506	1	13	3557	52	15720	1.01791e+116
GO:0043768	S-ribosylhomocysteine lyase activity	molecular_function	0.49601	1	1	3557	2	15720	101800793
GO:0044430	cytoskeletal part	cellular_component	0.49644	1	97	3557	432	15720	101791313,101793218,101797962,101792262,101804531,101800852,101795339,101790824,101791922,101803278,101790968,101801806,101799296,101799967,101796017,101796999,101801137,101794166,101791523,101798412,101791758,101801879,106016676,101793202,101795818,101801954,101791574,101800905,101794328,101803953,101797919,101795906,101789798,113842634,101800609,101797549,101796115,101797840,101800293,101797392…
GO:0005133	interferon-gamma receptor binding	molecular_function	0.49786	1	1	3557	3	15720	101790439
GO:0051260	protein homooligomerization	biological_process	0.49809	1	12	3557	50	15720	1.01795e+107
GO:0043022	ribosome binding	molecular_function	0.49857	1	1	3557	3	15720	101792956
GO:0006352	DNA-dependent transcription, initiation	biological_process	0.49879	1	28	3557	125	15720	1.01797e+251
GO:0005381	iron ion transmembrane transporter activity	molecular_function	0.49889	1	18	3557	83	15720	1.01789e+161
GO:0016682	oxidoreductase activity, acting on diphenols and related substances as donors, oxygen as acceptor	molecular_function	0.49964	1	4	3557	16	15720	1.01804e+35
GO:0019722	calcium-mediated signaling	biological_process	0.49986	1	2	3557	6	15720	1.018e+17
GO:0019932	second-messenger-mediated signaling	biological_process	0.49986	1	2	3557	6	15720	1.018e+17
GO:0016853	isomerase activity	molecular_function	0.50106	1	39	3557	166	15720	101791579,101797308,101795397,101798921,101796323,106019680,101801713,101802242,101790674,101792767,101795379,101797405,101797143,101804947,101794857,101793571,101791002,101797601,101798431,101802609,101803641,101796114,101790294,101801879,101795512,101796526,113841842,101804496,113841829,101792211,101789857,101798102,101799671,101791869,101792282,101803644,101804258,101790199,101791075
GO:0007217	tachykinin receptor signaling pathway	biological_process	0.50203	1	6	3557	22	15720	1.01804e+53
GO:0009916	alternative oxidase activity	molecular_function	0.50289	1	2	3557	7	15720	1.10354e+17
GO:0019060	intracellular transport of viral proteins in host cell	biological_process	0.50309	1	1	3557	2	15720	101799990
GO:0030581	symbiont intracellular protein transport in host	biological_process	0.50309	1	1	3557	2	15720	101799990
GO:0046719	regulation by virus of viral protein levels in host cell	biological_process	0.50309	1	1	3557	2	15720	101799990
GO:0051708	intracellular protein transport in other organism involved in symbiotic interaction	biological_process	0.50309	1	1	3557	2	15720	101799990
GO:0006012	galactose metabolic process	biological_process	0.50329	1	1	3557	3	15720	101799934
GO:0016846	carbon-sulfur lyase activity	molecular_function	0.50353	1	5	3557	21	15720	1.01799e+44
GO:1901991	negative regulation of mitotic cell cycle phase transition	biological_process	0.504	1	7	3557	30	15720	1.13841e+62
GO:0008704	5-carboxymethyl-2-hydroxymuconate delta-isomerase activity	molecular_function	0.50402	1	1	3557	2	15720	101798431
GO:0004127	cytidylate kinase activity	molecular_function	0.50493	1	3	3557	11	15720	1.01792e+26
GO:0006357	regulation of transcription from RNA polymerase II promoter	biological_process	0.50521	1	35	3557	148	15720	101801879,XLOC_123728,101802583,101800548,113845157,101792167,101802508,101796523,101801432,101791922,113842846,101803513,101802056,101799116,101803551,101797384,101792136,101797886,101790146,113843546,101802242,101797350,101802212,101791718,110352043,101804735,101804758,101790605,101801687,101799297,101799245,101791534,101791855,101795028,101793324
GO:0000221	vacuolar proton-transporting V-type ATPase, V1 domain	cellular_component	0.50555	1	6	3557	23	15720	1.01797e+53
GO:0005774	vacuolar membrane	cellular_component	0.50555	1	6	3557	23	15720	1.01797e+53
GO:0016471	vacuolar proton-transporting V-type ATPase complex	cellular_component	0.50555	1	6	3557	23	15720	1.01794e+53
GO:0044437	vacuolar part	cellular_component	0.50555	1	6	3557	23	15720	1.13842e+53
GO:0022406	membrane docking	biological_process	0.50617	1	8	3557	30	15720	1.0179e+71
GO:0048278	vesicle docking	biological_process	0.50617	1	8	3557	30	15720	1.01793e+71
GO:0007417	central nervous system development	biological_process	0.50617	1	1	3557	3	15720	101795623
GO:0007420	brain development	biological_process	0.50617	1	1	3557	3	15720	101795623
GO:0030182	neuron differentiation	biological_process	0.50635	1	11	3557	43	15720	1.01803e+98
GO:0048699	generation of neurons	biological_process	0.50635	1	11	3557	43	15720	1.01796e+98
GO:0005785	signal recognition particle receptor complex	cellular_component	0.50686	1	4	3557	15	15720	XLOC_059473,XLOC_119286,101798995,101797563
GO:0005618	cell wall	cellular_component	0.507	1	4	3557	15	15720	1.01797e+35
GO:0015103	inorganic anion transmembrane transporter activity	molecular_function	0.50819	1	10	3557	38	15720	1.01796e+89
GO:0015743	malate transport	biological_process	0.50851	1	4	3557	16	15720	1.01794e+35
GO:0043228	non-membrane-bounded organelle	cellular_component	0.50875	1	246	3557	1098	15720	101800609,101800340,101797856,101800352,101797028,101799449,101797392,101804307,113843546,XLOC_102786,101791799,101795397,101794979,101804763,101791011,101798589,101802945,101791574,101790283,101797919,101803953,101800905,101804360,101794328,101805202,101801903,101803192,101799967,101802351,101795853,101801806,101793984,101798208,101794870,101791523,101792801,101794166,101801496,101795802,1017941…
GO:0043232	intracellular non-membrane-bounded organelle	cellular_component	0.50875	1	246	3557	1098	15720	101802620,113840201,106018517,101798853,101790215,101794356,101803547,101802834,101791224,101801047,101791266,113839893,101797759,101800628,101791902,101794959,101799712,101797009,101805064,101790557,101792866,101796770,101805368,101803713,101801850,101793837,113840401,101793696,101790413,106018440,101803047,101795869,101789627,101800544,101796114,101804798,101802575,101801072,101799179,101796032…
GO:0006473	protein acetylation	biological_process	0.50966	1	5	3557	19	15720	1.01805e+44
GO:0006475	internal protein amino acid acetylation	biological_process	0.50966	1	5	3557	19	15720	1.01797e+44
GO:0018393	internal peptidyl-lysine acetylation	biological_process	0.50966	1	5	3557	19	15720	1.01797e+44
GO:0018394	peptidyl-lysine acetylation	biological_process	0.50966	1	5	3557	19	15720	1.01796e+44
GO:0043543	protein acylation	biological_process	0.50966	1	5	3557	19	15720	1.01805e+44
GO:0042030	ATPase inhibitor activity	molecular_function	0.51063	1	8	3557	32	15720	1.01791e+71
GO:0051184	cofactor transporter activity	molecular_function	0.51209	1	4	3557	17	15720	1.01795e+35
GO:0006022	aminoglycan metabolic process	biological_process	0.51277	1	14	3557	54	15720	1.01797e+125
GO:0031082	BLOC complex	cellular_component	0.5132	1	5	3557	21	15720	1.01799e+44
GO:0031083	BLOC-1 complex	cellular_component	0.5132	1	5	3557	21	15720	1.01804e+44
GO:0004615	phosphomannomutase activity	molecular_function	0.51326	1	1	3557	3	15720	101792767
GO:0009226	nucleotide-sugar biosynthetic process	biological_process	0.51326	1	1	3557	3	15720	101792767
GO:0009298	GDP-mannose biosynthetic process	biological_process	0.51326	1	1	3557	3	15720	101792767
GO:0019673	GDP-mannose metabolic process	biological_process	0.51326	1	1	3557	3	15720	101792767
GO:0048610	cellular process involved in reproduction	biological_process	0.51343	1	63	3557	267	15720	113839711,101805457,101798918,101794122,101793931,101803943,101804947,101801406,101795553,101794528,101795285,101801798,101802993,101794225,101792380,101793345,101795571,101794429,101803181,106015147,101790723,101796942,101800820,101804763,101789792,101797453,101802371,101802063,101791120,101791702,101803705,101796324,101793808,101796133,113842675,101800218,101793654,101797884,101804498,101798249…
GO:0006760	folic acid-containing compound metabolic process	biological_process	0.51368	1	6	3557	25	15720	1.01801e+53
GO:0009611	response to wounding	biological_process	0.51409	1	32	3557	147	15720	1.01794e+287
GO:0007016	cytoskeletal anchoring at plasma membrane	biological_process	0.51447	1	3	3557	12	15720	1.0179e+26
GO:0008076	voltage-gated potassium channel complex	cellular_component	0.51451	1	1	3557	2	15720	101798666
GO:0034705	potassium channel complex	cellular_component	0.51451	1	1	3557	2	15720	101798666
GO:0016810	hydrolase activity, acting on carbon-nitrogen (but not peptide) bonds	molecular_function	0.51572	1	23	3557	97	15720	1.018e+206
GO:0015078	hydrogen ion transmembrane transporter activity	molecular_function	0.51643	1	67	3557	289	15720	101797495,101800588,101804160,101797802,101804531,101804702,101792424,101801500,101791642,101794734,101797430,101803903,101799556,101797010,101799167,101797601,101802519,101794148,101801936,101791859,101803318,101789483,101799882,101796237,101799400,101802242,101803496,101794209,101804018,101802922,101802617,101799077,101802912,101798011,101792906,101794580,101799483,101796753,113839590,101805258…
GO:0006099	tricarboxylic acid cycle	biological_process	0.51665	1	3	3557	11	15720	1.01789e+26
GO:0003872	6-phosphofructokinase activity	molecular_function	0.51666	1	1	3557	3	15720	101804181
GO:0044242	cellular lipid catabolic process	biological_process	0.51737	1	6	3557	23	15720	1.01789e+53
GO:0051049	regulation of transport	biological_process	0.51777	1	11	3557	44	15720	1.0179e+98
GO:0000281	mitotic cytokinesis	biological_process	0.51801	1	1	3557	3	15720	101790557
GO:0040001	establishment of mitotic spindle localization	biological_process	0.51801	1	1	3557	3	15720	101790557
GO:0051293	establishment of spindle localization	biological_process	0.51801	1	1	3557	3	15720	101790557
GO:0051653	spindle localization	biological_process	0.51801	1	1	3557	3	15720	101790557
GO:0043603	cellular amide metabolic process	biological_process	0.51808	1	15	3557	59	15720	1.01797e+134
GO:0000045	autophagic vacuole assembly	biological_process	0.51838	1	2	3557	8	15720	1.01799e+17
GO:0007033	vacuole organization	biological_process	0.51838	1	2	3557	8	15720	1.01793e+17
GO:0016236	macroautophagy	biological_process	0.51838	1	2	3557	8	15720	1.01793e+17
GO:0015889	cobalamin transport	biological_process	0.51857	1	1	3557	4	15720	101801826
GO:0065004	protein-DNA complex assembly	biological_process	0.51906	1	14	3557	67	15720	1.01798e+125
GO:0071824	protein-DNA complex subunit organization	biological_process	0.51906	1	14	3557	67	15720	1.01798e+125
GO:0043248	proteasome assembly	biological_process	0.51981	1	7	3557	27	15720	1.01794e+62
GO:0006636	unsaturated fatty acid biosynthetic process	biological_process	0.52016	1	2	3557	7	15720	1.01796e+17
GO:0006690	icosanoid metabolic process	biological_process	0.52016	1	2	3557	7	15720	1.01804e+17
GO:0006691	leukotriene metabolic process	biological_process	0.52016	1	2	3557	7	15720	1.01804e+17
GO:0019370	leukotriene biosynthetic process	biological_process	0.52016	1	2	3557	7	15720	1.01804e+17
GO:0033559	unsaturated fatty acid metabolic process	biological_process	0.52016	1	2	3557	7	15720	1.01796e+17
GO:0046456	icosanoid biosynthetic process	biological_process	0.52016	1	2	3557	7	15720	1.01796e+17
GO:1901568	fatty acid derivative metabolic process	biological_process	0.52016	1	2	3557	7	15720	1.01804e+17
GO:1901570	fatty acid derivative biosynthetic process	biological_process	0.52016	1	2	3557	7	15720	1.01796e+17
GO:0004713	protein tyrosine kinase activity	molecular_function	0.52027	1	8	3557	32	15720	1.01792e+71
GO:0071310	cellular response to organic substance	biological_process	0.52058	1	16	3557	64	15720	1.018e+143
GO:0043566	structure-specific DNA binding	molecular_function	0.521	1	16	3557	70	15720	1.01791e+143
GO:0006163	purine nucleotide metabolic process	biological_process	0.52115	1	52	3557	217	15720	101802519,101789617,101803291,101791509,101793570,101802370,101797167,101791572,101794067,101803512,101791112,101789483,101794712,113842050,101803496,101790276,101790362,101791061,101792257,101794129,101804018,101799077,101798730,101805193,101802617,101798011,101805455,101802794,101794580,101802356,101804702,101793804,101796516,101792424,101799600,101793026,101793739,101794076,101805369,101801035…
GO:0016835	carbon-oxygen lyase activity	molecular_function	0.52116	1	18	3557	75	15720	1.01802e+161
GO:0006541	glutamine metabolic process	biological_process	0.52168	1	3	3557	12	15720	1.01799e+26
GO:0019082	viral protein processing	biological_process	0.52227	1	6	3557	24	15720	1.01799e+53
GO:0006270	DNA replication initiation	biological_process	0.52309	1	16	3557	69	15720	1.13843e+143
GO:0070070	proton-transporting V-type ATPase complex assembly	biological_process	0.52333	1	3	3557	11	15720	1.01791e+26
GO:0070072	vacuolar proton-transporting V-type ATPase complex assembly	biological_process	0.52333	1	3	3557	11	15720	1.018e+26
GO:0009271	phage shock	biological_process	0.52421	1	5	3557	19	15720	1.01802e+44
GO:0000785	chromatin	cellular_component	0.5244	1	9	3557	41	15720	1.01795e+80
GO:0033646	host intracellular part	cellular_component	0.52504	1	35	3557	146	15720	101804157,101795960,101798851,101804324,101798253,101794935,101796574,101802375,101797792,110352461,101794389,101794879,101804062,101798431,101797546,101790223,110352046,101803977,101804257,101790872,101803029,101797341,101800352,101791051,101792810,101790960,101793654,101794360,101797471,101795576,101798700,106019222,101803694,101799519,101795223
GO:0043656	intracellular region of host	cellular_component	0.52504	1	35	3557	146	15720	101798253,101796574,101794935,101795960,101798851,101804157,101804324,101794389,110352461,101804062,101794879,101802375,101797792,101803029,101790872,110352046,101804257,101803977,101798431,101790223,101797546,101795576,101798700,106019222,101795223,101803694,101799519,101791051,101792810,101790960,101797341,101800352,101797471,101793654,101794360
GO:0007275	multicellular organismal development	biological_process	0.526	1	84	3557	348	15720	101791164,101790072,101796553,101793081,101802101,101792730,101796446,101793387,101804791,101795302,101798816,101800064,101803551,101793300,101796308,101796218,101804049,101794843,113844784,101789686,101804155,101789567,101794922,101791702,101797471,101792399,101797213,101799393,101789522,101803358,101801713,101790194,101802371,101800617,101803237,101791846,101797167,101802370,101793172,101797624…
GO:0051239	regulation of multicellular organismal process	biological_process	0.5261	1	29	3557	126	15720	1.01796e+260
GO:0005732	small nucleolar ribonucleoprotein complex	cellular_component	0.52702	1	5	3557	21	15720	1.018e+44
GO:0009060	aerobic respiration	biological_process	0.52717	1	5	3557	21	15720	1.01789e+44
GO:0008830	dTDP-4-dehydrorhamnose 3,5-epimerase activity	molecular_function	0.52793	1	1	3557	3	15720	101804496
GO:0001525	angiogenesis	biological_process	0.52809	1	5	3557	20	15720	1.01795e+44
GO:0001568	blood vessel development	biological_process	0.52809	1	5	3557	20	15720	1.01795e+44
GO:0001944	vasculature development	biological_process	0.52809	1	5	3557	20	15720	1.01795e+44
GO:0045765	regulation of angiogenesis	biological_process	0.52809	1	5	3557	20	15720	1.01795e+44
GO:0048514	blood vessel morphogenesis	biological_process	0.52809	1	5	3557	20	15720	1.01795e+44
GO:0072358	cardiovascular system development	biological_process	0.52809	1	5	3557	20	15720	1.01796e+44
GO:0072359	circulatory system development	biological_process	0.52809	1	5	3557	20	15720	1.01796e+44
GO:1901342	regulation of vasculature development	biological_process	0.52809	1	5	3557	20	15720	1.01795e+44
GO:0010627	regulation of intracellular protein kinase cascade	biological_process	0.52817	1	6	3557	24	15720	1.01789e+53
GO:0030029	actin filament-based process	biological_process	0.52824	1	16	3557	68	15720	1.0179e+143
GO:0030036	actin cytoskeleton organization	biological_process	0.52824	1	16	3557	68	15720	1.0179e+143
GO:0004565	beta-galactosidase activity	molecular_function	0.53021	1	2	3557	7	15720	1.01793e+17
GO:0042974	retinoic acid receptor binding	molecular_function	0.53097	1	1	3557	3	15720	101795732
GO:0045321	leukocyte activation	biological_process	0.53242	1	3	3557	11	15720	1.06017e+26
GO:0007126	meiosis	biological_process	0.53282	1	7	3557	31	15720	1.01794e+62
GO:0005186	pheromone activity	molecular_function	0.53405	1	5	3557	19	15720	1.01805e+44
GO:0033178	proton-transporting two-sector ATPase complex, catalytic domain	cellular_component	0.53457	1	13	3557	57	15720	1.01791e+116
GO:0008250	oligosaccharyltransferase complex	cellular_component	0.53532	1	3	3557	11	15720	1.01798e+26
GO:0030030	cell projection organization	biological_process	0.53704	1	18	3557	76	15720	1.0179e+161
GO:0019855	calcium channel inhibitor activity	molecular_function	0.53738	1	5	3557	19	15720	1.01796e+44
GO:0008156	negative regulation of DNA replication	biological_process	0.53828	1	1	3557	3	15720	101794978
GO:0048478	replication fork protection	biological_process	0.53828	1	1	3557	3	15720	101794978
GO:0051053	negative regulation of DNA metabolic process	biological_process	0.53828	1	1	3557	3	15720	101794978
GO:0090329	regulation of DNA-dependent DNA replication	biological_process	0.53828	1	1	3557	3	15720	101794978
GO:2000104	negative regulation of DNA-dependent DNA replication	biological_process	0.53828	1	1	3557	3	15720	101794978
GO:0000904	cell morphogenesis involved in differentiation	biological_process	0.53934	1	9	3557	37	15720	1.0179e+80
GO:0009165	nucleotide biosynthetic process	biological_process	0.53942	1	48	3557	203	15720	101804018,101794129,101805193,101802617,101798730,101799077,101803496,101792767,113842050,101793911,101794712,101796943,101803284,101790362,101790276,101794067,101797167,101802370,101791112,101789483,101803512,101794178,101800617,101802519,101791509,101793570,101803291,101792842,101804639,101802980,101801954,101796771,101791832,101801892,101792424,101794734,101801035,101798680,101794076,101799600…
GO:1901293	nucleoside phosphate biosynthetic process	biological_process	0.53942	1	48	3557	203	15720	101800617,101802519,101791509,101793570,101803291,101794067,101802370,101797167,101789483,101791112,101794178,101803512,113842050,101792767,101803496,101794712,101793911,101790362,101803284,101796943,101790276,101794129,101804018,101805193,101802617,101799077,101798730,101798011,101805455,101802794,101794580,101796516,101804702,101797482,101792424,101794734,101801035,101798680,101799600,101793026…
GO:0046677	response to antibiotic	biological_process	0.53954	1	4	3557	16	15720	1.01799e+35
GO:0044391	ribosomal subunit	cellular_component	0.53992	1	5	3557	22	15720	1.01805e+44
GO:0015716	organic phosphonate transport	biological_process	0.54092	1	1	3557	3	15720	101800119
GO:0015159	polysaccharide transmembrane transporter activity	molecular_function	0.54102	1	1	3557	3	15720	101799716
GO:0015718	monocarboxylic acid transport	biological_process	0.54182	1	6	3557	24	15720	1.018e+53
GO:0019955	cytokine binding	molecular_function	0.54274	1	1	3557	4	15720	101799854
GO:0016433	rRNA (adenine) methyltransferase activity	molecular_function	0.54275	1	1	3557	3	15720	101803947
GO:0003956	NAD(P)+-protein-arginine ADP-ribosyltransferase activity	molecular_function	0.54329	1	3	3557	15	15720	1.01801e+26
GO:0044461	bacterial-type flagellum part	cellular_component	0.54337	1	4	3557	15	15720	1.01804e+35
GO:0005753	mitochondrial proton-transporting ATP synthase complex	cellular_component	0.54378	1	18	3557	75	15720	1.01803e+161
GO:0045226	extracellular polysaccharide biosynthetic process	biological_process	0.54454	1	1	3557	3	15720	101803884
GO:0045227	capsule polysaccharide biosynthetic process	biological_process	0.54454	1	1	3557	3	15720	101803884
GO:0045230	capsule organization	biological_process	0.54454	1	1	3557	3	15720	101803884
GO:0046379	extracellular polysaccharide metabolic process	biological_process	0.54454	1	1	3557	3	15720	101803884
GO:0042908	xenobiotic transport	biological_process	0.54538	1	1	3557	2	15720	101798262
GO:0042910	xenobiotic transporter activity	molecular_function	0.54538	1	1	3557	2	15720	101798262
GO:0042919	benzoate transport	biological_process	0.54538	1	1	3557	2	15720	101798262
GO:0042925	benzoate transporter activity	molecular_function	0.54538	1	1	3557	2	15720	101798262
GO:0005791	rough endoplasmic reticulum	cellular_component	0.54649	1	6	3557	24	15720	101800746,XLOC_059473,101795037,101798995,XLOC_119286,101797563
GO:0030867	rough endoplasmic reticulum membrane	cellular_component	0.54649	1	6	3557	24	15720	101795037,101798995,XLOC_119286,101800746,XLOC_059473,101797563
GO:0016779	nucleotidyltransferase activity	molecular_function	0.54806	1	102	3557	435	15720	101798321,101803947,101802188,101797840,101790236,101799858,101798279,101795377,101797459,101800860,101791823,101791971,101804624,101793134,101800790,113842230,101792331,101793325,101801169,101799719,101792801,101801496,101802754,101790730,101794218,101792961,101797881,101802504,101797874,113839582,101793263,101805106,101804218,101800449,101797973,101793568,101798240,101790626,101795528,113842846…
GO:0042451	purine nucleoside biosynthetic process	biological_process	0.54819	1	30	3557	128	15720	1.01789e+269
GO:0046129	purine ribonucleoside biosynthetic process	biological_process	0.54819	1	30	3557	128	15720	1.01789e+269
GO:0051861	glycolipid binding	molecular_function	0.54847	1	3	3557	12	15720	1.01802e+26
GO:0043549	regulation of kinase activity	biological_process	0.54937	1	4	3557	16	15720	1.0179e+35
GO:0045859	regulation of protein kinase activity	biological_process	0.54937	1	4	3557	16	15720	1.01789e+35
GO:0051338	regulation of transferase activity	biological_process	0.54937	1	4	3557	16	15720	1.01789e+35
[truncated: 1,537 more rows]

## Sheet: GO analysis of DE-mRNAs(24hpi)
GO_accession	Description	Term_type	Over_represented_pValue	Corrected_pValue	CAD_item	CAD_list	Bg_item	Bg_list	Gene_names
GO:0003735	structural constituent of ribosome	molecular_function	1.7451e-08	7.7725e-05	87	2245	348	15720	101789765,101798163,101805368,101802575,101797028,101804307,101800844,101804851,101800479,101802037,106017870,101796183,101798448,101801030,101805016,101789833,101792572,101794044,101799179,106018517,101796209,101792873,101791159,110353991,101793495,101791445,101789520,101803547,101798421,101802581,101805064,101793492,101793091,101805187,101800989,113845678,101804569,101797487,101789441,101796121…
GO:0005840	ribosome	cellular_component	8.4229e-08	0.00018758	86	2245	354	15720	106017870,101796183,101802037,101801030,101798448,101789833,101792572,101805016,101794044,101789765,101805368,101798163,101804307,101800844,101802575,101797028,101800479,101804851,101805064,101793492,101805187,101800989,101793091,101789441,101796121,113845678,101804569,101797487,101792076,101802307,101799179,106018517,101796209,101792873,101791159,110353991,101791445,101789520,101803547,101798421…
GO:0005515	protein binding	molecular_function	2.0569e-07	0.00030538	889	2245	5300	15720	101797919,101804594,101799928,101791678,101803334,101789480,101789759,101795784,101789641,101794780,101798623,101795419,101799167,101789438,101803598,110352909,101800763,113843554,101798730,101803240,101796423,106018497,101792096,101798317,113842338,101803953,101803856,101796750,101797140,101790164,101791917,101793481,101804497,101799261,101804689,101790391,101800609,101791702,101802804,101796943…
GO:0003993	acid phosphatase activity	molecular_function	7.9963e-07	0.0007511	42	2245	117	15720	101801269,101795892,101805256,101795695,101790975,101797708,101799418,101791426,113840895,101794612,101790578,101800175,101804140,101801910,101802348,101796942,101791719,101794788,101790340,101800011,101803894,101796995,101789520,101797491,101799928,101791678,101804896,101798429,101804684,101803084,101796750,101801072,101802218,101796456,101798939,101790071,101799185,101796423,101801420,101794429…
GO:0006412	translation	biological_process	8.4317e-07	0.0007511	108	2245	489	15720	101794248,101790564,101792016,101802173,101804631,101804763,101796460,101792552,101797553,101792900,101800903,101793429,101798974,101801917,101801835,101797151,101798937,101798516,101797507,101801250,113845552,101793195,101799032,101802140,101797831,101801033,101801991,101797961,101791591,113839893,101803655,101795709,110352033,101798743,101804877,101796558,101797009,101797527,101802121,101793764…
GO:0042578	phosphoric ester hydrolase activity	molecular_function	1.3411e-06	0.00099551	91	2245	354	15720	101803084,101796814,101793360,101795139,101800625,101796456,101799934,101790071,101799185,101794429,101794732,101791719,101800011,101791881,101790340,101804342,101790899,113839776,101803894,101800513,101789520,101794702,101798567,101804896,101790272,101800233,101799990,101789426,101804684,101798429,101791426,101799418,101792816,101790578,101802198,101800175,101801910,101800982,101802524,101802348…
GO:0005126	cytokine receptor binding	molecular_function	6.6901e-06	0.0042568	31	2245	100	15720	1.01793e+278
GO:0030529	ribonucleoprotein complex	cellular_component	1.1339e-05	0.0056549	103	2245	485	15720	101795715,113845552,101793195,101799531,101792941,101801835,101801917,101801250,101797507,101798937,101798588,101801901,113839893,101797831,101802140,101801991,101801033,101797961,101802173,101794492,101792016,101794248,101800903,101798974,101804763,101804631,101792552,101797553,101792900,101796460,101803139,101802323,101801072,101800201,101791295,110354800,106017909,101799251,101803983,101797908…
GO:0016788	hydrolase activity, acting on ester bonds	molecular_function	1.1427e-05	0.0056549	170	2245	821	15720	101792766,101804278,101802978,101793045,101804140,101795223,113840895,101800512,101803874,101797708,101795695,101791702,101805183,101801420,106018497,101796423,101802393,101801191,101801072,101803972,101792955,101796750,101799123,101797140,101803983,101796249,101796973,101798966,101791678,101795721,101795665,101793026,101800495,101799928,101793301,101794119,101797491,101803078,101795511,101799167…
GO:0003674	molecular_function	molecular_function	1.5457e-05	0.0068843	2036	2245	13800	15720	101803397,101800524,113841407,101799188,113845229,101795247,101796361,101793724,101792590,101798163,101792161,101796896,101803204,101793216,101796838,101795212,101800384,101803110,106015872,101797711,101794795,101794454,101804741,101789757,101799226,101791063,101800011,101799009,101802369,106015878,101803651,101797360,101796167,101793247,101803431,101800299,101796048,101798883,101791505,110354736…
GO:0016787	hydrolase activity	molecular_function	6.1472e-05	0.023906	509	2245	2985	15720	101793568,113845674,101796995,101791161,101798634,101793626,101792469,101803878,101803099,101800960,101801034,113845392,101804218,101802287,101803156,101790960,101795969,101798621,101801969,101805286,101793749,101798939,101802218,101800615,101790938,101796282,110351830,101796231,113842972,101791396,101801512,101799363,101791002,113839932,101799176,101801060,101793783,101789424,101792618,101793886…
GO:0044444	cytoplasmic part	cellular_component	6.7332e-05	0.023906	280	2245	1564	15720	113839739,101801015,101792229,101795721,101793026,101798743,101796397,101803078,101793764,113842387,101791295,101803858,101791019,101798837,101802323,101801072,101800201,101792698,101794053,101796676,101799251,101803019,101796572,101800778,101794248,113841095,101804818,101800937,101804343,101798995,101793183,101792900,101802247,101792941,101801835,101798632,101793195,101804315,101800507,110351652…
GO:0015629	actin cytoskeleton	cellular_component	6.9774e-05	0.023906	30	2245	99	15720	1.0179e+269
GO:0016791	phosphatase activity	molecular_function	9.0982e-05	0.028945	68	2245	273	15720	101793568,101794119,101797491,101796995,101790817,101794788,101791678,101799928,101803878,101796750,101796133,101796231,101801420,101800555,101802393,101796423,101802218,101798939,101792955,101801072,101791702,101803874,101789424,101797708,101795695,101794612,113840895,101798259,101792766,101796942,101793533,101804140,101789520,101803894,113839776,101790340,101804342,101800011,101790899,101791719…
GO:0019538	protein metabolic process	biological_process	0.00012012	0.034827	403	2245	2341	15720	101789441,113845678,101801646,101797487,101796752,101794584,101803549,101791205,101800085,101805064,101800867,101801247,101794303,101799934,101794935,101801496,101802178,101793469,101791769,101800346,101804342,101790899,101799915,101792061,101796319,101792873,101798429,XLOC_116266,101794686,101789833,101800790,101805016,101793831,101794044,101792615,106017870,101796183,113843285,101801030,1018016…
GO:0044267	cellular protein metabolic process	biological_process	0.00012511	0.034827	322	2245	1817	15720	101803547,101791445,113839776,101803894,101804995,101795446,101793797,101791159,101796209,101802754,101794861,113842846,101803113,101791121,101800153,101796121,101802480,101792047,101805187,101804811,101804463,101790968,101792595,101793529,113839577,101799262,101800746,101796262,101802794,101791373,101800480,101794713,101794325,101799314,101801144,101793646,101798149,101793573,101792572,101797104…
GO:0016459	myosin complex	cellular_component	0.00016149	0.042311	22	2245	65	15720	1.01796e+197
GO:0031012	extracellular matrix	cellular_component	0.00023137	0.057175	49	2245	189	15720	101799887,101792438,101803448,101799662,101800336,101794528,101794865,101803486,101803874,101799393,101793886,101798298,101796855,101800426,101795981,101800728,113845359,101791075,101793589,101794509,101799318,101802059,101790783,101802263,101799009,101793458,101792062,101802788,101798657,101799129,101802822,101802799,101793026,106015345,101803770,101799805,101804910,101796553,101794584,101791495…
GO:0005488	binding	molecular_function	0.0002439	0.057175	1510	2245	9840	15720	101793509,101800609,101790391,101804187,101791917,101799261,101797616,101793481,101795223,101802029,101790761,101801901,101789862,101801917,101802361,101795330,101796414,101792280,101795784,101789759,101799772,101798623,113843051,101794780,101796668,101793230,101804594,106017377,101803334,101799928,101801666,101796750,113843554,101800763,101789438,101796423,106018497,101802393,101803972,101799835…
GO:0043167	ion binding	molecular_function	0.00026797	0.059357	737	2245	4488	15720	101795223,101789862,101800002,101802029,101801901,106019359,101804278,101795330,101792337,101791702,101796943,101804187,101791917,101790164,101799261,101797616,101801666,113845553,101796378,101797140,101796750,101803856,101793030,101803598,110352909,101803240,101799835,101803972,101796423,106018497,101802393,101789759,101794994,101792280,101795784,101794780,101795419,101798623,101799928,101791678…
GO:0006955	immune response	biological_process	0.00027986	0.059357	49	2245	211	15720	101802361,110353607,101793017,101790390,101792836,101805380,101803817,101793533,101805283,101793244,101802582,101805481,101802072,101800921,101791466,101802173,101791571,110354301,106016560,101790497,101798362,101799039,101791832,110354362,101801642,101802909,101792342,106016000,101804010,101793475,101804796,101803419,101802412,101799123,101795038,101790237,101803352,101798321,101797502,101799156…
GO:0002376	immune system process	biological_process	0.0003125	0.063267	53	2245	235	15720	101793533,101805283,101803817,101792836,101805380,101802361,101793017,110353607,101790390,101802072,101805481,101802582,101793244,101798362,101790497,101802173,101791571,110354301,106016560,101800921,101791466,101794326,110354362,101801642,101791313,101791832,101799039,101804796,101803419,101792342,106016000,101802909,101804010,106014506,101793475,101798321,101803352,101790237,101795038,101802412…
GO:0001664	G-protein coupled receptor binding	molecular_function	0.00034633	0.067067	15	2245	45	15720	1.01801e+134
GO:0005575	cellular_component	cellular_component	0.00044368	0.082339	1368	2245	9006	15720	101790237,101804569,101797789,101794598,101792672,101789917,101795629,101801792,101791266,101793458,101795032,101804885,101790867,101801342,101801189,101793802,101798421,101797173,101793732,101799292,101804896,101801311,101793101,101800023,101799520,101797758,101803214,101802525,101790206,101800982,101797384,101802508,101792836,101791146,101798493,101799039,101804307,101793602,101802917,101805256…
GO:0005509	calcium ion binding	molecular_function	0.00046653	0.083117	93	2245	431	15720	101791061,113841056,101802722,101798937,101792186,101801619,101795465,101802429,101792399,101802995,101791003,101799338,101791599,101789862,101793748,101792954,101791982,101800352,101791530,101803344,101800235,101792785,101795067,101795217,101793907,101792647,106018497,101791663,101803972,101794422,101791495,101804269,101803770,101805252,113844848,101800947,101799440,101795377,101803449,101794773…
GO:0005737	cytoplasm	cellular_component	0.00078677	0.13478	341	2245	2013	15720	101794422,101803943,101803953,101797140,101803983,101796750,110354800,106017909,113842085,101798730,101792096,101789759,101802121,101797009,101793120,101792387,101797919,106017377,101793230,101792721,101791678,101797961,101801991,101791599,101793748,101805467,101803982,101804278,101801917,101793816,101797270,101800609,101796460,101804763,101793509,101798974,101794492,101804497,101802173,101802519…
GO:0004527	exonuclease activity	molecular_function	0.00087085	0.14366	35	2245	138	15720	101799621,101805098,101792469,101803306,101802085,101789665,101797140,101796249,101798621,113840658,101801969,101791413,101796752,101793202,101794979,101790760,106018497,101801942,101793233,101797170,101798054,101801570,101795759,101805024,113842133,101796007,101802944,101796526,101800023,113840831,113840832,101802429,101795238,101799077,101804278
GO:0005198	structural molecule activity	molecular_function	0.00096617	0.14512	169	2245	959	15720	101799179,101790019,101792873,101802636,106018517,110353991,101798421,101793495,101793492,101801800,101805064,101802274,101802581,101794062,101793091,101793469,101789441,101797789,101797487,101804569,113845678,101793202,101796752,101802307,101793088,101796700,101789765,101798163,101795002,101798362,101800844,101804307,101795642,101797028,101800479,101791313,101796183,101797133,106017870,113840832…
GO:0046034	ATP metabolic process	biological_process	0.00096765	0.14512	29	2245	109	15720	1.01793e+260
GO:0003824	catalytic activity	molecular_function	0.0011962	0.14512	1017	2245	6509	15720	101800806,101795951,101791534,101804622,101805023,101797885,101804294,101805024,101804288,101797076,101802276,101799879,113841293,101800178,101799874,113843285,101796118,101802642,113844326,101801298,101793349,101805016,101790585,101797964,101803513,101802145,110353953,XLOC_116266,101799698,101800423,101795819,101796301,101792615,101800860,101793734,101793256,101798429,101799237,101791004,1017917…
GO:0005861	troponin complex	cellular_component	0.0012604	0.14512	5	2245	7	15720	1.01794e+44
GO:0005865	striated muscle thin filament	cellular_component	0.0012604	0.14512	5	2245	7	15720	1.01794e+44
GO:0030016	myofibril	cellular_component	0.0012604	0.14512	5	2245	7	15720	1.01804e+44
GO:0030017	sarcomere	cellular_component	0.0012604	0.14512	5	2245	7	15720	1.01793e+44
GO:0036379	myofilament	cellular_component	0.0012604	0.14512	5	2245	7	15720	1.01793e+44
GO:0043292	contractile fiber	cellular_component	0.0012604	0.14512	5	2245	7	15720	1.01793e+44
GO:0044449	contractile fiber part	cellular_component	0.0012604	0.14512	5	2245	7	15720	1.01794e+44
GO:0022610	biological adhesion	biological_process	0.001275	0.14512	71	2245	329	15720	101792746,106015064,101795145,101791924,101802667,101793040,113845145,101802363,101793802,101789520,101800346,101791120,101794483,101799185,101793202,101792510,101796092,101794326,101791313,101795759,101795323,101789459,101802061,101799906,101798536,101799811,101798168,101796183,101789967,101789686,101793152,101793646,101804887,101801443,101790578,101799829,101793216,101797964,113844848,101804933…
GO:0008009	chemokine activity	molecular_function	0.0013129	0.14512	11	2245	33	15720	1.01801e+98
GO:0042379	chemokine receptor binding	molecular_function	0.0013129	0.14512	11	2245	33	15720	1.01792e+98
GO:0007155	cell adhesion	biological_process	0.0013359	0.14512	69	2245	318	15720	106015064,101792746,101795145,101791924,101802667,101793040,113845145,101793802,101802363,101789520,101800346,101791120,101794483,101799185,101793202,101792510,101796092,101794326,101791313,101795323,101795759,101789459,101802061,101798536,101798168,101799811,101789967,101793152,101789686,101793646,101804887,101801443,101790578,101799829,101793216,101797964,113844848,101804933,101798678,101803449…
GO:0005578	proteinaceous extracellular matrix	cellular_component	0.001375	0.14582	35	2245	132	15720	101790071,101803972,101799368,101804910,101796553,101791495,101792158,106015345,101803770,101799009,101802263,101802788,101798657,101792062,101793458,101799129,101802799,101802822,101800728,101800426,101795981,113845359,101791075,101799318,101793589,101794509,101803874,101799393,101796855,101799887,101792438,101800336,101799662,101803486,101794865
GO:0006812	cation transport	biological_process	0.0016247	0.16641	144	2245	772	15720	106019359,101791465,101802358,101801917,101802285,101802370,101791832,101795243,101802519,101803903,101803570,101793649,101799267,101791164,101800523,113845374,101798730,101795582,113841465,101797546,101799483,101804235,101789939,101789759,101795448,101795589,113841983,106019410,101805016,101793804,101802028,101794044,101791912,101793849,101794157,101801298,101797167,101798054,101799039,101799874…
GO:0005102	receptor binding	molecular_function	0.0016439	0.16641	111	2245	599	15720	101793904,101793244,101804329,101802582,110354297,101794263,101799829,101790274,101789686,101793152,101792836,101803817,101802858,110351557,101805283,101799039,113843752,101790896,101791313,110354362,101799195,101800921,113844894,101791534,101805409,101799204,101801114,101798362,101789567,101795038,101790237,101793202,113845288,101794598,101798321,101793597,101799185,101793475,101804010,101803419…
GO:0016020	membrane	cellular_component	0.0016996	0.16822	808	2245	5148	15720	101802575,101795802,101802330,101802816,101798011,101802944,101790694,101800545,101798141,101792901,101799418,101802582,101791538,101801406,101805283,101795138,101797362,101792652,101790700,101798972,101801892,101802788,101794344,101803777,106015064,101794158,106018979,101789483,101801996,113844283,113839772,101792430,101795595,101799489,101793237,101803412,101791666,101792975,101797170,101798376…
GO:0043228	non-membrane-bounded organelle	cellular_component	0.0018104	0.17157	190	2245	1098	15720	101797028,101800844,101802104,101798054,101795642,101804307,101793575,101800479,101791313,101805256,101789765,101794356,101798163,101805016,101800866,101790600,101789833,110353953,101797758,101799520,101793157,101794044,101790011,113840832,101796183,106017870,106015872,101793162,101801298,101801030,101791266,101804112,110353991,101793495,101800646,101798421,101799179,101797173,101804711,101792873…
GO:0043232	intracellular non-membrane-bounded organelle	cellular_component	0.0018104	0.17157	190	2245	1098	15720	101797173,101799179,101804711,106018517,101792873,101804112,101791266,110353991,101793495,101798421,101800646,101794979,113842634,101805064,101802274,101793492,101793469,101793091,101795629,101793233,101799911,101794732,101801496,101789798,113845678,101804569,101797487,101789441,101798095,101802307,101796752,101793202,101789765,101794356,101798163,101797028,101804307,101795642,101802104,101798054…
GO:0016462	pyrophosphatase activity	molecular_function	0.0025313	0.23489	142	2245	776	15720	106020585,106017617,101790960,101805286,101801969,101798621,110351830,101794908,113842972,101798634,101793626,101795616,101791509,101803099,101789665,101801034,101800093,101799296,101800344,101805182,101791075,101802071,101802364,101799032,101804198,101795161,101791496,101802038,101792552,101800978,101793783,101790163,101805326,101803144,101797091,113842963,101801112,101801649,101796154,101794346…
GO:0051274	beta-glucan biosynthetic process	biological_process	0.0032474	0.29108	7	2245	15	15720	1.01802e+62
GO:0043169	cation binding	molecular_function	0.0032676	0.29108	463	2245	2790	15720	101797556,106017781,113844215,101800961,101804896,101789426,101796389,101793732,101795023,101789824,101792454,101791795,101800973,101793802,101790874,101801342,101799009,101800011,101793695,101794732,101790551,101804464,101793492,101802526,101796877,101796332,113843840,101793577,113842153,101795399,101795491,101796361,101795002,101793724,101804883,101792510,110352461,113839582,101804202,101800819…
GO:0008677	2-dehydropantoate 2-reductase activity	molecular_function	0.0033859	0.29566	8	2245	20	15720	1.0179e+71
GO:0005164	tumor necrosis factor receptor binding	molecular_function	0.0035182	0.29566	6	2245	13	15720	1.01793e+53
GO:0032813	tumor necrosis factor receptor superfamily binding	molecular_function	0.0035182	0.29566	6	2245	13	15720	1.01798e+53
GO:0017111	nucleoside-triphosphatase activity	molecular_function	0.0038357	0.30029	139	2245	766	15720	113840658,113842028,101800793,101796930,101803084,101795300,101804502,101794346,101792624,101797170,101790952,101796474,101804977,101803765,101802787,101793739,101797692,101790909,101797254,101796362,101798185,101800544,101803244,101801355,106020685,101794702,101798141,101801265,113840831,101802165,101792842,101803350,101795201,101791758,101799262,101795892,101802794,101802330,101792908,101796055…
GO:0046872	metal ion binding	molecular_function	0.003943	0.30029	460	2245	2776	15720	101797729,101799450,101805211,101804875,101794885,101797151,101798937,101800218,101793533,101803646,101790320,101795355,101792399,101798356,101790301,101790163,101789772,101789891,101796056,101794506,101796409,113845111,101798758,101800352,101800613,101802748,101802147,101789382,101804065,101803344,101791675,101800978,101790760,101790072,101796133,101793203,101792647,101794568,101796692,101804646…
GO:0006810	transport	biological_process	0.0040353	0.30029	417	2245	2523	15720	101790576,101805457,101790221,101801649,113842133,101804774,101797091,101791002,101803844,101801165,101790127,101802429,101795238,101791462,101799077,101793369,101793552,101800417,101794148,101802980,113841635,101802071,101803322,101802359,101793626,101794580,101801034,101802458,101799718,101791582,113842972,101796939,110352043,101803145,101793004,101793907,101791642,113839774,101801369,101801157…
GO:0016818	hydrolase activity, acting on acid anhydrides, in phosphorus-containing anhydrides	molecular_function	0.0040811	0.30029	146	2245	810	15720	101792337,113839637,101801901,101797680,101798071,101798995,101795983,101793649,101802247,101796943,101796114,101799267,101789515,101793415,101797396,113845553,101801363,101793761,101793026,101803334,101804531,113842387,113841465,101795419,101793055,101789759,101799595,101798464,101789939,113840832,101803110,101791063,101801059,101802642,XLOC_059473,101793831,101793804,110353953,101793904,1017996…
GO:0044421	extracellular region part	cellular_component	0.0041214	0.30029	90	2245	464	15720	101800446,101790071,101804324,101794935,101794084,101793654,101799368,101796553,101805033,101793202,101792158,106015345,101799009,101800346,101802263,101793797,101802788,101791120,101795032,101793458,101799129,101797203,101802799,101789623,101802822,101789686,101801199,101800728,101795981,101800426,101804329,113845359,101802028,101795253,101799318,101793589,101794879,113844894,101800783,101791534…
GO:0016108	tetraterpenoid metabolic process	biological_process	0.00418	0.30029	7	2245	16	15720	1.01795e+62
GO:0016109	tetraterpenoid biosynthetic process	biological_process	0.00418	0.30029	7	2245	16	15720	1.01798e+62
GO:0016116	carotenoid metabolic process	biological_process	0.00418	0.30029	7	2245	16	15720	1.01793e+62
GO:0016117	carotenoid biosynthetic process	biological_process	0.00418	0.30029	7	2245	16	15720	1.01803e+62
GO:0051234	establishment of localization	biological_process	0.004361	0.30832	417	2245	2526	15720	101804377,101790062,101794364,101801195,101796007,101802443,101795859,101803861,101802794,101800952,101801339,101800746,101802193,101791758,101805204,101790646,101802617,110354297,101799428,101799829,113841028,101789879,101799949,101797184,113842846,101791918,101790417,101799990,113841693,101799738,101790970,106020685,113841567,101800544,101792742,101799054,101793717,101792355,101804463,113842698…
GO:0051179	localization	biological_process	0.0044694	0.31104	438	2245	2661	15720	101798911,101803019,101791541,101796676,101799267,101792698,101803722,101800137,101791164,101803352,113845374,101794053,101798837,101790418,101789385,101801967,101804682,101798878,101795582,113841465,101802034,101794788,113842387,101799483,101793347,113841346,101803078,101794119,101798329,106020272,101798929,101795721,101795669,101801015,106019410,113841983,101805377,110351652,101796938,101791465…
GO:0051273	beta-glucan metabolic process	biological_process	0.0046817	0.3208	7	2245	16	15720	1.13841e+62
GO:0004112	cyclic-nucleotide phosphodiesterase activity	molecular_function	0.005079	0.34062	13	2245	36	15720	1.01793e+116
GO:0044765	single-organism transport	biological_process	0.0051278	0.34062	321	2245	1912	15720	101802443,101796007,101790062,101804377,101794364,101800746,101801339,101802794,101795859,101790646,101791758,101805204,101789879,113841028,101799949,101802617,101799428,113841693,101790417,106020685,101790970,101799738,101797184,101791918,101799054,101792355,113841567,101800544,101804463,113842698,101804811,101793998,101802277,101804502,101791429,101801649,101797091,101790576,101805457,101803844…
GO:0003924	GTPase activity	molecular_function	0.0052003	0.34062	58	2245	294	15720	101801901,101803350,101793804,101805182,101793831,101802364,101797680,101801265,101798141,101799698,101795161,101791496,101804198,101802038,101792337,XLOC_059473,101795201,101802642,101797591,101802247,101802357,101795892,101799262,101790163,101798995,101803144,113842963,101793649,101794346,101799583,101799267,101795300,106017617,113845553,101798621,101802787,101793492,101796456,101792624,1017909…
GO:0032991	macromolecular complex	cellular_component	0.005649	0.36465	385	2245	2402	15720	101797303,101805286,101801969,101798621,101801157,113839774,101798914,101797956,101803145,101791642,101790449,110352043,101790692,101799718,101796906,101798472,101794580,101803655,101800960,101795709,101802359,101802071,106018699,101794148,101797831,101802980,101802140,113840116,101796987,101791591,101798588,101797507,101795715,101799077,113845552,101799531,101802429,101801165,101797553,101801801…
GO:0005540	hyaluronic acid binding	molecular_function	0.0060663	0.37379	9	2245	24	15720	1.01798e+80
GO:0015985	energy coupled proton transport, down electrochemical gradient	biological_process	0.0062191	0.37379	24	2245	95	15720	1.01797e+215
GO:0015986	ATP synthesis coupled proton transport	biological_process	0.0062191	0.37379	24	2245	95	15720	1.0179e+215
GO:0000975	regulatory region DNA binding	molecular_function	0.0062997	0.37379	8	2245	21	15720	1.01796e+71
GO:0001067	regulatory region nucleic acid binding	molecular_function	0.0062997	0.37379	8	2245	21	15720	1.01794e+71
GO:0016616	oxidoreductase activity, acting on the CH-OH group of donors, NAD or NADP as acceptor	molecular_function	0.0063111	0.37379	30	2245	133	15720	1.01805e+269
GO:0019867	outer membrane	cellular_component	0.0063781	0.37379	37	2245	167	15720	101792387,101791120,101790256,101789480,101796750,101801345,113843840,101791413,101798621,101797877,101799185,101796456,110352043,101800821,101802247,101801017,101804763,101791466,101790163,101797569,113840257,110353069,101805457,101793257,113842285,101798249,101803204,101792572,101803513,101801265,101790390,101792337,101800094,101804741,101798937,110351557,106017406
GO:0016817	hydrolase activity, acting on acid anhydrides	molecular_function	0.0070372	0.38282	159	2245	901	15720	113840658,101800793,113842028,101804502,101794346,101796930,101803084,101795300,101792624,101797170,101790952,101802787,101803765,101804977,101796474,101797692,101790909,101793739,101803244,101800544,101796362,101797254,101798185,106020685,101801355,101794702,113840831,101801265,101798141,113841028,101803350,101802165,101799745,101792842,101795201,101791758,101795892,101790146,101799262,101802330…
GO:0009144	purine nucleoside triphosphate metabolic process	biological_process	0.007039	0.38282	33	2245	144	15720	1.01793e+296
GO:0009199	ribonucleoside triphosphate metabolic process	biological_process	0.007039	0.38282	33	2245	144	15720	1.01789e+296
GO:0009205	purine ribonucleoside triphosphate metabolic process	biological_process	0.007039	0.38282	33	2245	144	15720	1.01792e+296
GO:0001948	glycoprotein binding	molecular_function	0.0071339	0.38282	6	2245	10	15720	1.01803e+53
GO:0043394	proteoglycan binding	molecular_function	0.0071339	0.38282	6	2245	10	15720	1.01791e+53
GO:0043395	heparan sulfate proteoglycan binding	molecular_function	0.0071339	0.38282	6	2245	10	15720	1.01796e+53
GO:0030001	metal ion transport	biological_process	0.0072992	0.38703	96	2245	506	15720	101799874,101795802,101798054,101799039,101805024,101798011,110352461,101802276,101802944,101791350,101802942,101791534,101789865,101790694,101802948,101798141,101793849,101802617,101805016,101799418,101792842,101802028,101799428,101795138,101790646,101794157,101799054,101798666,101799129,101789987,101796167,106020685,101803502,113844283,101798334,101793202,101792672,101793790,101790142,101799702…
GO:0000166	nucleotide binding	molecular_function	0.0075877	0.39248	324	2245	1929	15720	101804932,101804977,101790952,101797170,101792624,101799096,101794346,101795397,101791208,101802052,101790660,101803049,106014788,101792190,113839852,101796362,101789520,101790909,101797692,101795201,101791538,101792842,101799418,101796526,101791426,101802165,101794879,101798141,101801765,101802948,101790694,101794326,110353866,113842971,101802942,101796055,101799443,101802330,101802417,101790310…
GO:1901265	nucleoside phosphate binding	molecular_function	0.0075877	0.39248	324	2245	1929	15720	113840976,101793017,101802289,101802071,101802364,101795208,101800344,101797091,101801649,101797656,101796154,113841051,101801632,110353069,101791056,101805423,101793783,101804738,101793907,101790449,101791717,101800821,113842972,101804395,101797079,101798939,101792881,101799191,101789809,101805286,101795027,101801969,101795969,101798621,101789929,101801034,101799242,101793626,101794178,101798634…
GO:0072511	divalent inorganic cation transport	biological_process	0.0076664	0.39248	29	2245	127	15720	1.01799e+260
GO:0003857	3-hydroxyacyl-CoA dehydrogenase activity	molecular_function	0.0081682	0.41342	9	2245	26	15720	1.01796e+80
GO:0006839	mitochondrial transport	biological_process	0.0083045	0.4156	10	2245	31	15720	1.01794e+89
GO:0008081	phosphoric diester hydrolase activity	molecular_function	0.0085891	0.42083	21	2245	75	15720	1.01796e+188
GO:0006754	ATP biosynthetic process	biological_process	0.0085981	0.42083	25	2245	103	15720	1.01803e+224
GO:0036094	small molecule binding	molecular_function	0.0090498	0.43813	328	2245	1963	15720	101793783,101805423,101791056,101804738,101801649,101796154,101797656,101797091,101801632,110353069,113841051,101802071,101802364,101800344,101795208,113840976,101802289,101793017,101798634,101794178,101800359,101797791,101799242,101801034,101793626,101795969,101798621,101801969,101805286,101795027,101789809,101799191,101789929,101800821,113842972,101791717,101790449,101793907,101798939,101792881…
GO:0009141	nucleoside triphosphate metabolic process	biological_process	0.0096819	0.46369	33	2245	148	15720	1.01804e+296
GO:0006072	glycerol-3-phosphate metabolic process	biological_process	0.010249	0.48054	5	2245	11	15720	1.01794e+44
GO:0046168	glycerol-3-phosphate catabolic process	biological_process	0.010249	0.48054	5	2245	11	15720	1.01803e+44
GO:0009250	glucan biosynthetic process	biological_process	0.010403	0.48264	7	2245	18	15720	1.01797e+62
GO:0005744	mitochondrial inner membrane presequence translocase complex	cellular_component	0.010602	0.48682	3	2245	4	15720	1.01791e+26
GO:0043168	anion binding	molecular_function	0.011108	0.50483	336	2245	2015	15720	101804932,101804977,101799096,101797170,101790027,101790952,101792624,101795397,101791208,101794346,101802052,113839852,101796362,106014788,101803049,101792190,101789520,101797692,101790909,101805017,101795201,101799418,101796526,101792842,101802165,101791426,101791538,101794879,101798141,101802948,101801765,101790694,110353866,101794326,101796055,101794024,101794917,113842971,101802942,101790310…
GO:0040007	growth	biological_process	0.01131	0.50882	18	2245	74	15720	1.0179e+161
GO:0006631	fatty acid metabolic process	biological_process	0.0122	0.54337	21	2245	88	15720	1.01796e+188
GO:0006811	ion transport	biological_process	0.012615	0.55365	192	2245	1105	15720	101805326,101803144,101790576,113842963,101796882,101792808,101792241,101798013,101791462,101795551,101799077,101790127,101797151,101798937,101803925,106018394,101793369,101805182,101805481,101794148,101802980,101800417,101793626,101791509,101803066,101794580,101801623,101800812,101798705,101804595,101802458,101790256,101791660,101804018,101789988,101800584,101803145,101793004,101791642,101793203…
GO:0009142	nucleoside triphosphate biosynthetic process	biological_process	0.013052	0.55365	26	2245	113	15720	1.01799e+233
GO:0009145	purine nucleoside triphosphate biosynthetic process	biological_process	0.013052	0.55365	26	2245	113	15720	1.01799e+233
GO:0009201	ribonucleoside triphosphate biosynthetic process	biological_process	0.013052	0.55365	26	2245	113	15720	1.01799e+233
GO:0009206	purine ribonucleoside triphosphate biosynthetic process	biological_process	0.013052	0.55365	26	2245	113	15720	1.01804e+233
GO:0008083	growth factor activity	molecular_function	0.013405	0.56325	25	2245	110	15720	1.01799e+224
GO:0005853	eukaryotic translation elongation factor 1 complex	cellular_component	0.015307	0.63716	2	2245	2	15720	1.01793e+17
GO:0002694	regulation of leukocyte activation	biological_process	0.016539	0.66968	4	2245	7	15720	1.01795e+35
GO:0050865	regulation of cell activation	biological_process	0.016539	0.66968	4	2245	7	15720	1.0179e+35
GO:0051249	regulation of lymphocyte activation	biological_process	0.016539	0.66968	4	2245	7	15720	1.06017e+35
GO:0003880	protein C-terminal carboxyl O-methyltransferase activity	molecular_function	0.017674	0.68452	4	2245	8	15720	1.01804e+35
GO:0004671	protein C-terminal S-isoprenylcysteine carboxyl O-methyltransferase activity	molecular_function	0.017674	0.68452	4	2245	8	15720	1.01804e+35
GO:0006481	C-terminal protein methylation	biological_process	0.017674	0.68452	4	2245	8	15720	1.01802e+35
GO:0018410	C-terminal protein amino acid modification	biological_process	0.017674	0.68452	4	2245	8	15720	1.018e+35
GO:0043687	post-translational protein modification	biological_process	0.017674	0.68452	4	2245	8	15720	1.01803e+35
GO:0055085	transmembrane transport	biological_process	0.018524	0.71126	153	2245	872	15720	101794580,101791509,101805358,101804018,101798705,101790256,101804595,101791660,101800555,101791642,101793004,101793907,101799297,101798621,101799844,101795313,101801649,113842963,101797091,101790576,101792241,101798937,101794857,101799077,101802980,113841635,101803925,101789483,101790970,113844283,101792430,101791918,101799054,101801892,101790978,101804463,113842698,106020465,101797170,101797764…
GO:0003774	motor activity	molecular_function	0.019024	0.7242	33	2245	151	15720	1.01805e+296
GO:0004114	3',5'-cyclic-nucleotide phosphodiesterase activity	molecular_function	0.019825	0.74831	11	2245	33	15720	1.01793e+98
GO:0005215	transporter activity	molecular_function	0.020429	0.76465	259	2245	1554	15720	101795138,101792842,101799418,101802582,101801406,101798141,101791865,101789865,101790694,101794326,101798011,101802944,101802942,101795802,101802330,101804100,101791358,101792394,101797764,101803765,101797170,101792624,106020465,101803412,101791666,101792975,113844283,101792430,106018979,101789483,101790978,101789987,101801892,101798937,101797151,101805182,101803925,101795355,101805481,101803144…
GO:0016614	oxidoreductase activity, acting on CH-OH group of donors	molecular_function	0.020693	0.76804	30	2245	145	15720	1.01803e+269
GO:0005125	cytokine activity	molecular_function	0.021146	0.77839	15	2245	65	15720	1.10354e+134
GO:0010038	response to metal ion	biological_process	0.022126	0.77953	6	2245	16	15720	1.01801e+53
GO:0042278	purine nucleoside metabolic process	biological_process	0.022466	0.77953	34	2245	162	15720	1.01803e+305
GO:0046128	purine ribonucleoside metabolic process	biological_process	0.022466	0.77953	34	2245	162	15720	1.01799e+305
GO:0070838	divalent metal ion transport	biological_process	0.022543	0.77953	25	2245	116	15720	1.13843e+224
GO:0016705	oxidoreductase activity, acting on paired donors, with incorporation or reduction of molecular oxygen	molecular_function	0.022653	0.77953	33	2245	166	15720	1.01803e+296
GO:0007009	plasma membrane organization	biological_process	0.022968	0.77953	6	2245	15	15720	1.01803e+53
GO:0000271	polysaccharide biosynthetic process	biological_process	0.023056	0.77953	11	2245	40	15720	1.018e+98
GO:0009150	purine ribonucleotide metabolic process	biological_process	0.023178	0.77953	39	2245	189	15720	101792649,101799600,101798730,101803622,101792257,101789759,101804018,101790692,101801892,101801035,101794580,101790970,101795844,101791509,101789483,101793026,101798929,101802667,113841028,101791912,101802980,101802617,101792842,101793804,101800023,101797167,101801298,101796516,101799077,101804639,101802794,101791832,101802370,101805369,101798011,101801944,106016939,101802519,101799254
GO:0000148	1,3-beta-D-glucan synthase complex	cellular_component	0.023277	0.77953	2	2245	2	15720	1.01797e+17
GO:0003843	1,3-beta-D-glucan synthase activity	molecular_function	0.023277	0.77953	2	2245	2	15720	1.01797e+17
GO:0006074	(1->3)-beta-D-glucan metabolic process	biological_process	0.023277	0.77953	2	2245	2	15720	1.01799e+17
GO:0006075	(1->3)-beta-D-glucan biosynthetic process	biological_process	0.023277	0.77953	2	2245	2	15720	1.01797e+17
GO:0008770	[acyl-carrier-protein] phosphodiesterase activity	molecular_function	0.02449	0.81401	2	2245	2	15720	1.01802e+17
GO:0030031	cell projection assembly	biological_process	0.025484	0.82017	9	2245	32	15720	1.018e+80
GO:0005157	macrophage colony-stimulating factor receptor binding	molecular_function	0.025606	0.82017	2	2245	2	15720	1.13845e+17
GO:0050380	undecaprenyl-diphosphatase activity	molecular_function	0.026054	0.82017	2	2245	2	15720	1.01801e+17
GO:0006446	regulation of translational initiation	biological_process	0.026216	0.82017	3	2245	5	15720	1.01798e+26
GO:0008190	eukaryotic initiation factor 4E binding	molecular_function	0.026216	0.82017	3	2245	5	15720	1.01798e+26
GO:0045947	negative regulation of translational initiation	biological_process	0.026216	0.82017	3	2245	5	15720	1.01796e+26
GO:0046931	pore complex assembly	biological_process	0.026403	0.82017	3	2245	6	15720	1.13842e+26
GO:0009372	quorum sensing	biological_process	0.026546	0.82017	10	2245	31	15720	1.01797e+89
GO:0048872	homeostasis of number of cells	biological_process	0.026546	0.82017	10	2245	31	15720	1.01804e+89
GO:0048874	homeostasis of number of cells in a free-living population	biological_process	0.026546	0.82017	10	2245	31	15720	1.01803e+89
GO:0016044	cellular membrane organization	biological_process	0.026701	0.82017	26	2245	116	15720	1.01803e+233
GO:0048037	cofactor binding	molecular_function	0.027654	0.84364	60	2245	325	15720	101803570,101794024,101799765,101804610,110353069,101797675,101798273,101791702,101792259,101792808,101790101,101802374,101805369,101799363,101802248,101799136,101800594,101795486,101799838,101790127,101793308,101803134,101800423,101801443,101802617,101802870,101796599,101798008,101803071,101795208,101790660,101803039,101793734,101795589,101793396,113840192,101793835,101802959,101793120,101805272…
GO:0032886	regulation of microtubule-based process	biological_process	0.029284	0.8813	9	2245	30	15720	1.01805e+80
GO:0070507	regulation of microtubule cytoskeleton organization	biological_process	0.029284	0.8813	9	2245	30	15720	1.01797e+80
GO:0004499	N,N-dimethylaniline monooxygenase activity	molecular_function	0.029547	0.88269	4	2245	10	15720	1.0179e+35
GO:0008324	cation transmembrane transporter activity	molecular_function	0.029727	0.88269	147	2245	862	15720	101795027,101798621,101794222,101801369,101792647,113842972,101793907,101791642,101799600,101802922,101792881,101800584,101789988,101798634,101804018,101791189,101804595,101791660,101800812,101801623,101794580,101791509,101790413,101793626,101800588,101805481,101794148,101802980,101805182,101793369,101803925,101798937,101797151,101800493,101799077,101791462,101792241,113842963,101803144,110353069…
GO:0061024	membrane organization	biological_process	0.029985	0.88447	32	2245	151	15720	1.01794e+287
GO:0009259	ribonucleotide metabolic process	biological_process	0.030891	0.88948	39	2245	193	15720	101800023,101802617,101792842,101793804,101802980,101791912,113841028,101799077,101796516,101801298,101797167,101805369,101804639,101802794,101791832,101802370,101799254,101802519,106016939,101801944,101798011,101792649,101792257,101799600,101798730,101803622,101804018,101790692,101801892,101789759,101793026,101798929,101802667,101790970,101795844,101791509,101789483,101801035,101794580
GO:0019693	ribose phosphate metabolic process	biological_process	0.030891	0.88948	39	2245	193	15720	101792257,101799600,101798730,101803622,101792649,101791509,101790970,101795844,101789483,101801035,101794580,101793026,101798929,101802667,101804018,101790692,101801892,101789759,101801298,101797167,101799077,101796516,101802980,101791912,113841028,101800023,101802617,101792842,101793804,106016939,101798011,101801944,101799254,101802519,101805369,101804639,101791832,101802794,101802370
GO:0015093	ferrous iron transmembrane transporter activity	molecular_function	0.030954	0.88948	16	2245	73	15720	1.01805e+143
GO:0015684	ferrous iron transport	biological_process	0.030954	0.88948	16	2245	73	15720	1.01798e+143
GO:0030244	cellulose biosynthetic process	biological_process	0.031229	0.89163	5	2245	13	15720	1.01802e+44
GO:0031369	translation initiation factor binding	molecular_function	0.032057	0.90944	4	2245	9	15720	1.01792e+35
GO:0034220	ion transmembrane transport	biological_process	0.032403	0.91045	66	2245	354	15720	101796167,101801892,101805258,113844283,101803502,101789483,101795844,101790970,101801035,101791429,101792649,101798334,106020465,101797010,101797170,101795629,101802794,101795802,101791358,101799254,101790694,101796007,101802276,106016939,101798011,101801944,101805024,101799428,101802582,101793804,101805016,101802617,101792842,101791912,101789879,113841028,101800982,101801298,101790646,101797167…
GO:0030170	pyridoxal phosphate binding	molecular_function	0.032502	0.91045	14	2245	56	15720	1.01793e+125
GO:0009119	ribonucleoside metabolic process	biological_process	0.032987	0.91285	35	2245	173	15720	101805369,101802794,101802370,101791832,106016939,101801944,101798011,101799254,101802519,101802980,101791912,113841028,101800023,101802617,101792842,101793804,101801298,101797167,101799077,101804018,101801892,101789988,101789759,101790970,101791509,101795844,101789483,101801035,101794580,101793026,101802667,101792649,101792257,101798730,101803622
GO:0010035	response to inorganic substance	biological_process	0.032997	0.91285	8	2245	27	15720	1.13845e+71
GO:0006073	cellular glucan metabolic process	biological_process	0.034077	0.92603	7	2245	22	15720	1.01799e+62
GO:0044042	glucan metabolic process	biological_process	0.034077	0.92603	7	2245	22	15720	1.01799e+62
GO:0052646	alditol phosphate metabolic process	biological_process	0.034217	0.92603	5	2245	14	15720	1.01794e+44
GO:0015672	monovalent inorganic cation transport	biological_process	0.034471	0.92603	85	2245	469	15720	101801035,101795844,101790970,101789483,101803502,113844283,101805258,101799054,101798666,101801892,101796167,101795629,101797010,101797170,106020465,101800446,101798334,101792649,101790142,101792975,101805024,101801944,101798011,106016939,101802276,101789865,101790694,101799254,101791358,101795802,101802794,101799039,101795138,101797167,101801298,113841028,101802948,101791912,101793849,101805016…
GO:0051920	peroxiredoxin activity	molecular_function	0.03478	0.92603	6	2245	19	15720	1.01804e+53
GO:0008270	zinc ion binding	molecular_function	0.035497	0.92603	232	2245	1416	15720	101800546,101796361,101802276,101804883,113839582,101796588,101791534,101795951,101804202,101799879,101797411,101801493,101792029,101804307,101803397,101798054,101789757,101791928,113844326,101796041,101793162,101797384,101792862,101796118,101803110,101795348,101795212,101802537,101794044,101802059,101803513,101793362,XLOC_116266,101800426,101789426,101796105,106017781,101791004,101797556,1138447…
GO:0007517	muscle organ development	biological_process	0.036303	0.92603	3	2245	7	15720	1.01803e+26
GO:0061061	muscle structure development	biological_process	0.036303	0.92603	3	2245	7	15720	1.018e+26
GO:0001871	pattern binding	molecular_function	0.036326	0.92603	10	2245	39	15720	1.01794e+89
GO:0030247	polysaccharide binding	molecular_function	0.036326	0.92603	10	2245	39	15720	1.01796e+89
GO:0005173	stem cell factor receptor binding	molecular_function	0.03661	0.92603	4	2245	8	15720	1.01805e+35
GO:0005134	interleukin-2 receptor binding	molecular_function	0.036853	0.92603	3	2245	6	15720	1.01799e+26
GO:0022890	inorganic cation transmembrane transporter activity	molecular_function	0.036923	0.92603	126	2245	736	15720	101793907,101791642,113842972,101792647,101792096,101802922,101792881,101800584,101798730,101799600,101791164,113845374,101798621,101795027,101801369,101799267,101804531,101791509,101794580,106019410,101793626,101790413,101804018,101798634,101789759,101795448,101789988,101801623,101799167,113841465,101797546,101795419,101800812,101804235,101799483,101801917,101798937,101791462,101802358,101799077…
GO:0022857	transmembrane transporter activity	molecular_function	0.037004	0.92603	225	2245	1352	15720	101789976,101795243,101791832,101802370,101801851,101802285,101800937,101795983,101793649,101803903,101802519,101798503,101799261,101797708,106019861,101799882,101797680,101793748,101796938,101805467,110351652,101801917,101801281,101802358,101804683,101795448,101789759,106020272,101794119,101793347,101799483,101804235,113841465,101799167,101795419,101797546,113841983,106019410,101804531,101800523…
GO:0004984	olfactory receptor activity	molecular_function	0.03706	0.92603	4	2245	9	15720	1.06016e+35
GO:0032553	ribonucleotide binding	molecular_function	0.037349	0.92603	279	2245	1698	15720	101801944,101792668,101789567,101797236,101794246,101796384,101802357,101804639,101797591,101791595,101792364,101791063,101803110,101794795,101799520,101797758,101794263,101793804,101793904,101795844,101797173,101803306,101798328,101801189,101800646,101804885,101800011,101789868,101795629,101799090,101802274,101793492,101799935,101793577,101790164,101794430,101794492,101797616,101796943,101792337…
GO:0001775	cell activation	biological_process	0.037428	0.92603	19	2245	91	15720	1.0179e+170
GO:0006096	glycolysis	biological_process	0.038022	0.92603	6	2245	19	15720	1.01798e+53
GO:0001772	immunological synapse	cellular_component	0.03911	0.92603	4	2245	10	15720	1.01805e+35
GO:0097197	tetraspanin-enriched microdomain	cellular_component	0.03911	0.92603	4	2245	10	15720	1.01796e+35
GO:0000902	cell morphogenesis	biological_process	0.039134	0.92603	18	2245	81	15720	1.01802e+161
GO:0032989	cellular component morphogenesis	biological_process	0.039134	0.92603	18	2245	81	15720	1.01804e+161
GO:0006818	hydrogen transport	biological_process	0.039378	0.92603	40	2245	209	15720	101791358,101802370,101791832,101802794,101803903,106016939,101801944,101798011,101799254,101802519,101791912,101802980,113841028,101802582,101793804,101792842,101802617,101801298,101797167,101799077,101801892,101804018,101789759,101799483,101789483,101795844,101790970,101791509,101794580,101801035,101805258,101792649,101798621,101795313,106020465,101797010,101797170,101791642,101800446,101798730
GO:0015992	proton transport	biological_process	0.039378	0.92603	40	2245	209	15720	101799077,101801298,101797167,101802617,101792842,101802582,101793804,101802980,101791912,113841028,101799254,101802519,106016939,101803903,101801944,101798011,101802370,101791832,101802794,101791358,101800446,101798730,101797170,101791642,101797010,106020465,101792649,101795313,101798621,101805258,101795844,101790970,101791509,101789483,101801035,101794580,101799483,101804018,101801892,101789759
GO:0001539	ciliary or bacterial-type flagellar motility	biological_process	0.039588	0.92603	8	2245	28	15720	1.01805e+71
[truncated: 2,890 more rows]

## Sheet: KEGG of DE-mRNAs(12hpi) 
##Databases: KEGG PATHWAY
[truncated: 158 more rows]

[truncated: 5 more sheets: KEGG of DE-mRNAs(24hpi) , GO analysis of DE-miRNAs(12hpi), GO analysis of DE-miRNAs(24hpi), KEGG of DE-miRNAs(12hpi) , KEGG of DE-miRNAs(24hpi) ]
