# Supplementary material for: Integrated miRNA and mRNA Expression Profiles Reveal Differentially Expressed miR-222a as an Antiviral Factor Against Duck Hepatitis A Virus Type 1 Infection
Source: Front Cell Infect Microbiol. 2022 Jan 3;11:811556. doi: 10.3389/fcimb.2021.811556 (PMC8761743; doi:10.3389/fcimb.2021.811556)
Supplement: Supplementary file 18 [file Table_4.xlsx]

## Sheet: 24hpi
tgu-miR-499-5p	SLF2
tgu-miR-133-3p	LOC113845388
tgu-miR-133-3p	GPHB5
tgu-miR-133-3p	TAP2
tgu-miR-133-3p	C1S
tgu-miR-133-3p	RILPL2
tgu-miR-133-3p	SDCBP
tgu-miR-128-1-5p	YJEFN3
tgu-miR-128-1-5p	LOC113845228
tgu-miR-128-1-5p	LOC113845145
tgu-miR-128-1-5p	IL34
tgu-miR-128-1-5p	ISL2
tgu-miR-128-1-5p	LOC113844757
tgu-miR-128-1-5p	LOC113840529
tgu-miR-128-1-5p	LOC113839772
tgu-miR-128-1-5p	LOC113839771
tgu-miR-128-1-5p	EFR3B
tgu-miR-128-1-5p	MAP3K6
tgu-miR-128-1-5p	RAB31
tgu-miR-128-1-5p	B2M
tgu-miR-128-1-5p	LPXN
tgu-miR-128-1-5p	LOC101796567
tgu-miR-128-1-5p	HOXC9
tgu-miR-128-1-5p	LOC101794184
tgu-miR-128-1-5p	IFITM1
tgu-miR-128-1-5p	RSAD2
tgu-miR-128-1-5p	CILP2
gga-miR-9-5p	LOC101798744
gga-miR-499-5p	SLF2
gga-miR-455-5p	LOC101794355
gga-miR-2954	PML
gga-miR-2954	THBD
gga-miR-2954	SLC47A1
gga-miR-2954	LOC101800522
gga-miR-2954	SDK1
gga-miR-2954	PTGS1
gga-miR-2954	TAP2
gga-miR-2954	CYGB
gga-miR-2954	LOC101796567
gga-miR-2954	ZFYVE26
gga-miR-21-3p	C5
gga-miR-193a-5p	LIF
gga-miR-193a-5p	STOML1
gga-miR-193a-5p	PTGER2
gga-miR-1416-5p	STOM
gga-miR-133c-3p	LOC113845374
gga-miR-133c-3p	LOC113845145
gga-miR-133c-3p	IL34
gga-miR-133c-3p	ISL2
gga-miR-133c-3p	LOC113842971
gga-miR-133c-3p	LOC113842963
gga-miR-133c-3p	NUGGC
gga-miR-133c-3p	NUAK2
gga-miR-133c-3p	HELZ2
gga-miR-133c-3p	TAP1
gga-miR-133c-3p	C1S
gga-miR-133c-3p	PTGER2
gga-miR-133c-3p	JADE2
gga-miR-133c-3p	SDCBP
gga-miR-133b	LOC113845145
gga-miR-133b	LOC113842971
gga-miR-133b	TAP1
gga-miR-133b	CACNA1E
gga-miR-133b	C1S
gga-miR-133b	PTGER2
gga-miR-133b	JADE2
gga-miR-133b	SDCBP
gga-miR-133a-3p	LOC113845374
gga-miR-133a-3p	LOC113845145
gga-miR-133a-3p	ISL2
gga-miR-133a-3p	LOC113842971
gga-miR-133a-3p	LOC113842963
gga-miR-133a-3p	NUAK2
gga-miR-133a-3p	HELZ2
gga-miR-133a-3p	PDE1A
gga-miR-133a-3p	TAP1
gga-miR-133a-3p	LOC101797502
gga-miR-133a-3p	APOA1
gga-miR-133a-3p	C1S
gga-miR-133a-3p	PTGER2
gga-miR-133a-3p	JADE2
gga-miR-133a-3p	SDCBP
gga-miR-132a-5p	LIF
gga-miR-132a-5p	LOC106014693
gga-miR-132a-5p	IFITM5
gga-miR-130b-5p	LOC101805457
gga-miR-130b-5p	LPAR1
gga-miR-130b-5p	BOK
gga-miR-130b-5p	FGF2
gga-miR-130b-5p	ZNFX1
gga-miR-130b-5p	RILPL2
gga-miR-128-3p	LOC101797216
gga-miR-128-3p	LOC101795967
gga-miR-128-1-5p	YJEFN3
gga-miR-128-1-5p	LOC113845228
gga-miR-128-1-5p	LOC113845145
gga-miR-128-1-5p	IL34
gga-miR-128-1-5p	ISL2
gga-miR-128-1-5p	LOC113844757
gga-miR-128-1-5p	LOC113840529
gga-miR-128-1-5p	LOC113839772
gga-miR-128-1-5p	LOC113839771
gga-miR-128-1-5p	CNOT9
gga-miR-128-1-5p	MAP3K6
gga-miR-128-1-5p	TSC22D3
gga-miR-128-1-5p	B2M
gga-miR-128-1-5p	LPXN
gga-miR-128-1-5p	LOC101796567
gga-miR-128-1-5p	HOXC9
gga-miR-128-1-5p	LOC101794184
gga-miR-128-1-5p	CILP2
tgu-miR-365-1-5p	PDGFA
tgu-miR-365-1-5p	SRL
tgu-miR-365-1-5p	ADGRG1
tgu-miR-365-1-5p	LOC101800783
tgu-miR-365-1-5p	ATP5F1C
tgu-miR-365-1-5p	RPL34
tgu-miR-365-1-5p	NSDHL
tgu-miR-222-5p	PM20D2
tgu-miR-221-5p	CPS1
tgu-miR-221-5p	FKBP10
tgu-miR-193a-3p	SMDT1
tgu-miR-193a-3p	CREB3L1
tgu-miR-193a-3p	PPDPF
tgu-miR-193a-3p	PYCR3
gga-miR-7475-5p	FGF22
gga-miR-7475-5p	ARL16
gga-miR-7475-5p	LOC113845485
gga-miR-7475-5p	NPW
gga-miR-7475-5p	POLR3K
gga-miR-7475-5p	SRA1
gga-miR-7475-5p	LOC113845171
gga-miR-7475-5p	TMSB15B
gga-miR-7475-5p	SERP1
gga-miR-7475-5p	EIF4EBP2
gga-miR-7475-5p	LOC113843777
gga-miR-7475-5p	FKBP3
gga-miR-7475-5p	SPINK2
gga-miR-7475-5p	SMDT1
gga-miR-7475-5p	NKX2-2
gga-miR-7475-5p	LOC113842708
gga-miR-7475-5p	LOC113842707
gga-miR-7475-5p	LOC113841842
gga-miR-7475-5p	LOC113841515
gga-miR-7475-5p	LOC113841473
gga-miR-7475-5p	NDUFB2
gga-miR-7475-5p	LOC113840221
gga-miR-7475-5p	DAD1
gga-miR-7475-5p	FOXO6
gga-miR-7475-5p	NDUFS5
gga-miR-7475-5p	ATP5IF1
gga-miR-7475-5p	PPIL1
gga-miR-7475-5p	HSPE1
gga-miR-7475-5p	HSPB8
gga-miR-7475-5p	CHCHD5
gga-miR-7475-5p	SLIRP
gga-miR-7475-5p	PFKM
gga-miR-7475-5p	LOC106019618
gga-miR-7475-5p	MRPS16
gga-miR-7475-5p	MRPL2
gga-miR-7475-5p	SDF2
gga-miR-7475-5p	MRPS28
gga-miR-7475-5p	DPM2
gga-miR-7475-5p	URM1
gga-miR-7475-5p	PHPT1
gga-miR-7475-5p	FAM43A
gga-miR-7475-5p	FMC1
gga-miR-7475-5p	C2H8orf59
gga-miR-7475-5p	ATP5MD
gga-miR-7475-5p	FKBP7
gga-miR-7475-5p	CHCHD7
gga-miR-7475-5p	AGTR1
gga-miR-7475-5p	DENR
gga-miR-7475-5p	RPL14
gga-miR-7475-5p	LOC101804745
gga-miR-7475-5p	RPL30
gga-miR-7475-5p	RGCC
gga-miR-7475-5p	TRAPPC4
gga-miR-7475-5p	SNRPD1
gga-miR-7475-5p	GOT2
gga-miR-7475-5p	TNNC2
gga-miR-7475-5p	ATP5MF
gga-miR-7475-5p	ATP6V0E1
gga-miR-7475-5p	MRPL28
gga-miR-7475-5p	RTRAF
gga-miR-7475-5p	ATP5MG
gga-miR-7475-5p	ROMO1
gga-miR-7475-5p	RPL29
gga-miR-7475-5p	CHCHD6
gga-miR-7475-5p	RPS29
gga-miR-7475-5p	LOC101802012
gga-miR-7475-5p	RPL35
gga-miR-7475-5p	DRP2
gga-miR-7475-5p	RPS3
gga-miR-7475-5p	NDUFS3
gga-miR-7475-5p	TOMM20
gga-miR-7475-5p	SSBP1
gga-miR-7475-5p	RPS6
gga-miR-7475-5p	BTK
gga-miR-7475-5p	NDUFB8
gga-miR-7475-5p	SNRPA1
gga-miR-7475-5p	PSMB4
gga-miR-7475-5p	LOC101800937
gga-miR-7475-5p	RPL18A
gga-miR-7475-5p	LOC101800344
gga-miR-7475-5p	LOC101800200
gga-miR-7475-5p	LOC101800055
gga-miR-7475-5p	LOC101799882
gga-miR-7475-5p	PFDN1
gga-miR-7475-5p	MYOG
gga-miR-7475-5p	EEF1B2
gga-miR-7475-5p	CENPV
gga-miR-7475-5p	CCDC58
gga-miR-7475-5p	RPS17
gga-miR-7475-5p	SAP30
gga-miR-7475-5p	SEPT6
gga-miR-7475-5p	ELP6
gga-miR-7475-5p	SGCG
gga-miR-7475-5p	NDUFA1
gga-miR-7475-5p	RPS12
gga-miR-7475-5p	RNLS
gga-miR-7475-5p	LOC101797129
gga-miR-7475-5p	MRPL20
gga-miR-7475-5p	PMVK
gga-miR-7475-5p	PRDX4
gga-miR-7475-5p	PCP4
gga-miR-7475-5p	SRD5A3
gga-miR-7475-5p	SELENOM
gga-miR-7475-5p	RPS27L
gga-miR-7475-5p	LOC101796089
gga-miR-7475-5p	POLR2J
gga-miR-7475-5p	FABP3
gga-miR-7475-5p	MAIP1
gga-miR-7475-5p	DRG1
gga-miR-7475-5p	SEC61B
gga-miR-7475-5p	LMO1
gga-miR-7475-5p	PPIH
gga-miR-7475-5p	WSB2
gga-miR-7475-5p	MRPL23
gga-miR-7475-5p	SDHB
gga-miR-7475-5p	C1QBP
gga-miR-7475-5p	BTF3
gga-miR-7475-5p	C8H1orf21
gga-miR-7475-5p	NDUFS6
gga-miR-7475-5p	FABP7
gga-miR-7475-5p	DPH5
gga-miR-7475-5p	MRPS11
gga-miR-7475-5p	RPL32
gga-miR-7475-5p	SWI5
gga-miR-7475-5p	NDUFB6
gga-miR-7475-5p	LOC101792525
gga-miR-7475-5p	HDDC2
gga-miR-7475-5p	TPP1
gga-miR-7475-5p	PYCR3
gga-miR-7475-5p	SYT7
gga-miR-7475-5p	PNO1
gga-miR-7475-5p	GFRA2
gga-miR-7475-5p	TMEM258
gga-miR-7475-5p	POP5
gga-miR-7475-5p	RPS23
gga-miR-7475-5p	NDUFA4
gga-miR-7475-5p	TMEM214
gga-miR-7475-5p	LOC101791123
gga-miR-7475-5p	ATP5PF
gga-miR-7475-5p	SYPL2
gga-miR-7475-5p	NDUFA12
gga-miR-7475-5p	TTLL6
gga-miR-7475-5p	MYH7B
gga-miR-7475-5p	TPM1
gga-miR-7	SOX2
gga-miR-454-3p	ATP5PB
gga-miR-429-3p	ENY2
gga-miR-365-1-5p	BRK1
gga-miR-365-1-5p	RPL30
gga-miR-365-1-5p	KSR1
gga-miR-365-1-5p	FNDC5
gga-miR-365-1-5p	ENTPD1
gga-miR-365-1-5p	HSPB2
gga-miR-365-1-5p	HACD1
gga-miR-365-1-5p	EIF3F
gga-miR-365-1-5p	RPL38
gga-miR-365-1-5p	PKHD1
gga-miR-365-1-5p	POLE3
gga-miR-365-1-5p	FSD2
gga-miR-365-1-5p	LOC101796234
gga-miR-365-1-5p	CREB3L1
gga-miR-365-1-5p	EEF1A2
gga-miR-365-1-5p	IMMT
gga-miR-365-1-5p	CFAP77
gga-miR-29c-3p	RPL27
gga-miR-29a-3p	RPL27
gga-miR-222a	KLHDC8B
gga-miR-222a	LOC101804932
gga-miR-222a	DENR
gga-miR-222a	ITGB3
gga-miR-222a	DCLK1
gga-miR-222a	PM20D2
gga-miR-222a	HM13
gga-miR-222a	RNLS
gga-miR-222a	RPL23A
gga-miR-221-5p	ASNS
gga-miR-221-3p	RARS
gga-miR-221-3p	DCLK1
gga-miR-221-3p	YIPF7
gga-miR-221-3p	LOC101797491
gga-miR-221-3p	FLT4
gga-miR-193b-3p	SMDT1
gga-miR-193b-3p	CREB3L1
gga-miR-193b-3p	NRBP1
gga-miR-193b-3p	PYCR3
gga-miR-193b-3p	SAPCD2
gga-miR-182-5p	SMARCB1
gga-miR-147	LOC101801033
gga-miR-147	RPS7
gga-miR-147	GJA5
gga-miR-147	NDUFA4
gga-miR-146b-5p	COPS3
gga-miR-146b-3p	NCAM1
gga-miR-146b-3p	VASH1
gga-miR-145-5p	CNN2
gga-miR-145-5p	ATOX1
gga-miR-145-5p	LYPD6
gga-miR-145-5p	SDF2
gga-miR-145-5p	RGCC
gga-miR-145-5p	MDGA2
gga-miR-145-5p	XIRP1
gga-miR-145-5p	NECAB3
gga-miR-145-5p	SNRPA1
gga-miR-145-5p	LOC101800405
gga-miR-145-5p	HSD17B7
gga-miR-145-5p	GRTP1
gga-miR-145-5p	FDFT1
gga-miR-145-5p	LOC101793761
gga-miR-145-5p	CCDC134
gga-miR-145-5p	TPM4
gga-miR-106-5p	LOC101792808
gga-miR-106-5p	TMEM214
gga-let-7c-5p	RPL38
gga-let-7c-5p	LOC101790824

## Sheet: 12hpi
gga-miR-365-2-5p	LOC113845379
gga-miR-365-2-5p	C5H11orf96
gga-miR-365-2-5p	LOC113843692
tgu-miR-21-3p	LOC113843498
gga-miR-365-2-5p	LOC113841635
gga-miR-365-2-5p	LOC113840216
gga-miR-365-2-5p	LOC106019289
gga-miR-365-2-5p	LOC106016676
gga-miR-365-2-5p	UFD1
gga-miR-365-2-5p	ING4
gga-miR-365-2-5p	ANPEP
gga-miR-365-2-5p	LOC101804425
gga-miR-132b-5p	SLC2A2
gga-miR-365-2-5p	C1QC
gga-miR-132b-5p	ACER1
gga-miR-2184a-5p	TIFA
gga-miR-365-2-5p	FBXL4
gga-miR-365-2-5p	AMH
gga-miR-365-2-5p	NQO2
gga-miR-365-2-5p	HSPB2
gga-miR-365-2-5p	LOC101800940
gga-miR-132b-5p	SLC8A1
gga-miR-365-2-5p	YEATS2
gga-miR-365-2-5p	SDK1
gga-miR-365-2-5p	UVRAG
gga-miR-9-5p	LOC101798744
gga-miR-132b-5p	SLC4A4
gga-miR-365-2-5p	AXDND1
gga-miR-365-2-5p	SLC25A26
gga-miR-365-2-5p	UNC5C
gga-miR-365-2-5p	LOC101797884
gga-miR-365-2-5p	BEND6
gga-miR-128-3p	ST6GALNAC1
gga-miR-128-3p	LOC101797216
gga-miR-365-2-5p	NLGN1
gga-miR-22-5p	ITGB2
gga-miR-132b-5p	LOC101796567
gga-miR-365-2-5p	KANK3
gga-miR-365-2-5p	LOC101796222
gga-miR-365-2-5p	GRIA3
gga-miR-365-2-5p	SBNO2
gga-miR-128-3p	LOC101795967
gga-miR-365-2-5p	LOC101795904
tgu-miR-21-3p	SPPL2A
gga-miR-365-2-5p	DTX2
gga-miR-22-5p	ABCC9
gga-miR-365-2-5p	KIF17
tgu-miR-21-3p	MLLT6
gga-miR-132b-5p	LOC101794982
gga-miR-365-2-5p	LOC101794349
gga-miR-22-5p	CD86
gga-miR-365-2-5p	TGFB2
tgu-miR-21-3p	CDK6
gga-miR-365-2-5p	EVI5L
gga-miR-365-2-5p	KAZN
gga-miR-365-2-5p	BATF3
gga-miR-365-2-5p	TRABD
gga-miR-365-1-5p	BRK1
tgu-miR-365-1-5p	LOC113842727
gga-miR-365-1-5p	FHL3
gga-miR-222a	KLHDC8B
gga-miR-222a	LOC101804932
gga-miR-222a	DENR
gga-miR-30c-5p	DBF4B
gga-miR-221-3p	STRBP
gga-miR-222a	ITGB3
gga-miR-429-3p	ENY2
gga-miR-30b-5p	PFKFB2
gga-miR-222a	PCDH7
gga-miR-365-1-5p	PABPC4
tgu-miR-221-5p	SKP2
gga-miR-221-5p	SKP2
tgu-miR-221-5p	SPDL1
gga-miR-365-1-5p	PGD
gga-miR-365-1-5p	WLS
gga-let-7l-5p	ITK
gga-miR-365-1-5p	ENTPD1
tgu-miR-221-5p	SUGP2
gga-miR-365-1-5p	HACD1
tgu-miR-365-1-5p	MERTK
tgu-miR-222-5p	PRKCB
tgu-miR-222-5p	HHAT
gga-miR-222a	HM13
tgu-miR-222-5p	MVB12B
gga-miR-365-1-5p	EMILIN3
gga-miR-222a	RNLS
gga-miR-365-1-5p	PKHD1
gga-miR-365-1-5p	DDOST
gga-miR-23b-3p	DDOST
gga-miR-365-1-5p	LOC101796234
tgu-miR-365-1-5p	LOC101796050
gga-miR-365-1-5p	CREB3L1
gga-miR-365-1-5p	PRELID2
gga-miR-365-1-5p	EEF1A2
gga-miR-147	SYNGR1
gga-miR-146b-3p	VASH1
gga-let-7l-5p	MDFI
tgu-miR-221-5p	MEIS2
gga-miR-221-3p	OGDHL
tgu-miR-365-1-5p	LOC101793310
tgu-miR-365-1-5p	LOC101793260
gga-miR-365-1-5p	ARL10
gga-miR-365-1-5p	RIMKLB
gga-miR-365-1-5p	RBM45
gga-miR-23b-3p	RBM45
tgu-miR-221-5p	FKBP10
gga-let-7l-5p	PDE11A
gga-miR-365-1-5p	DPH6
gga-miR-365-1-5p	PLEKHG4
gga-miR-147	NDUFA4
tgu-miR-365-1-5p	LOC101790674
tgu-miR-365-1-5p	STOX2
tgu-miR-222-5p	GPSM1
tgu-miR-365-1-5p	ACSL6
tgu-miR-365-1-5p	NSDHL
gga-miR-365-1-5p	SCARF2
