# Supplementary material for: Integrated miRNA and mRNA Expression Profiles Reveal Differentially Expressed miR-222a as an Antiviral Factor Against Duck Hepatitis A Virus Type 1 Infection
Source: Front Cell Infect Microbiol. 2022 Jan 3;11:811556. doi: 10.3389/fcimb.2021.811556 (PMC8761743; doi:10.3389/fcimb.2021.811556)
Supplement: Supplementary file 19 [file Table_5.xlsx]

## Sheet: Figure 8A
miR-222a expression changes after DHAV-1 infection
miR-222a	U6
25.47	18.64	25.58	18.6833	6.89667	-0.0766667	0.0766667	1.05458
25.69	18.92	25.4767	18.4167	7.06	0.0866667	-0.0866667	0.941696	1.67903	0.950451	0 dpi
25.58	18.49	25.43	18.4667	6.96333	-0.01	0.01	1.00696
25.37	18.27	24.1833	18.4433	5.74	-1.23333	1.23333	2.3511
25.59	18.29	24.6367	18.64	5.99667	-0.976667	0.976667	1.96791	1.43902	0.70332	1 dpi
25.47	18.69	24.42	18.4	6.02	-0.953333	0.953333	1.93634
25.62	18.35	24.3067	18.5533	5.75333	-1.22	1.22	2.32947
25.35	18.46	24.5367	18.58	5.95667	-1.01667	1.01667	2.02324	2.18717	0.23183	3 dpi
25.32	18.59	24.15	18.4333	5.71667	-1.25667	1.25667	2.38943
24.12	18.27
24.08	18.59
24.35	18.47
24.86	18.59
24.47	18.48
24.58	18.85
24.47	18.49
24.45	18.57
24.34	18.14
24.11	18.34
24.32	18.64
24.49	18.68
24.95	18.43
24.39	18.52
24.27	18.79
24.06	18.11
24.23	18.64
24.16	18.55

## Sheet: Figure 8B
miR-222a expression changes in spleens after DHAV-1 infection
miR-222a	U6
		21.58	16.4067	5.17333	0.121111	-0.121111	0.919479
21.47	16.41	21.4767	16.4233	5.05333	0.00111111	-0.00111111	0.99923	1.00237	0.0845093	0 dpi
21.69	16.52	21.43	16.5	4.93	-0.122222	0.122222	1.08841
21.58	16.29	19.9167	16.48	3.43667	-1.61556	1.61556	3.0643
21.37	16.37	20.2767	16.64	3.63667	-1.41556	1.41556	2.66762	2.84838	0.200659	1 dpi
21.59	16.39	20.1133	16.5533	3.56	-1.49222	1.49222	2.81322
21.47	16.51	19.3733	16.52	2.85333	-2.19889	2.19889	4.59126
21.62	16.35	19.54	16.58	2.96	-2.09222	2.09222	4.26404	4.33106	0.234003	3 dpi
21.35	16.56	19.5433	16.54	3.00333	-2.04889	2.04889	4.13787
21.32	16.59
19.98	16.37
20.08	16.59
19.69	16.48
20.29	16.59
20.18	16.48
20.36	16.85
20.26	16.49
20.29	16.57
19.79	16.6
19.31	16.54
19.32	16.34
19.49	16.68
19.46	16.43
19.49	16.52
19.67	16.79
19.46	16.51
19.61	16.54
19.56	16.57

## Sheet: Figure 8C
miR-222a expression changes in livers after DHAV-1 infection
miR-222a	U6
		23.58	17.48	6.1	0.0588889	-0.0588889	0.960003
23.47	17.51	23.4767	17.3833	6.09333	0.0522222	-0.0522222	0.96445	1.0015	0.0680674	0 dpi
23.69	17.62	23.43	17.5	5.93	-0.111111	0.111111	1.08006
23.58	17.31	21.5833	17.48	4.10333	-1.93778	1.93778	3.83115
23.37	17.37	21.6367	17.64	3.99667	-2.04444	2.04444	4.12514	4.17078	0.364589	1 dpi
23.59	17.29	21.2533	17.4	3.85333	-2.18778	2.18778	4.55603
23.47	17.49	21.3067	17.52	3.78667	-2.25444	2.25444	4.77151
23.62	17.35	21.2033	17.58	3.62333	-2.41778	2.41778	5.34347	5.1283	0.311171	3 dpi
23.35	17.56	21.05	17.4067	3.64333	-2.39778	2.39778	5.26991
23.32	17.59
21.98	17.37
21.08	17.59
21.69	17.48
21.86	17.59
21.47	17.48
21.58	17.85
20.97	17.49
21.45	17.57
21.34	17.14
21.11	17.54
21.32	17.34
21.49	17.68
20.95	17.43
21.39	17.52
21.27	17.79
21.06	17.11
20.93	17.54
21.16	17.57

## Sheet: Figure 8D
miR-222a mimics
		CPE	no CPE	total		%		CPE	no CPE	total		%			CPE	no CPE	total		%
				CPE	no CPE					CPE	no CPE						CPE	no CPE
	1	8	0	30	0	100		8	0	29	0	100			8	0	28	0	100
	2	8	0	22	0	100		8	0	21	0	100			8	0	20	0	100
	3	8	0	14	0	100		7	1	13	1	92.8			8	0	12	1	92.3
	4	5	3	6	3	66.7		5	3	6	4	60			3	5	5	6	45.4
	5	1	7	1	10	9.09		1	7	1	11	8.3			3	5	2	12	14.2
	6	0	8	0	18	0		0	8	0	19	0			1	7	0	20	0
	7	0	8	0	26	0		0	8	0	27	0			0	8	0	28	0
	8	0	8	0	34	0		0	8	0	35	0			0	8	0	36	0
			0.19
				-4.29					-4.19								-3.9	12h
mimics NC		mimics NC
	CPE	no CPE	total		%			CPE	no CPE	total		%			CPE	no CPE	total		%
			CPE	no CPE						CPE	no CPE						CPE	no CPE
1	8	0	41	0	100		1	8	0	38	0	100			8	0	39	0	100
2	8	0	33	0	100		2	8	0	30	0	100			8	0	31	0	100
3	8	0	25	0	100		3	8	0	22	0	100			8	0	23	0	100
4	8	0	17	0	100		4	7	1	14	1	93.3			7	1	15	1	93.8
5	6	2	9	2	81.8		5	6	2	7	3	70			5	3	8	4	66.7
6	2	6	3	8	27.2		6	1	7	1	10	9.09			0	8	1	11	8.33
7	1	7	1	15	6.25		7	0	8	0	18	0			0	8	0	19	0
8	0	8	0	23	0		8	0	8	0	26	0			0	8	0	27	0
			-5.58								-5.32							-5.28
		inhibitor
inhibitor
	CPE	no CPE	total		%			CPE	no CPE	total		%			CPE	no CPE	total		%
			CPE	no CPE						CPE	no CPE						CPE	no CPE
1	8	0	44	0	100		1	8	0	44	0	100			8	0	43	0	100
2	8	0	36	0	100		2	8	0	36	0	100			8	0	35	0	100
3	8	0	28	0	100		3	8	0	28	0	100			8	0	27	0	100
4	8	0	20	0	100		4	8	0	20	0	100			8	0	19	0	100
5	6	2	12	2	84.6		5	6	2	12	2	84.6			6	2	11	2	84.6
6	4	4	6	6	50		6	4	4	6	6	50			4	4	5	6	45.4
7	2	6	2	12	14.3		7	2	6	2	12	14.3			1	7	1	13	7.14
8	0	8	0	20	0		8	0	8	0	20	0			0	8	0	23	0
			-6							-6							-5.89
inhibitor NC															CPE	no CPE	total		%
	CPE	no CPE	total		%			CPE	no CPE	total		%					CPE	no CPE
			CPE	no CPE						CPE	no CPE				8	0	36	0	100
1	8	0	38	0	100		1	8	0	40	0	100			8	0	28	0	100
2	8	0	30	0	100		2	8	0	32	0	100			8	0	20	0	100
3	8	0	22	0	100		3	8	0	24	0	100			6	2	12	2	85.7
4	7	1	14	1	93.3		4	7	1	16	1	94.1			5	3	6	5	54.5
5	6	2	7	3	70		5	6	2	9	3	75			1	7	1	12	7.69
6	1	7	1	10	9.09		6	3	5	3	8	27.2			0	8	0	20	0
7	0	8	0	18	0		7	0	8	0	16	0			0	8	0	28	0
8	0	8	0	26	0		8	0	8	0	24	0
																-5.14
				-5.32					-5.52
