# Supplementary material for: Integrated miRNA and mRNA Expression Profiles Reveal Differentially Expressed miR-222a as an Antiviral Factor Against Duck Hepatitis A Virus Type 1 Infection
Source: Front Cell Infect Microbiol. 2022 Jan 3;11:811556. doi: 10.3389/fcimb.2021.811556 (PMC8761743; doi:10.3389/fcimb.2021.811556)
Supplement: Supplementary file 20 [file Table_6.xlsx]

## Sheet: Figure 9B
ITGB3 expression changes in DEFs after DHAV-1 infection
		26.4633	18.4033	8.06	0.0422222	-0.0422222	0.971158
26.32	18.31	26.4767	18.4133	8.06333	0.0455556	-0.0455556	0.968917	1.00094	0.053529	0hpi
26.49	18.41	26.3967	18.4667	7.93	-0.0877778	0.0877778	1.06273
26.58	18.49	27.18	18.48	8.7	0.682222	-0.682222	0.623205
26.37	18.37	27.39	18.64	8.75	0.732222	-0.732222	0.601976	0.572892	0.0695734	12hpi
26.59	18.46	27.59	18.5533	9.03667	1.01889	-1.01889	0.493496
26.47	18.41	26.9867	18.52	8.46667	0.448889	-0.448889	0.732607
26.62	18.33	27.3067	18.5967	8.71	0.692222	-0.692222	0.6189	0.696972	0.0676979	24hpi
26.25	18.48	26.9767	18.5233	8.45333	0.435556	-0.435556	0.739409
26.32	18.59
27.19	18.37
26.96	18.59
27.39	18.48
27.43	18.59
27.18	18.48
27.56	18.85
27.49	18.49
27.58	18.57
27.7	18.6
27.19	18.64
26.98	18.34
26.79	18.58
27.26	18.45
27.49	18.54
27.17	18.8
26.86	18.46
27.21	18.54
26.86	18.57

## Sheet: Figure 9C
ITGB3 expression changes in spleen after DHAV-1 infection
		24.58	15.47	9.11	0.09	-0.09	0.939523
24.47	15.31	24.4767	15.4567	9.02	0	0	1	1.0013	0.0624338	0 dpi
24.69	15.51	24.43	15.5	8.93	-0.09	0.09	1.06437
24.58	15.59	25.1933	15.48	9.71333	0.693333	-0.693333	0.618423
24.37	15.37	25.5767	15.64	9.93667	0.916667	-0.916667	0.529732	0.570228	0.0448443	1 dpi
24.59	15.49	25.4033	15.5533	9.85	0.83	-0.83	0.562529
24.47	15.51	25.3733	15.52	9.85333	0.833333	-0.833333	0.561231
24.62	15.35	25.54	15.5967	9.94333	0.923333	-0.923333	0.527289	0.529507	0.0306757	3 dpi
24.35	15.56	25.5433	15.5233	10.02	1	-1	0.5
24.32	15.59
25.14	15.37
25.25	15.59
25.19	15.48
25.69	15.59
25.68	15.48
25.36	15.85
25.26	15.49
25.29	15.57
25.66	15.6
25.31	15.64
25.32	15.34
25.49	15.58
25.46	15.45
25.49	15.54
25.67	15.8
25.46	15.46
25.61	15.54
25.56	15.57

## Sheet: Figure 9D
ITGB3 expression changes in liver after DHAV-1 infection
		目的	持家	△CT
		23.4633	16.4033	7.06	0.0422222	-0.0422222	0.971158
23.32	16.31	23.4767	16.4133	7.06333	0.0455556	-0.0455556	0.968917	1.00094	0.053529	0 dpi
23.49	16.41	23.3967	16.4667	6.93	-0.0877778	0.0877778	1.06273
23.58	16.49	24.0133	16.48	7.53333	0.515556	-0.515556	0.699524
23.37	16.37	24.4233	16.64	7.78333	0.765556	-0.765556	0.588227	0.643319	0.0556567	1 dpi
23.59	16.46	24.21	16.5533	7.65667	0.638889	-0.638889	0.642207
23.47	16.41	24.3333	16.52	7.81333	0.795556	-0.795556	0.576121
23.62	16.33	24.4733	16.5967	7.87667	0.858889	-0.858889	0.551377	0.527553	0.0639033	3 dpi
23.25	16.48	24.6767	16.5233	8.15333	1.13556	-1.13556	0.45516
23.32	16.59
23.89	16.37
23.96	16.59
24.19	16.48
24.63	16.59
24.28	16.48
24.36	16.85
24.36	16.49
24.29	16.57
23.98	16.6
24.19	16.64
24.32	16.34
24.49	16.58
24.26	16.45
24.49	16.54
24.67	16.8
24.86	16.46
24.61	16.54
24.56	16.57

## Sheet: Figure 9E
		NC+mimics NC				3' UTR-WT+mimic NC				3' UTR-WT+mimic 222a						3' UTR-WT+inhibitor 29b-5p
Renilla	Firefly	Renilla/Firefly		Renilla	Firefly	Renilla/Firefly		Renilla	Firefly	Renilla/Firefly						Renilla/Firefly
162301	37485	4.32976		149487	40385	3.70155	3.83022	67411	54829	1.22948						#DIV/0!
165682	40091	4.13265	4.23131	147822	38328	3.85676	0.117669	64736	49759	1.30099	1.24366					#DIV/0!
167492	39582	4.23152	0.0985553	130208	33112	3.93235		65738	54758	1.20052	0.0517163					#DIV/0!
		NC+mimic 222a				3' UTR-MT+mimic NC				3' UTR-MT+mimic 222a						3' UTR-MT+inhibitor 29b-5p
Renilla	Firefly	Renilla/Firefly		Renilla	Firefly	Renilla/Firefly		Renilla	Firefly	Renilla/Firefly						Renilla/Firefly
147583	37572	3.928		165504	39361	4.20477		169085	42681	3.9616						#DIV/0!
164859	41394	3.98268	3.95534	185291	42521	4.35764	4.17267	140425	35427	3.96378	4.02501					#DIV/0!
146573	38738	3.7837	0.102798	184782	46714	3.9556	0.20293	128593	30989	4.14963	0.107937					#DIV/0!

## Sheet: Figure 9F
Relative expression of ITGB3
		26.4033	18.58	7.82333	26.4033	18.58	7.82333	0.111111	-0.111111	0.925875
26.43	18.68	26.39	18.7467	7.64333	26.39	18.7467	7.64333	-0.0688889	0.0688889	1.04891	1.00149	0.0661888	NC
26.51	18.57	26.3167	18.6467	7.67	26.3167	18.6467	7.67	-0.0422222	0.0422222	1.0297
26.27	18.49	27.63	18.65	8.98	27.63	18.65	8.98	1.26778	-1.26778	0.415299
26.22	18.83	27.4833	18.5467	8.93667	27.4833	18.5467	8.93667	1.22444	-1.22444	0.427962	0.410548	0.0202123	miR-222a mimics
26.44	18.69	27.59	18.5133	9.07667	27.59	18.5133	9.07667	1.36444	-1.36444	0.388384
26.51	18.72	26.3633	18.52	7.84333	26.3633	18.52	7.84333	0.131111	-0.131111	0.913128
26.53	18.58	26.3267	18.5967	7.73	26.3267	18.5967	7.73	0.0177778	-0.0177778	0.987753	0.957596	0.0393169	mimics NC
26.18	18.62	26.4867	18.7333	7.75333	26.4867	18.7333	7.75333	0.0411111	-0.0411111	0.971906
26.24	18.74	26.4067	18.6933	7.71333	26.4067	18.6933	7.71333	0.00111111	-0.00111111	0.99923
27.57	18.53	26.49	18.5933	7.89667	26.49	18.5933	7.89667	0.184444	-0.184444	0.879988	0.978474	0.0899231	inhibitor NC
27.49	18.69	26.3133	18.68	7.63333	26.3133	18.68	7.63333	-0.0788889	0.0788889	1.0562
27.83	18.73	25.55	18.5533	6.99667	25.55	18.5533	6.99667	-0.715556	0.715556	1.64212
27.46	18.51	25.6133	18.5067	7.10667	25.6133	18.5067	7.10667	-0.605556	0.605556	1.52156	1.62782	0.099877	miR-222a inhibitor
27.39	18.49	25.47	18.54	6.93	25.47	18.54	6.93	-0.782222	0.782222	1.71978
27.6	18.64
27.49	18.23
27.58	18.57
27.7	18.74
26.38	18.64
26.18	18.34
26.53	18.58
26.24	18.45
26.57	18.54
26.17	18.8
26.37	18.83
26.15	18.54
26.94	18.83
26.59	18.49
26.41	18.85
26.44	18.66
26.37	18.57
26.56	18.55
26.43	18.46
26.48	18.77
26.59	18.59
26.24	18.48
26.11	18.97
25.38	18.83
25.68	18.34
25.59	18.49
25.43	18.33
25.67	18.74
25.74	18.45
25.57	18.73
25.31	18.35
25.53	18.54

## Sheet: Figure 9G
ITGB3-PCAGGS				ITGB3
		CPE	no CPE	total		%			CPE	no CPE	total		%		CPE	no CPE	total		%
				CPE	no CPE						CPE	no CPE					CPE	no CPE
	1	8	0	41	0	100		1	8	0	41	0	100		8	0	40	0	100
	2	8	0	33	0	100		2	8	0	33	0	100		8	0	32	0	100
	3	8	0	25	0	100		3	8	0	25	0	100		8	0	24	0	100
	4	8	0	17	0	100		4	8	0	17	0	100		7	1	16	1	94.1
	5	6	2	9	2	81.8		5	7	1	9	1	90		6	2	9	3	75
	6	2	6	3	8	27.2		6	2	6	2	7	28.5		3	5	3	8	27.2
	7	1	7	1	15	6.25		7	0	8	0	15	0		0	8	0	16	0
	8	0	8	0	23	0
									-5.65							-5.52
				-5.58
				PCAGGS
PCAGGS		CPE	no CPE	total		%			CPE	no CPE	total		%			CPE	no CPE	total		%
				CPE	no CPE						CPE	no CPE						CPE	no CPE
	1	8	0	39	0	100		1	8	0	39	0	100		1	8	0	36	0	100
	2	8	0	31	0	100		2	8	0	31	0	100		2	8	0	28	0	100
	3	8	0	23	0	100		3	8	0	23	0	100		3	8	0	20	0	100
	4	7	1	15	1	93.8		4	7	1	15	1	93.8		4	6	2	12	2	85.7
	5	5	3	8	4	66.7		5	5	3	8	4	66.7		5	5	3	6	5	54.5
	6	1	7	1	11	8.33		6	1	7	1	11	8.33		6	1	7	1	12	7.69
	7	0	8	0	19	0		7	0	8	0	19	0		7	0	8	0	20	0
	8	0	8	0	27	0		8	0	8	0	27	0		8	0	8	0	28	0
				-5.28							-5.28							-5.1
siRNA-ITGB3
			CPE	no CPE	total		%		CPE	no CPE	total		%			CPE	no CPE	total		%
					CPE	no CPE					CPE	no CPE						CPE	no CPE
		1	8	0	30	0	100		8	0	29	0	100			1	8	0	30	0	100
		2	8	0	22	0	100		8	0	21	0	100			2	8	0	22	0	100
		3	8	0	14	0	100		7	1	13	1	92.8			3	8	0	14	0	100
		4	5	3	6	3	66.7		5	3	6	4	60			4	5	3	6	3	66.7
		5	1	7	1	10	9.09		1	7	1	11	8.3			5	1	7	1	10	9.09
		6	0	8	0	18	0		0	8	0	19	0			6	0	8	0	18	0
		7	0	8	0	26	0		0	8	0	27	0			7	0	8	0	26	0
		8	0	8	0	34	0		0	8	0	35	0			8	0	8	0	34	0
				0.19														0.19
					-4.29					-4.19									-4.29
siRNA-NC		NC
	CPE	no CPE	total		%			CPE	no CPE	total		%			CPE	no CPE	total		%
			CPE	no CPE						CPE	no CPE						CPE	no CPE
1	8	0	41	0	100		1	8	0	39	0	100			8	0	40	0	100
2	8	0	33	0	100		2	8	0	31	0	100			8	0	32	0	100
3	8	0	25	0	100		3	8	0	23	0	100			8	0	24	0	100
4	8	0	17	0	100		4	7	1	15	1	93.8			7	1	16	1	94.1
5	7	1	9	1	90		5	5	3	8	4	66.7			6	2	9	3	75
6	2	6	2	7	28.5		6	1	7	1	11	8.33			3	5	3	8	27.2
7	0	8	0	15	0		7	0	8	0	19	0			0	8	0	16	0
							8	0	8	0	27	0
	-5.65									-5.28					-5.52
