# Supplementary material for: Integrated miRNA and mRNA Expression Profiles Reveal Differentially Expressed miR-222a as an Antiviral Factor Against Duck Hepatitis A Virus Type 1 Infection
Source: Front Cell Infect Microbiol. 2022 Jan 3;11:811556. doi: 10.3389/fcimb.2021.811556 (PMC8761743; doi:10.3389/fcimb.2021.811556)
Supplement: Supplementary file 21 [file Table_7.xlsx]

## Sheet: Figure 1 rawdata
		CPE	no CPE	total		%		CPE	no CPE	total		%			CPE	no CPE	total		%
				CPE	no CPE					CPE	no CPE						CPE	no CPE
12hpi	1	8	0	29	0	100		8	0	29	0	100			8	0	27	0	100
	2	8	0	21	0	100		8	0	21	0	100			8	0	19	0	100
	3	7	1	13	1	92.8		7	1	13	1	92.8			6	2	11	2	84.6
	4	5	3	6	4	60		5	3	6	4	60			4	4	5	6	45.5
	5	1	7	1	11	8.3		1	7	1	11	8.3			1	7	1	13	7.1
	6	0	8	0	19	0		0	8	0	19	0			0	8	0	21	0
	7	0	8	0	27	0		0	8	0	27	0			0	8	0	29	0
	8	0	8	0	35	0		0	8	0	35	0			0	8	0	37	0
				-4.19					-4.19								-3.88	12h
	1	8	0	41	0	100		8	0	39	0	100			8	0	40	0	100
	2	8	0	33	0	100		8	0	31	0	100			8	0	32	0	100
	3	8	0	25	0	100		8	0	23	0	100			8	0	24	0	100
24hpi	4	8	0	17	0	100		7	1	15	1	93.8			7	1	16	1	94.1
	5	7	1	9	1	90		5	3	8	4	66.7			6	2	9	3	75
	6	2	6	2	7	28.5		1	7	1	11	8.33			3	5	3	8	27.2
	7	0	8	0	15	0		0	8	0	19	0			0	8	0	16	0
	8	0	8	0	23	0		0	8	0	27	0
		-5.65									-5.28						-5.52		24h
		CPE	no CPE	total		%		CPE	no CPE	total		%			CPE	no CPE	total		%
				CPE	no CPE					CPE	no CPE						CPE	no CPE
	1	8	0	41	0	100		8	0	43	0	100			8	0	43	0	100
	2	8	0	33	0	100		8	0	35	0	100			8	0	35	0	100
36hpi	3	8	0	25	0	100		8	0	27	0	100			8	0	27	0	100
	4	8	0	17	0	100		8	0	19	0	100			8	0	19	0	100
	5	6	2	9	2	81.8		6	2	11	2	84.6			6	2	11	2	84.6
	6	2	6	3	8	27.2		4	4	5	6	45.4			4	4	5	6	45.4
	7	1	7	1	15	6.25		1	7	1	13	7.14			1	7	1	13	7.14
	8	0	8	0	23	0		0	8	0	23	0			0	8	0	23	0
				-5.58						-5.89							-5.89
		CPE	no CPE	total		%			CPE	no CPE	total				CPE	no CPE	total		%
				CPE	no CPE						CPE	no CPE					CPE	no CPE
	1	8	0	39	0	100		1	8	0	36	0			8	0	41	0	100
48hpi	2	8	0	31	0	100		2	8	0	28	0			8	0	33	0	100
	3	8	0	23	0	100		3	8	0	20	0			8	0	25	0	100
	4	7	1	15	1	93.8		4	6	2	12	2			8	0	17	0	100
	5	5	3	8	4	66.7		5	5	3	6	5			6	2	9	2	81.8
	6	1	7	1	11	8.33		6	1	7	1	12			2	6	3	8	27.2
	7	0	8	0	19	0		7	0	8	0	20			1	7	1	15	6.25
	8	0	8	0	27	0		8	0	8	0	28			0	8	0	23	0
				-5.28							-5.1
																			-5.58

## Sheet: miR-147
miR-147	U6
		28.58	18.6833	9.89667	-0.0766667	0.0766667	1.05458
28.47	18.64	28.4767	18.4167	10.06	0.0866667	-0.0866667	0.941696	1.00108	0.0566705
28.69	18.92	28.43	18.4667	9.96333	-0.01	0.01	1.00696
28.58	18.49	26.9867	18.4433	8.54333	-1.43	1.43	2.69447
28.37	18.27	27.0367	18.64	8.39667	-1.57667	1.57667	2.9828	2.96546	0.262756
28.59	18.29	26.6867	18.4	8.28667	-1.68667	1.68667	3.21912
28.47	18.69	26.3567	18.5533	7.80333	-2.17	2.17	4.50023
28.62	18.35	26.5433	18.58	7.96333	-2.01	2.01	4.02782	4.43564	0.379663
28.35	18.46	26.15	18.4333	7.71667	-2.25667	2.25667	4.77886
28.32	18.59
27.12	18.27
26.88	18.59
26.96	18.47
26.86	18.59
26.97	18.48
27.28	18.85
26.47	18.49
26.75	18.57
26.84	18.14
26.19	18.34
26.41	18.64
26.47	18.68
26.34	18.43
26.79	18.52
26.5	18.79
26.06	18.11
26.23	18.64
26.16	18.55

## Sheet: miR-133a-5p
miR-133a-5p	U6
			28.58	18.6833	9.89667	-0.0766667	0.0766667	1.05458
28.47	18.64		28.4767	18.4167	10.06	0.0866667	-0.0866667	0.941696	1.00108	0.0566705
28.69	18.92		28.43	18.4667	9.96333	-0.01	0.01	1.00696
28.58	18.49		29.2533	18.4433	10.81	0.836667	-0.836667	0.559936
28.37	18.27		29.7033	18.64	11.0633	1.09	-1.09	0.469761	0.546535	0.0710284
28.59	18.29		29.0867	18.4	10.6867	0.713333	-0.713333	0.609909
28.47	18.69		30.2233	18.5533	11.67	1.69667	-1.69667	0.308498
28.62	18.35		30.4433	18.58	11.8633	1.89	-1.89	0.269807	0.292328	0.0201121
28.35	18.46		30.15	18.4333	11.7167	1.74333	-1.74333	0.298679
28.32	18.59
29.12	18.27
29.38	18.59
29.26	18.47
29.86	18.59
29.97	18.48
29.28	18.85
29.17	18.49
29.25	18.57
28.84	18.14
30.19	18.34
30.41	18.64
30.07	18.68
30.34	18.43
30.49	18.52
30.5	18.79
30.06	18.11
30.23	18.64
30.16	18.55

## Sheet: miR-221-5p
miR-221-5p	U6
		24.4367	18.6833	5.75333	-0.178889	0.178889	1.13201
24.37	18.64	24.4967	18.4167	6.08	0.147778	-0.147778	0.90264	1.00444	0.116838
24.56	18.92	24.43	18.4667	5.96333	0.0311111	-0.0311111	0.978666
24.38	18.49	23.35	18.4433	4.90667	-1.02556	1.02556	2.03574
24.49	18.27	23.6567	18.64	5.01667	-0.915556	0.915556	1.8863	2.005	0.106714
24.21	18.29	23.2667	18.4	4.86667	-1.06556	1.06556	2.09298
24.79	18.69	23.24	18.5533	4.68667	-1.24556	1.24556	2.3711
24.62	18.35	23.4667	18.58	4.88667	-1.04556	1.04556	2.06416	2.20068	0.156251
24.35	18.46	23.25	18.4333	4.81667	-1.11556	1.11556	2.16678
24.32	18.59
23.22	18.27
23.47	18.59
23.36	18.47
23.77	18.59
23.84	18.48
23.36	18.85
23.32	18.49
23.15	18.57
23.33	18.14
23.2	18.34
23.38	18.64
23.14	18.68
23.27	18.43
23.51	18.52
23.62	18.79
23.36	18.11
23.23	18.64
23.16	18.55

## Sheet: miR-1b-3p
miR-1b-3p	U6
		26.7533	18.6833	8.07	-0.01	0.01	1.00696
26.98	18.64	26.5467	18.4167	8.13	0.05	-0.05	0.965936	1.00034	0.031613
26.53	18.92	26.5067	18.4667	8.04	-0.04	0.04	1.02811
26.75	18.49	26.15	18.4433	7.70667	-0.373333	0.373333	1.29534
26.31	18.27	26.7033	18.64	8.06333	-0.0166667	0.0166667	1.01162	1.07785	0.193093
26.59	18.29	26.59	18.4	8.19	0.11	-0.11	0.926588
26.74	18.69	25.9267	18.5533	7.37333	-0.706667	0.706667	1.63203
26.49	18.35	26.2867	18.58	7.70667	-0.373333	0.373333	1.29534	1.51231	0.188236
26.71	18.46	25.8267	18.4333	7.39333	-0.686667	0.686667	1.60956
26.32	18.59
26.01	18.27
26.18	18.59
26.26	18.47
26.26	18.59
26.57	18.48
27.28	18.85
26.39	18.49
26.73	18.57
26.65	18.14
25.78	18.34
25.94	18.64
26.06	18.68
26.21	18.43
26.15	18.52
26.5	18.79
25.83	18.11
25.59	18.64
26.06	18.55

## Sheet: miR-30b-5p
miR-30b-5p	U6
			26.4033	18.6833	7.72	-0.15	0.15	1.10957
26.43	18.64		26.4567	18.4167	8.04	0.17	-0.17	0.888843	1.00412	0.110692
26.51	18.92		26.3167	18.4667	7.85	-0.02	0.02	1.01396
26.27	18.49		26.46	18.4433	8.01667	0.146667	-0.146667	0.903335
26.42	18.27		26.3533	18.64	7.71333	-0.156667	0.156667	1.11471	1.03242	0.113193
26.44	18.29		26.16	18.4	7.76	-0.11	0.11	1.07923
26.51	18.69		26.7233	18.5533	8.17	0.3	-0.3	0.812252
26.53	18.35		26.8467	18.58	8.26667	0.396667	-0.396667	0.759611	0.797219	0.032787
26.18	18.46		26.59	18.4333	8.15667	0.286667	-0.286667	0.819794
26.24	18.59
26.38	18.27
26.44	18.59
26.56	18.47
26.21	18.59
26.35	18.48
26.5	18.85
26.83	18.49
25.59	18.57
26.06	18.14
26.74	18.34
26.78	18.64
26.65	18.68
26.69	18.43
26.57	18.52
27.28	18.79
26.39	18.11
26.73	18.64
26.65	18.55

## Sheet: NLRC5
NLRC5	β-actin
		26.3567	14.5767	11.78	-0.0722222	0.0722222	1.05133
26.19	14.48	26.5433	14.39	12.1533	0.301111	-0.301111	0.811627	1.01163	0.183404
26.41	14.72	26.15	14.5267	11.6233	-0.228889	0.228889	1.17193
26.47	14.53	20.8	14.5	6.3	-5.55222	5.55222	46.923
26.34	14.45	21.0433	14.5367	6.50667	-5.34556	5.34556	40.6605	44.7994	3.58479
26.79	14.38	20.7633	14.46	6.30333	-5.54889	5.54889	46.8147
26.5	14.34	22.43	14.56	7.87	-3.98222	3.98222	15.804
26.06	14.52	22.51	14.45	8.06	-3.79222	3.79222	13.8539	15.9513	2.17482
26.23	14.67	22.15	14.4833	7.66667	-4.18556	4.18556	18.1961
26.16	14.39
20.74	14.32
20.68	14.57
20.98	14.61
20.83	14.49
21.01	14.35
21.29	14.77
20.52	14.5
20.94	14.63
20.83	14.25
22.3	14.61
22.41	14.69
22.58	14.38
22.34	14.3
22.76	14.56
22.43	14.49
22.06	14.28
22.23	14.47
22.16	14.7

## Sheet: IRF1
IRF1	β-actin
		25.7	14.5767	11.1233	0.0455556	-0.0455556	0.968917
25.84	14.48	25.5567	14.39	11.1667	0.0888889	-0.0888889	0.940247	1.00228	0.0838466
25.57	14.72	25.47	14.5267	10.9433	-0.134444	0.134444	1.09767
25.69	14.53	20.51	14.5	6.01	-5.06778	5.06778	33.5392
25.38	14.45	20.46	14.5367	5.92333	-5.15444	5.15444	35.6158	33.7512	1.76808
25.76	14.38	20.5333	14.46	6.07333	-5.00444	5.00444	32.0987
25.53	14.34	21.5867	14.56	7.02667	-4.05111	4.05111	16.577
25.67	14.52	21.2467	14.45	6.79667	-4.28111	4.28111	19.4421	17.6481	1.56334
25.25	14.67	21.48	14.4833	6.99667	-4.08111	4.08111	16.9253
25.49	14.39
20.59	14.32
20.28	14.57
20.66	14.61
20.58	14.49
20.44	14.35
20.36	14.77
20.47	14.5
20.49	14.63
20.64	14.25
21.42	14.61
21.61	14.69
21.73	14.38
21.34	14.3
21.21	14.56
21.19	14.49
21.67	14.28
21.45	14.47
21.32	14.7

## Sheet: USP18
USP18	β-actin
		24.8767	14.5767	10.3	0.0833333	-0.0833333	0.943874
24.78	14.48	24.7067	14.39	10.3167	0.1	-0.1	0.933033	1.00414	0.113896
24.89	14.72	24.56	14.5267	10.0333	-0.183333	0.183333	1.1355
24.96	14.53	17.6267	14.5	3.12667	-7.09	7.09	136.239
24.59	14.45	17.4667	14.5367	2.93	-7.28667	7.28667	156.137	146.697	9.98765
24.84	14.38	17.47	14.46	3.01	-7.20667	7.20667	147.714
24.69	14.34	18.62	14.56	4.06	-6.15667	6.15667	71.3414
24.75	14.52	18.5467	14.45	4.09667	-6.12	6.12	69.551	67.6184	4.97895
24.54	14.67	18.7467	14.4833	4.26333	-5.95333	5.95333	61.9629
24.39	14.39
17.84	14.32
17.46	14.57
17.58	14.61
17.58	14.49
17.29	14.35
17.53	14.77
17.61	14.5
17.36	14.63
17.44	14.25
18.74	14.61
18.49	14.69
18.63	14.38
18.53	14.3
18.62	14.56
18.49	14.49
18.82	14.28
18.77	14.47
18.65	14.7

## Sheet: IFITM1
IFITM1	β-actin
		28.5467	14.5767	13.97	-0.0877778	0.0877778	1.06273
28.69	14.48	28.62	14.39	14.23	0.172222	-0.172222	0.887475	1.0035	0.100484
28.34	14.72	28.5	14.5267	13.9733	-0.0844444	0.0844444	1.06028
28.61	14.53	20.6567	14.5	6.15667	-7.90111	7.90111	239.04
28.56	14.45	20.4267	14.5367	5.89	-8.16778	8.16778	287.572	274.317	30.8638
28.71	14.38	20.3067	14.46	5.84667	-8.21111	8.21111	296.34
28.59	14.34	20.22	14.56	5.66	-8.39778	8.39778	337.274
28.54	14.52	20.3333	14.45	5.88333	-8.17444	8.17444	288.904	308.423	25.4997
28.62	14.67	20.3167	14.4833	5.83333	-8.22444	8.22444	299.092
28.34	14.39
20.72	14.32
20.65	14.57
20.6	14.61
20.39	14.49
20.55	14.35
20.34	14.77
20.29	14.5
20.33	14.63
20.3	14.25
20.16	14.61
20.27	14.69
20.23	14.38
20.47	14.3
20.09	14.56
20.44	14.49
20.51	14.28
20.19	14.47
20.25	14.7

[truncated: 1 more sheets: ZNFX1]
